# Supplementary material for: Inhibition of Retinoic Acid Receptor Gamma Improves Bovine Embryo Development
Source: Vet Sci. 2025 Sep 24;12(10):924. doi: 10.3390/vetsci12100924 (PMC12567714; doi:10.3390/vetsci12100924)
Supplement: Supplementary file 1 [file vetsci-12-00924-s001.zip]

Archive with 10 entries (10 files):
- Supplementary Figure S1.pdf
- Table S1. SHO Oocyte IVF Cleavage Rate..xlsx
- Table S2 KEGG pathway enrichment analysis of upregulated genes in LY10 compared to DMSO.xlsx
- Table S3 KEGG pathway enrichment analysis of downregulated genes in LY10 compared to DMSO.xlsx
- Table S4 Fine mapping of genome activation in bovine embryos by RNA sequencing.xlsx
- Table S5 KEGG pathway enrichment analysis of upregulated genes in cell16_LY compared to Control.xlsx
- Table S6 KEGG pathway enrichment analysis of downregulated genes in cell16_LY compared to Control.xlsx
- Table S7 KEGG pathway enrichment analysis of upregulated genes in cell16_LY compared to cell2_LY.xlsx
- Table S8 KEGG pathway enrichment analysis of downregulated genes in cell16_LY compared to cell2_LY.xlsx
- Table S9 Differentially expressed genes between stem cell LY-treated group and DMSO control group.xlsx
