# Supplementary material for: Inhibition of Retinoic Acid Receptor Gamma Improves Bovine Embryo Development
Source: Vet Sci. 2025 Sep 24;12(10):924. doi: 10.3390/vetsci12100924 (PMC12567714; doi:10.3390/vetsci12100924)
Supplement: Supplementary file 1 [file vetsci-12-00924-s001.zip › Table S2 KEGG pathway enrichment analysis of upregulated genes in LY10 compared to DMSO.xlsx]

## Sheet: Sheet1
KEGGID
