# Supplementary material for: Inhibition of Retinoic Acid Receptor Gamma Improves Bovine Embryo Development
Source: Vet Sci. 2025 Sep 24;12(10):924. doi: 10.3390/vetsci12100924 (PMC12567714; doi:10.3390/vetsci12100924)
Supplement: Supplementary file 1 [file vetsci-12-00924-s001.zip › Table S3 KEGG pathway enrichment analysis of downregulated genes in LY10 compared to DMSO.xlsx]

## Sheet: Sheet1
KEGGID	Description	GeneRatio	BgRatio	pvalue	padj	geneID	geneName	keggID	Count
bta04061	Viral protein interaction with cytokine	13/628	63/9066	0.000310481	0.0968702	281862/508387/281249/786156/782274/281736/338033/510668/100140488/112441617/509167/529196/408019	IL2RG/CCL26/IL18/CCL1/TNFRSF10D/CXCR4/TNFRSF1B/CCR7/CCL17/SMIM35/CCL19/LOC529196/CCR4	bta:281862/bta:508387/bta:281249/bta:786156/bta:782274/bta:281736/bta:338033/bta:510668/bta:100140488/bta:513478/bta:509167/bta:529196/bta:408019	13
bta04512	ECM-receptor interaction	14/628	82/9066	0.00137007	0.175017	338092/281530/282188/281450/520030/513362/281499/281052/527601/511602/505942/517433/107131184/281057	THBS2/THBS1/COL1A2/RELN/LAMB1/NPNT/SPP1/CD36/FREM2/COL4A5/COL9A2/TNN/FRAS1/CD44	bta:338092/bta:281530/bta:282188/bta:281450/bta:520030/bta:513362/bta:281499/bta:281052/bta:527601/bta:511602/bta:505942/bta:517433/bta:107131184/bta:281057	14
bta01524	Platinum drug resistance	14/628	85/9066	0.00195403	0.175017	615507/510767/513497/100847700/505642/785216/540378/281805/132342347/768055/280730/100295687/781996/782359	GSTM3/CYCS/CDKN1A/LOC100847700/GSTO1/LOC785216/MDM2/GSTA2/LOC132342347/GSTA3/BAX/LOC100295687/CYCT/BBC3	bta:615507/bta:510767/bta:513497/bta:510767/bta:505642/bta:785216/bta:540378/bta:281805/bta:282152/bta:768055/bta:280730/bta:327709/bta:781996/bta:782359	14
bta04060	Cytokine-cytokine receptor interaction	27/628	218/9066	0.00224381	0.175017	281862/508387/281249/786156/535376/407128/617439/782274/281736/520341/768081/338033/617566/525040/510668/100140488/514529/112441617/616977/509167/529196/539334/408019/514889/615037/282089/286849	IL2RG/CCL26/IL18/CCL1/TGFBR2/BMPR1B/TNFRSF12A/TNFRSF10D/CXCR4/TNFRSF9/TNFSF18/TNFRSF1B/BMP6/IL17RA/CCR7/CCL17/IL27RA/SMIM35/LOC616977/CCL19/LOC529196/IL1RAP/CCR4/IFNGR2/BMP2/TGFB1/CD40	bta:281862/bta:508387/bta:281249/bta:786156/bta:535376/bta:407128/bta:617439/bta:782274/bta:281736/bta:520341/bta:768081/bta:338033/bta:617566/bta:525040/bta:510668/bta:100140488/bta:514529/bta:513478/bta:616977/bta:509167/bta:529196/bta:539334/bta:408019/bta:514889/bta:615037/bta:282089/bta:286849	27
bta05034	Alcoholism	25/628	202/9066	0.00324385	0.202416	281203/281797/101902714/615043/519935/537985/540819/509843/534129/539277/100297758/541140/541108/522960/615633/538911/616627/616431/novel.1270/281293/282459/617875/504216/788250/281125	GNG2/GNGT2/LOC101902714/H2BC19/H2BC5/H2BC21/FOSB/HDAC7/CREB5/CALML4/H2AC19/KRAS/H2AC18/H2BC11/LOC615633/H2AC25/H2BC12/LOC616431/-/MAOA/PPP1R1B/H4C4/NPY/H3C2/DRD1	bta:281203/bta:281797/bta:101902714/bta:615043/bta:519935/bta:537985/bta:540819/bta:509843/bta:534129/bta:539277/bta:100297758/bta:541140/bta:100297758/bta:522960/bta:616431/bta:538911/bta:616627/bta:616431/bta:615043/bta:281293/bta:282459/bta:518961/bta:504216/bta:616800/bta:281125	25
bta05204	Chemical carcinogenesis - DNA adducts	10/628	56/9066	0.00461719	0.23088	615507/785540/507988/505642/785216/281805/768055/512603/100295687/282870	GSTM3/CYP2C281/CYP3A74/GSTO1/LOC785216/GSTA2/GSTA3/NAT1/LOC100295687/CYP1A1	bta:615507/bta:785540/bta:507988/bta:505642/bta:785216/bta:281805/bta:768055/bta:512603/bta:327709/bta:282870	10
bta05164	Influenza A	21/628	166/9066	0.00518	0.23088	280872/281249/510767/100847700/493686/281839/615581/347700/613789/785244/511754/783596/280730/519922/531602/132344734/616977/104968742/781996/514889/523530	MX1/IL18/CYCS/LOC100847700/TLR7/ICAM1/LOC615581/EIF2AK2/NXF2/LOC785244/CDK6/KPNA5/BAX/OAS1Z/KPNA6/LOC132344734/LOC616977/LOC104968742/CYCT/IFNGR2/NXF3	bta:280872/bta:281249/bta:510767/bta:510767/bta:493686/bta:281839/bta:615581/bta:347700/bta:613789/bta:785244/bta:511754/bta:783596/bta:280730/bta:519922/bta:531602/bta:785244/bta:616977/bta:785244/bta:781996/bta:514889/bta:523530	21
bta00030	Pentose phosphate pathway	7/628	33/9066	0.00647956	0.252703	509186/537688/100297815/280910/515169/514066/504248	TKTL2/PRPS2/IDNK/RGN/LOC515169/FBP2/PRPS1L1	bta:509186/bta:537688/bta:100297815/bta:280910/bta:781227/bta:514066/bta:504248	7
bta05144	Malaria	8/628	42/9066	0.00731432	0.253563	281249/338092/281839/511735/281530/281052/282089/286849	IL18/THBS2/ICAM1/HBG/THBS1/CD36/TGFB1/CD40	bta:281249/bta:338092/bta:281839/bta:511735/bta:281530/bta:281052/bta:282089/bta:286849	8
bta05417	Lipid and atherosclerosis	25/628	221/9066	0.0101933	0.297645	539835/281249/282254/777788/510767/100847700/526279/281839/281111/286852/539277/541140/521656/132342347/541127/282871/281052/280730/616977/112447747/781996/531079/282321/282870/286849	HSPA6/IL18/HSPA1A/DDIT3/CYCS/LOC100847700/CASP7/ICAM1/CYBA/PPP3CA/CALML4/KRAS/LOC521656/LOC132342347/NFATC3/MMP9/CD36/BAX/LOC616977/LOC112447747/CYCT/TIRAP/PPP3R1/CYP1A1/CD40	bta:539835/bta:281249/bta:282254/bta:777788/bta:510767/bta:510767/bta:526279/bta:281839/bta:281111/bta:286852/bta:539277/bta:541140/bta:521656/bta:282152/bta:541127/bta:282871/bta:281052/bta:280730/bta:616977/bta:532712/bta:781996/bta:531079/bta:282321/bta:282870/bta:286849	25
bta04932	Non-alcoholic fatty liver disease	23/628	199/9066	0.0104939	0.297645	100300759/101902937/777788/510767/100847700/538954/327718/327690/526279/338073/327713/281992/614700/327673/100300012/767916/100337495/280730/101905997/112447747/781996/100296311/282089	LOC100300759/LOC101902937/DDIT3/CYCS/LOC100847700/PRKAA2/COX7C/NDUFB1/CASP7/NDUFB3/NDUFB2/PPARA/COX6C/NDUFA1/IRS2/COX7B2/LOC100337495/BAX/LOC101905997/LOC112447747/CYCT/LOC100296311/TGFB1	bta:100300759/bta:327718/bta:777788/bta:510767/bta:510767/bta:538954/bta:327718/bta:327690/bta:526279/bta:338073/bta:327713/bta:281992/bta:614700/bta:327673/bta:100300012/bta:767916/bta:281742/bta:280730/bta:327718/bta:532712/bta:781996/bta:287012/bta:282089	23
bta05014	Amyotrophic lateral sclerosis	45/628	467/9066	0.014317	0.343656	538435/100300759/767981/516074/614703/101902937/777788/510767/100847700/327718/281495/327690/516576/338073/777775/327713/286852/100847550/281347/615581/524709/614700/327673/613789/132342347/338033/785244/767916/101907965/100337495/280730/112448797/101905997/538164/132344734/107131653/104968742/511575/781996/100847355/523311/282321/523530/100296311/100295973	LOC538435/LOC100300759/SEM1/NUP62CL/PSMA8/LOC101902937/DDIT3/CYCS/LOC100847700/COX7C/SOD1/NDUFB1/DNAH14/NDUFB3/TUBA4A/NDUFB2/PPP3CA/DNAH10/NEFM/LOC615581/DNAI1/COX6C/NDUFA1/NXF2/LOC132342347/TNFRSF1B/LOC785244/COX7B2/LOC101907965/LOC100337495/BAX/DNAH6/LOC101905997/DNAL1/LOC132344734/LOC107131653/LOC104968742/GPX8/CYCT/DNAH12/GPX7/PPP3R1/NXF3/LOC100296311/TUBB2A	bta:538435/bta:100300759/bta:767981/bta:516074/bta:614703/bta:327718/bta:777788/bta:510767/bta:510767/bta:327718/bta:281495/bta:327690/bta:516576/bta:338073/bta:777775/bta:327713/bta:286852/bta:100847550/bta:281347/bta:615581/bta:524709/bta:614700/bta:327673/bta:613789/bta:282152/bta:338033/bta:785244/bta:767916/bta:767981/bta:281742/bta:280730/bta:112448797/bta:327718/bta:538164/bta:785244/bta:2…	45
bta05225	Hepatocellular carcinoma	21/628	182/9066	0.014319	0.343656	615507/535376/513497/505642/100138998/613515/785216/541140/281805/132342347/511754/768055/280730/526572/616913/100295687/541243/785423/540388/445417/282089	GSTM3/TGFBR2/CDKN1A/GSTO1/LOC100138998/LOC613515/LOC785216/KRAS/GSTA2/LOC132342347/CDK6/GSTA3/BAX/APC2/FZD8/LOC100295687/WNT9B/CSNK1B/TGFA/FZD1/TGFB1	bta:615507/bta:535376/bta:513497/bta:505642/bta:100138998/bta:613515/bta:785216/bta:541140/bta:281805/bta:282152/bta:511754/bta:768055/bta:280730/bta:526572/bta:616913/bta:327709/bta:541243/bta:785423/bta:540388/bta:445417/bta:282089	21
bta00982	Drug metabolism - cytochrome P450	8/628	48/9066	0.0162488	0.355363	615507/505642/785216/281805/768055/281293/100295687/531699	GSTM3/GSTO1/LOC785216/GSTA2/GSTA3/MAOA/LOC100295687/AOX2	bta:615507/bta:505642/bta:785216/bta:281805/bta:768055/bta:281293/bta:327709/bta:531699	8
bta04080	Neuroactive ligand-receptor interaction	28/628	266/9066	0.0170848	0.355363	101905445/530065/407133/282240/317707/523291/506584/281416/523515/281198/281033/782045/788329/281963/281946/407136/781872/518585/282236/280860/100337106/615800/282143/509493/281299/504216/281125/780973	APELA/GPR50/TACR1/GABRG2/HTR1B/SCTR/NMB/POMC/GABRA5/GLRB/TSPO/CYSLTR1/THRB/P2RY1/NR3C1/HTR1D/NPY5R/SSTR3/GABRA2/MLN/GRID1/PYY/APLN/SPX/MC2R/NPY/DRD1/GABRA1	bta:101905445/bta:530065/bta:407133/bta:282240/bta:317707/bta:523291/bta:506584/bta:281416/bta:523515/bta:281198/bta:281033/bta:782045/bta:788329/bta:281963/bta:281946/bta:407136/bta:781872/bta:518585/bta:282236/bta:280860/bta:100337106/bta:615800/bta:282143/bta:509493/bta:281299/bta:504216/bta:281125/bta:780973	28
bta04215	Apoptosis - multiple species	7/628	40/9066	0.0186014	0.362727	510767/100847700/526279/132342347/280730/781996/782359	CYCS/LOC100847700/CASP7/LOC132342347/BAX/CYCT/BBC3	bta:510767/bta:510767/bta:526279/bta:282152/bta:280730/bta:781996/bta:782359	7
bta04350	TGF-beta signaling pathway	14/628	112/9066	0.0222388	0.391515	535376/407128/527124/281154/281530/100848012/530147/506721/617566/280760/525947/782054/615037/282089	TGFBR2/BMPR1B/CDKN2B/FBN1/THBS1/ID4/BAMBI/PITX2/BMP6/DCN/INHCA/LOC782054/BMP2/TGFB1	bta:535376/bta:407128/bta:527124/bta:281154/bta:281530/bta:100848012/bta:530147/bta:506721/bta:617566/bta:280760/bta:525947/bta:615427/bta:615037/bta:282089	14
bta04115	p53 signaling pathway	12/628	91/9066	0.0225874	0.391515	510767/513497/100847700/281530/538512/540378/132342347/511754/280730/538226/781996/782359	CYCS/CDKN1A/LOC100847700/THBS1/ZMAT3/MDM2/LOC132342347/CDK6/BAX/SESN1/CYCT/BBC3	bta:510767/bta:513497/bta:510767/bta:281530/bta:538512/bta:540378/bta:282152/bta:511754/bta:280730/bta:538226/bta:781996/bta:782359	12
bta05226	Gastric cancer	17/628	147/9066	0.025337	0.404368	535376/513497/527124/100296627/100138998/613515/541140/280730/527492/526572/616913/281161/541243/785423/445417/780777/282089	TGFBR2/CDKN1A/CDKN2B/LOC100296627/LOC100138998/LOC613515/KRAS/BAX/CTNNA2/APC2/FZD8/FGF2/WNT9B/CSNK1B/FZD1/CTNNA3/TGFB1	bta:535376/bta:513497/bta:527124/bta:100296627/bta:100138998/bta:613515/bta:541140/bta:280730/bta:526848/bta:526572/bta:616913/bta:281161/bta:541243/bta:785423/bta:445417/bta:780777/bta:282089	17
bta05163	Human cytomegalovirus infection	24/628	228/9066	0.025921	0.404368	280729/281203/510767/513497/100847700/783680/281797/507234/286852/281736/534129/533661/540378/539277/541140/541127/511754/280730/112441617/616977/529196/781996/282321/533050	B2M/GNG2/CYCS/CDKN1A/LOC100847700/LOC783680/GNGT2/TRAF5/PPP3CA/CXCR4/CREB5/STING1/MDM2/CALML4/KRAS/NFATC3/CDK6/BAX/SMIM35/LOC616977/LOC529196/CYCT/PPP3R1/BoLA	bta:280729/bta:281203/bta:510767/bta:513497/bta:510767/bta:280729/bta:281797/bta:507234/bta:286852/bta:281736/bta:534129/bta:533661/bta:540378/bta:539277/bta:541140/bta:541127/bta:511754/bta:280730/bta:513478/bta:616977/bta:529196/bta:781996/bta:282321/bta:533050	24
bta00480	Glutathione metabolism	9/628	64/9066	0.0312465	0.464234	615507/505642/512468/785216/281805/768055/100295687/511575/523311	GSTM3/GSTO1/GCLC/LOC785216/GSTA2/GSTA3/LOC100295687/GPX8/GPX7	bta:615507/bta:505642/bta:512468/bta:785216/bta:281805/bta:768055/bta:327709/bta:511575/bta:523311	9
bta05206	MicroRNAs in cancer	19/628	177/9066	0.0371884	0.5274	513497/100296627/281530/767866/540378/541140/100300012/282871/511754/539873/527165/282094/535183/526572/513730/517433/615335/281057/505847	CDKN1A/LOC100296627/THBS1/NOTCH1/MDM2/KRAS/IRS2/MMP9/CDK6/ZEB2/PDGFRB/TIMP3/ZEB1/APC2/NOTCH2/TNN/TP63/CD44/CDC25B	bta:513497/bta:100296627/bta:281530/bta:767866/bta:540378/bta:541140/bta:100300012/bta:282871/bta:511754/bta:535183/bta:527165/bta:282094/bta:535183/bta:526572/bta:513730/bta:517433/bta:615335/bta:281057/bta:505847	19
bta05010	Alzheimer disease	42/628	465/9066	0.0446255	0.592391	100300759/767981/614703/101902937/777788/510767/100847700/327718/327690/493993/526279/338073/777775/327713/286852/100138998/613515/614700/347700/327673/539277/541140/282857/100300012/767916/101907965/534774/100337495/101905997/526572/616913/280722/107131653/541243/112441543/781996/785423/359718/282321/445417/100296311/100295973	LOC100300759/SEM1/PSMA8/LOC101902937/DDIT3/CYCS/LOC100847700/COX7C/NDUFB1/PSENEN/CASP7/NDUFB3/TUBA4A/NDUFB2/PPP3CA/LOC100138998/LOC613515/COX6C/EIF2AK2/NDUFA1/CALML4/KRAS/SNCA/IRS2/COX7B2/LOC101907965/BACE2/LOC100337495/LOC101905997/APC2/FZD8/APP/LOC107131653/WNT9B/LOC112441543/CYCT/CSNK1B/RTN4/PPP3R1/FZD1/LOC100296311/TUBB2A	bta:100300759/bta:767981/bta:614703/bta:327718/bta:777788/bta:510767/bta:510767/bta:327718/bta:327690/bta:493993/bta:526279/bta:338073/bta:777775/bta:327713/bta:286852/bta:100138998/bta:613515/bta:614700/bta:347700/bta:327673/bta:539277/bta:541140/bta:282857/bta:100300012/bta:767916/bta:767981/bta:534774/bta:281742/bta:327718/bta:526572/bta:616913/bta:280722/bta:282710/bta:541243/bta:112441543/bt…	42
bta05165	Human papillomavirus infection	33/628	352/9066	0.0455686	0.592391	280872/513497/338092/538619/100851408/281530/100138998/613515/347700/767866/534129/282188/281450/540378/541140/520030/281499/511754/527165/280730/526572/616913/783681/541243/616977/513730/511602/112447747/505942/785423/517433/445417/533050	MX1/CDKN1A/THBS2/HEY2/DLG2/THBS1/LOC100138998/LOC613515/EIF2AK2/NOTCH1/CREB5/COL1A2/RELN/MDM2/KRAS/LAMB1/SPP1/CDK6/PDGFRB/BAX/APC2/FZD8/JAG1/WNT9B/LOC616977/NOTCH2/COL4A5/LOC112447747/COL9A2/CSNK1B/TNN/FZD1/BoLA	bta:280872/bta:513497/bta:338092/bta:538619/bta:100851408/bta:281530/bta:100138998/bta:613515/bta:347700/bta:767866/bta:534129/bta:282188/bta:281450/bta:540378/bta:541140/bta:520030/bta:281499/bta:511754/bta:527165/bta:280730/bta:526572/bta:616913/bta:783681/bta:541243/bta:616977/bta:513730/bta:511602/bta:532712/bta:505942/bta:785423/bta:517433/bta:445417/bta:533050	33
bta05224	Breast cancer	16/628	147/9066	0.0475203	0.593053	513497/538619/100138998/613515/767866/541140/511754/280730/526572/616913/281161/783681/541243/513730/785423/445417	CDKN1A/HEY2/LOC100138998/LOC613515/NOTCH1/KRAS/CDK6/BAX/APC2/FZD8/FGF2/JAG1/WNT9B/NOTCH2/CSNK1B/FZD1	bta:513497/bta:538619/bta:100138998/bta:613515/bta:767866/bta:541140/bta:511754/bta:280730/bta:526572/bta:616913/bta:281161/bta:783681/bta:541243/bta:513730/bta:785423/bta:445417	16
bta00534	Glycosaminoglycan biosynthesis - heparan sulfate / heparin	4/628	21/9066	0.053164	0.623741	541295/517768/532099/524136	XYLT1/HS6ST2/HS3ST2/NDST3	bta:541295/bta:517768/bta:532099/bta:524136	4
bta04260	Cardiac muscle contraction	12/628	104/9066	0.0552441	0.623741	100300759/509486/101902937/327718/497015/614700/522505/767916/101905997/510026/511094/100296311	LOC100300759/TNNC1/LOC101902937/COX7C/TPM2/COX6C/SLC9A7/COX7B2/LOC101905997/ATP1B4/TNNI3/LOC100296311	bta:100300759/bta:509486/bta:327718/bta:327718/bta:497015/bta:614700/bta:522505/bta:767916/bta:327718/bta:510026/bta:511094/bta:287012	12
bta05167	Kaposi sarcoma-associated herpesvirus infection	21/628	211/9066	0.0587493	0.623741	281203/510767/513497/100847700/281839/281797/286852/347700/539277/541140/541127/511754/280730/281161/616977/529196/408019/781996/539640/282321/533050	GNG2/CYCS/CDKN1A/LOC100847700/ICAM1/GNGT2/PPP3CA/EIF2AK2/CALML4/KRAS/NFATC3/CDK6/BAX/FGF2/LOC616977/LOC529196/CCR4/CYCT/RCAN1/PPP3R1/BoLA	bta:281203/bta:510767/bta:513497/bta:510767/bta:281839/bta:281797/bta:286852/bta:347700/bta:539277/bta:541140/bta:541127/bta:511754/bta:280730/bta:281161/bta:616977/bta:529196/bta:408019/bta:781996/bta:539640/bta:282321/bta:533050	21
bta05210	Colorectal cancer	11/628	94/9066	0.0595218	0.623741	535376/510767/513497/100847700/541140/280730/526572/781996/540388/782359/282089	TGFBR2/CYCS/CDKN1A/LOC100847700/KRAS/BAX/APC2/CYCT/TGFA/BBC3/TGFB1	bta:535376/bta:510767/bta:513497/bta:510767/bta:541140/bta:280730/bta:526572/bta:781996/bta:540388/bta:782359/bta:282089	11
bta05016	Huntington disease	35/628	386/9066	0.0599751	0.623741	100300759/767981/614703/101902937/510767/100847700/327718/281495/327690/516576/338073/777775/327713/100847550/524709/614700/327673/534129/767916/101907965/100337495/280730/614472/282312/112448797/101905997/538164/107131653/511575/781996/100847355/523311/782359/100296311/100295973	LOC100300759/SEM1/PSMA8/LOC101902937/CYCS/LOC100847700/COX7C/SOD1/NDUFB1/DNAH14/NDUFB3/TUBA4A/NDUFB2/DNAH10/DNAI1/COX6C/NDUFA1/CREB5/COX7B2/LOC101907965/LOC100337495/BAX/POLR2I/POLR2A/DNAH6/LOC101905997/DNAL1/LOC107131653/GPX8/CYCT/DNAH12/GPX7/BBC3/LOC100296311/TUBB2A	bta:100300759/bta:767981/bta:614703/bta:327718/bta:510767/bta:510767/bta:327718/bta:281495/bta:327690/bta:516576/bta:338073/bta:777775/bta:327713/bta:100847550/bta:524709/bta:614700/bta:327673/bta:534129/bta:767916/bta:767981/bta:281742/bta:280730/bta:614472/bta:282312/bta:112448797/bta:327718/bta:538164/bta:282710/bta:511575/bta:781996/bta:100847355/bta:523311/bta:782359/bta:287012/bta:100295973	35
bta05170	Human immunodeficiency virus 1 infection	23/628	237/9066	0.0625189	0.629222	132343864/280729/281203/510767/100847700/783680/281797/507234/286852/281736/533661/539277/541140/132342347/338033/541127/534526/280730/616977/782054/781996/282321/533050	LOC132343864/B2M/GNG2/CYCS/LOC100847700/LOC783680/GNGT2/TRAF5/PPP3CA/CXCR4/STING1/CALML4/KRAS/LOC132342347/TNFRSF1B/NFATC3/PAK3/BAX/LOC616977/LOC782054/CYCT/PPP3R1/BoLA	bta:617277/bta:280729/bta:281203/bta:510767/bta:510767/bta:280729/bta:281797/bta:507234/bta:286852/bta:281736/bta:533661/bta:539277/bta:541140/bta:282152/bta:338033/bta:541127/bta:534526/bta:280730/bta:616977/bta:615427/bta:781996/bta:282321/bta:533050	23
bta05020	Prion disease	31/628	340/9066	0.0692746	0.650674	100300759/767981/539835/282254/614703/101902937/777788/510767/100847700/327718/281495/327690/281111/338073/777775/327713/286852/614700/767866/327673/534129/767916/101907965/100337495/280730/101905997/107131653/781996/282321/100296311/100295973	LOC100300759/SEM1/HSPA6/HSPA1A/PSMA8/LOC101902937/DDIT3/CYCS/LOC100847700/COX7C/SOD1/NDUFB1/CYBA/NDUFB3/TUBA4A/NDUFB2/PPP3CA/COX6C/NOTCH1/NDUFA1/CREB5/COX7B2/LOC101907965/LOC100337495/BAX/LOC101905997/LOC107131653/CYCT/PPP3R1/LOC100296311/TUBB2A	bta:100300759/bta:767981/bta:539835/bta:282254/bta:614703/bta:327718/bta:777788/bta:510767/bta:510767/bta:327718/bta:281495/bta:327690/bta:281111/bta:338073/bta:777775/bta:327713/bta:286852/bta:614700/bta:767866/bta:327673/bta:534129/bta:767916/bta:767981/bta:281742/bta:280730/bta:327718/bta:282710/bta:781996/bta:282321/bta:287012/bta:100295973	31
bta05322	Systemic lupus erythematosus	15/628	144/9066	0.0731287	0.650674	101902714/615043/519935/537985/100297758/541108/522960/615633/538911/616627/616431/novel.1270/617875/788250/286849	LOC101902714/H2BC19/H2BC5/H2BC21/H2AC19/H2AC18/H2BC11/LOC615633/H2AC25/H2BC12/LOC616431/-/H4C4/H3C2/CD40	bta:101902714/bta:615043/bta:519935/bta:537985/bta:100297758/bta:100297758/bta:522960/bta:616431/bta:538911/bta:616627/bta:616431/bta:615043/bta:518961/bta:616800/bta:286849	15
bta05203	Viral carcinogenesis	22/628	229/9066	0.0734405	0.650674	513497/527124/101902714/507234/615043/519935/537985/347700/509843/534129/540378/541140/522960/615633/511754/280730/616627/616431/novel.1270/408019/112447747/533050	CDKN1A/CDKN2B/LOC101902714/TRAF5/H2BC19/H2BC5/H2BC21/EIF2AK2/HDAC7/CREB5/MDM2/KRAS/H2BC11/LOC615633/CDK6/BAX/H2BC12/LOC616431/-/CCR4/LOC112447747/BoLA	bta:513497/bta:527124/bta:101902714/bta:507234/bta:615043/bta:519935/bta:537985/bta:347700/bta:509843/bta:534129/bta:540378/bta:541140/bta:522960/bta:616431/bta:511754/bta:280730/bta:616627/bta:616431/bta:615043/bta:408019/bta:532712/bta:533050	22
bta05212	Pancreatic cancer	10/628	87/9066	0.0773319	0.650674	535376/513497/533823/541140/132342347/511754/280730/112447747/540388/282089	TGFBR2/CDKN1A/ARHGEF6/KRAS/LOC132342347/CDK6/BAX/LOC112447747/TGFA/TGFB1	bta:535376/bta:513497/bta:533823/bta:541140/bta:282152/bta:511754/bta:280730/bta:532712/bta:540388/bta:282089	10
bta00430	Taurine and hypotaurine metabolism	3/628	15/9066	0.0806708	0.650674	514462/517552/614548	CDO1/GAD1/GADL1	bta:514462/bta:517552/bta:614548	3
bta05222	Small cell lung cancer	12/628	111/9066	0.081942	0.650674	510767/513497/100847700/527124/507234/520030/132342347/511754/280730/511602/781996/692183	CYCS/CDKN1A/LOC100847700/CDKN2B/TRAF5/LAMB1/LOC132342347/CDK6/BAX/COL4A5/CYCT/FHIT	bta:510767/bta:513497/bta:510767/bta:527124/bta:507234/bta:520030/bta:282152/bta:511754/bta:280730/bta:511602/bta:781996/bta:692183	12
bta05032	Morphine addiction	10/628	88/9066	0.0821336	0.650674	281203/282240/281797/523515/522509/281971/282236/281125/780973/107131388	GNG2/GABRG2/GNGT2/GABRA5/PDE7B/PDE2A/GABRA2/DRD1/GABRA1/PDE8B	bta:281203/bta:282240/bta:281797/bta:523515/bta:522509/bta:281971/bta:282236/bta:281125/bta:780973/bta:107131388	10
bta05162	Measles	15/628	147/9066	0.0839583	0.650674	280872/539835/281862/282254/510767/100847700/493686/347700/132342347/511754/280730/519922/616977/781996/782359	MX1/HSPA6/IL2RG/HSPA1A/CYCS/LOC100847700/TLR7/EIF2AK2/LOC132342347/CDK6/BAX/OAS1Z/LOC616977/CYCT/BBC3	bta:280872/bta:539835/bta:281862/bta:282254/bta:510767/bta:510767/bta:493686/bta:347700/bta:282152/bta:511754/bta:280730/bta:519922/bta:616977/bta:781996/bta:782359	15
bta04920	Adipocytokine signaling pathway	8/628	66/9066	0.084363	0.650674	538954/281992/281416/338033/100300012/281052/513710/504216	PRKAA2/PPARA/POMC/TNFRSF1B/IRS2/CD36/CPT1C/NPY	bta:538954/bta:281992/bta:281416/bta:338033/bta:100300012/bta:281052/bta:513710/bta:504216	8
bta04742	Taste transduction	26/628	285/9066	0.089756	0.650674	novel.533/novel.861/132344137/317707/novel.2049/novel.484/112442559/novel.1850/523515/281963/407136/132345491/novel.2122/282236/107133102/novel.827/112446458/100848122/132344804/novel.2148/101908204/100138261/novel.369/782166/780973/100296272	-/-/LOC132344137/HTR1B/-/-/LOC112442559/-/GABRA5/P2RY1/HTR1D/LOC132345491/-/GABRA2/LOC107133102/-/LOC112446458/LOC100848122/LOC132344804/-/LOC101908204/C19H17orf100/-/KCNK5/GABRA1/LOC100296272	bta:664647/bta:664647/bta:664647/bta:317707/bta:664647/bta:664647/bta:664647/bta:664647/bta:523515/bta:281963/bta:407136/bta:664647/bta:664647/bta:282236/bta:664647/bta:664647/bta:664647/bta:664647/bta:664647/bta:664647/bta:664647/bta:664647/bta:664647/bta:782166/bta:780973/bta:664647	26
bta05031	Amphetamine addiction	8/628	67/9066	0.0903175	0.650674	286852/540819/534129/539277/281293/282459/282321/281125	PPP3CA/FOSB/CREB5/CALML4/MAOA/PPP1R1B/PPP3R1/DRD1	bta:286852/bta:540819/bta:534129/bta:539277/bta:281293/bta:282459/bta:282321/bta:281125	8
bta05214	Glioma	9/628	79/9066	0.0947313	0.650674	513497/526873/540378/539277/541140/511754/527165/280730/540388	CDKN1A/CAMK1D/MDM2/CALML4/KRAS/CDK6/PDGFRB/BAX/TGFA	bta:513497/bta:526873/bta:540378/bta:539277/bta:541140/bta:511754/bta:527165/bta:280730/bta:540388	9
bta04670	Leukocyte transendothelial migration	12/628	114/9066	0.0955048	0.650674	617449/281839/281111/281736/282871/527492/613644/538846/112447747/104971159/614712/780777	CLDN9/ICAM1/CYBA/CXCR4/MMP9/CTNNA2/CD99L2/JAM2/LOC112447747/LOC104971159/THY1/CTNNA3	bta:617449/bta:281839/bta:281111/bta:281736/bta:282871/bta:526848/bta:613644/bta:538846/bta:532712/bta:537312/bta:614712/bta:780777	12
bta05215	Prostate cancer	11/628	103/9066	0.0993758	0.650674	513497/534129/540378/541140/282871/539873/527165/535183/613787/540388/782252	CDKN1A/CREB5/MDM2/KRAS/MMP9/ZEB2/PDGFRB/ZEB1/PDGFC/TGFA/NKX3-1	bta:513497/bta:534129/bta:540378/bta:541140/bta:282871/bta:535183/bta:527165/bta:535183/bta:613787/bta:540388/bta:782252	11
bta03320	PPAR signaling pathway	9/628	80/9066	0.100571	0.650674	614508/540985/281992/281760/353106/281052/513710/537062/535727	ACADL/ME1/PPARA/FABP5/PPARD/CD36/CPT1C/SLC27A6/SLC27A2	bta:614508/bta:540985/bta:281992/bta:281760/bta:353106/bta:281052/bta:513710/bta:537062/bta:535727	9
bta05169	Epstein-Barr virus infection	21/628	226/9066	0.102619	0.650674	280729/767981/510767/513497/100847700/783680/281839/507234/347700/540378/781150/511754/101907965/280730/507781/519922/616977/781996/533050/286849/281057	B2M/SEM1/CYCS/CDKN1A/LOC100847700/LOC783680/ICAM1/TRAF5/EIF2AK2/MDM2/SAP30/CDK6/LOC101907965/BAX/NEDD4/OAS1Z/LOC616977/CYCT/BoLA/CD40/CD44	bta:280729/bta:767981/bta:510767/bta:513497/bta:510767/bta:280729/bta:281839/bta:507234/bta:347700/bta:540378/bta:781150/bta:511754/bta:767981/bta:280730/bta:507781/bta:519922/bta:616977/bta:781996/bta:533050/bta:286849/bta:281057	21
bta05218	Melanoma	8/628	69/9066	0.102935	0.650674	513497/540378/541140/511754/527165/280730/281161/613787	CDKN1A/MDM2/KRAS/CDK6/PDGFRB/BAX/FGF2/PDGFC	bta:513497/bta:540378/bta:541140/bta:511754/bta:527165/bta:280730/bta:281161/bta:613787	8
bta04148	Efferocytosis	16/628	164/9066	0.103177	0.650674	507061/526279/281530/529689/538050/100294726/541127/512312/353106/516598/281052/100300765/513710/506132/513608/282089	DUSP5/CASP7/THBS1/ATP11C/RAB7B/LOC100294726/NFATC3/PTPN6/PPARD/AXL/CD36/XKR9/CPT1C/CH25H/ARG1/TGFB1	bta:507061/bta:526279/bta:281530/bta:529689/bta:538050/bta:100294726/bta:541127/bta:512312/bta:353106/bta:516598/bta:281052/bta:100300765/bta:513710/bta:506132/bta:513608/bta:282089	16
bta00980	Metabolism of xenobiotics by cytochrome P450	7/628	58/9066	0.104275	0.650674	615507/505642/785216/281805/768055/100295687/282870	GSTM3/GSTO1/LOC785216/GSTA2/GSTA3/LOC100295687/CYP1A1	bta:615507/bta:505642/bta:785216/bta:281805/bta:768055/bta:327709/bta:282870	7
bta05012	Parkinson disease	31/628	356/9066	0.109157	0.651961	100300759/767981/614703/101902937/777788/510767/100847700/327718/281495/327690/338073/777775/327713/514394/614700/327673/539277/282857/132342347/767916/101907965/100337495/280730/101905997/281293/107131653/112441543/781996/281125/100296311/100295973	LOC100300759/SEM1/PSMA8/LOC101902937/DDIT3/CYCS/LOC100847700/COX7C/SOD1/NDUFB1/NDUFB3/TUBA4A/NDUFB2/UCHL1/COX6C/NDUFA1/CALML4/SNCA/LOC132342347/COX7B2/LOC101907965/LOC100337495/BAX/LOC101905997/MAOA/LOC107131653/LOC112441543/CYCT/DRD1/LOC100296311/TUBB2A	bta:100300759/bta:767981/bta:614703/bta:327718/bta:777788/bta:510767/bta:510767/bta:327718/bta:281495/bta:327690/bta:338073/bta:777775/bta:327713/bta:514394/bta:614700/bta:327673/bta:539277/bta:282857/bta:282152/bta:767916/bta:767981/bta:281742/bta:280730/bta:327718/bta:281293/bta:282710/bta:112441543/bta:781996/bta:281125/bta:287012/bta:100295973	31
bta04970	Salivary secretion	9/628	82/9066	0.112855	0.651961	281289/781146/286845/282167/781349/539277/616757/282004/510026	LYZ3/LOC781146/SLC12A2/CATHL5/LOC781349/CALML4/BST1/PRKG1/ATP1B4	bta:281289/bta:781146/bta:286845/bta:282167/bta:781349/bta:539277/bta:616757/bta:282004/bta:510026	9
bta04310	Wnt signaling pathway	17/628	179/9066	0.114207	0.651961	286852/100138998/613515/509040/530147/541127/353106/526572/616913/541243/504411/782054/540179/785423/282321/445417/614630	PPP3CA/LOC100138998/LOC613515/APCDD1/BAMBI/NFATC3/PPARD/APC2/FZD8/WNT9B/LZTS2/LOC782054/GPC4/CSNK1B/PPP3R1/FZD1/CTNNBIP1	bta:286852/bta:100138998/bta:613515/bta:509040/bta:530147/bta:541127/bta:353106/bta:526572/bta:616913/bta:541243/bta:504411/bta:615427/bta:540179/bta:785423/bta:282321/bta:445417/bta:614630	17
bta04814	Motor proteins	20/628	217/9066	0.115794	0.651961	509486/516576/497015/777775/100847550/515610/404108/281339/524709/538921/282095/112448797/784058/538164/613724/515421/100847355/511094/281935/100295973	TNNC1/DNAH14/TPM2/TUBA4A/DNAH10/ACTA2/MYH9/MYH8/DNAI1/KIF2B/TNNT1/DNAH6/LOC784058/DNAL1/DYNC1I1/MYL6B/DNAH12/TNNI3/MYO10/TUBB2A	bta:509486/bta:516576/bta:497015/bta:777775/bta:100847550/bta:515610/bta:404108/bta:281339/bta:524709/bta:538921/bta:282095/bta:112448797/bta:404151/bta:538164/bta:613724/bta:515421/bta:100847355/bta:511094/bta:281935/bta:100295973	20
bta05415	Diabetic cardiomyopathy	24/628	268/9066	0.116292	0.651961	100300759/101902937/535376/327718/327690/281779/281111/338073/327713/281992/614700/327673/282188/282871/767916/281052/520682/100337495/101905997/100125240/107131653/511094/100296311/282089	LOC100300759/LOC101902937/TGFBR2/COX7C/NDUFB1/GFPT1/CYBA/NDUFB3/NDUFB2/PPARA/COX6C/NDUFA1/COL1A2/MMP9/COX7B2/CD36/MPC1L/LOC100337495/LOC101905997/PLN/LOC107131653/TNNI3/LOC100296311/TGFB1	bta:100300759/bta:327718/bta:535376/bta:327718/bta:327690/bta:281779/bta:281111/bta:338073/bta:327713/bta:281992/bta:614700/bta:327673/bta:282188/bta:282871/bta:767916/bta:281052/bta:520682/bta:281742/bta:327718/bta:100125240/bta:282710/bta:511094/bta:287012/bta:282089	24
bta05418	Fluid shear stress and atherosclerosis	14/628	143/9066	0.119066	0.651961	615507/538954/407128/281839/281111/505642/785216/539277/281805/281356/282871/768055/280726/100295687	GSTM3/PRKAA2/BMPR1B/ICAM1/CYBA/GSTO1/LOC785216/CALML4/GSTA2/NPPC/MMP9/GSTA3/ASS1/LOC100295687	bta:615507/bta:538954/bta:407128/bta:281839/bta:281111/bta:505642/bta:785216/bta:539277/bta:281805/bta:281356/bta:282871/bta:768055/bta:280726/bta:327709	14
bta00760	Nicotinate and nicotinamide metabolism	5/628	38/9066	0.119534	0.651961	280878/510456/616757/790312/531699	NNT/NMRK1/BST1/LOC790312/AOX2	bta:280878/bta:510456/bta:616757/bta:790312/bta:531699	5
bta05145	Toxoplasmosis	11/628	107/9066	0.121198	0.651961	539835/282254/510767/100847700/520030/132342347/112441617/781996/514889/282089/286849	HSPA6/HSPA1A/CYCS/LOC100847700/LAMB1/LOC132342347/SMIM35/CYCT/IFNGR2/TGFB1/CD40	bta:539835/bta:282254/bta:510767/bta:510767/bta:520030/bta:282152/bta:513478/bta:781996/bta:514889/bta:282089/bta:286849	11
bta04950	Maturity onset diabetes of the young	3/628	18/9066	0.124372	0.657696	541305/539542/503622	NR5A2/HHEX/FOXA3	bta:541305/bta:539542/bta:503622	3
bta04213	Longevity regulating pathway - multiple species	7/628	62/9066	0.135456	0.704373	539835/282254/538954/281495/541140/100300012/281719	HSPA6/HSPA1A/PRKAA2/SOD1/KRAS/IRS2/CRYAB	bta:539835/bta:282254/bta:538954/bta:281495/bta:541140/bta:100300012/bta:281719	7
bta00360	Phenylalanine metabolism	3/628	19/9066	0.140495	0.705572	510583/100138645/281293	PAH/LOC100138645/MAOA	bta:510583/bta:100138645/bta:281293	3
bta04330	Notch signaling pathway	7/628	63/9066	0.143897	0.705572	493993/538619/767866/616399/783681/513730/515051	PSENEN/HEY2/NOTCH1/ATXN1/JAG1/NOTCH2/DTX3L	bta:493993/bta:538619/bta:767866/bta:616399/bta:783681/bta:513730/bta:515051	7
bta05217	Basal cell carcinoma	7/628	63/9066	0.143897	0.705572	513497/280730/526572/616913/541243/615037/445417	CDKN1A/BAX/APC2/FZD8/WNT9B/BMP2/FZD1	bta:513497/bta:280730/bta:526572/bta:616913/bta:541243/bta:615037/bta:445417	7
bta05205	Proteoglycans in cancer	20/628	224/9066	0.144733	0.705572	513497/519037/281530/782170/282188/540378/541140/282871/512312/280760/282094/616913/281161/615239/541243/280847/112447747/445417/282089/281057	CDKN1A/PLCE1/THBS1/TWIST1/COL1A2/MDM2/KRAS/MMP9/PTPN6/DCN/TIMP3/FZD8/FGF2/GPC3/WNT9B/LUM/LOC112447747/FZD1/TGFB1/CD44	bta:513497/bta:519037/bta:281530/bta:782170/bta:282188/bta:540378/bta:541140/bta:282871/bta:512312/bta:280760/bta:282094/bta:616913/bta:281161/bta:615239/bta:541243/bta:280847/bta:532712/bta:445417/bta:282089/bta:281057	20
bta05207	Chemical carcinogenesis - receptor activation	17/628	187/9066	0.151002	0.711617	615507/507988/505642/520842/281992/785216/534129/541140/281805/768055/783596/531602/281161/100295687/783681/513730/282870	GSTM3/CYP3A74/GSTO1/KLF4/PPARA/LOC785216/CREB5/KRAS/GSTA2/GSTA3/KPNA5/KPNA6/FGF2/LOC100295687/JAG1/NOTCH2/CYP1A1	bta:615507/bta:507988/bta:505642/bta:520842/bta:281992/bta:785216/bta:534129/bta:541140/bta:281805/bta:768055/bta:783596/bta:531602/bta:281161/bta:327709/bta:783681/bta:513730/bta:282870	17
bta01230	Biosynthesis of amino acids	9/628	88/9066	0.154372	0.711617	509186/537688/281543/514346/280726/510583/515169/504248/513608	TKTL2/PRPS2/TPI1/SDS/ASS1/PAH/LOC515169/PRPS1L1/ARG1	bta:509186/bta:537688/bta:281543/bta:514346/bta:280726/bta:510583/bta:781227/bta:504248/bta:513608	9
bta04727	GABAergic synapse	9/628	88/9066	0.154372	0.711617	527491/281203/282240/281797/523515/282236/338472/517552/780973	SLC38A1/GNG2/GABRG2/GNGT2/GABRA5/GABRA2/GABARAPL1/GAD1/GABRA1	bta:527491/bta:281203/bta:282240/bta:281797/bta:523515/bta:282236/bta:338472/bta:517552/bta:780973	9
bta00190	Oxidative phosphorylation	18/628	201/9066	0.157057	0.711617	100300759/101902937/510767/100847700/327718/327690/338073/327713/100295800/614700/327673/338040/767916/100337495/101905997/107131653/781996/100296311	LOC100300759/LOC101902937/CYCS/LOC100847700/COX7C/NDUFB1/NDUFB3/NDUFB2/COX17/COX6C/NDUFA1/ATP5ME/COX7B2/LOC100337495/LOC101905997/LOC107131653/CYCT/LOC100296311	bta:100300759/bta:327718/bta:510767/bta:510767/bta:327718/bta:327690/bta:338073/bta:327713/bta:100295800/bta:614700/bta:327673/bta:338040/bta:767916/bta:281742/bta:327718/bta:282710/bta:781996/bta:287012	18
bta05321	Inflammatory bowel disease	6/628	53/9066	0.158346	0.711617	281862/281249/535597/514889/515988/282089	IL2RG/IL18/RORA/IFNGR2/STAT4/TGFB1	bta:281862/bta:281249/bta:535597/bta:514889/bta:515988/bta:282089	6
bta04927	Cortisol synthesis and secretion	7/628	65/9066	0.161507	0.711617	534129/281416/338048/534212/281299/281949/107131388	CREB5/POMC/CYP11A1/NCEH1/MC2R/NR0B1/PDE8B	bta:534129/bta:281416/bta:338048/bta:534212/bta:281299/bta:281949/bta:107131388	7
bta04658	Th1 and Th2 cell differentiation	9/628	89/9066	0.161938	0.711617	281862/286852/767866/541127/783681/513730/514889/282321/515988	IL2RG/PPP3CA/NOTCH1/NFATC3/JAG1/NOTCH2/IFNGR2/PPP3R1/STAT4	bta:281862/bta:286852/bta:767866/bta:541127/bta:783681/bta:513730/bta:514889/bta:282321/bta:515988	9
bta04613	Neutrophil extracellular trap formation	18/628	203/9066	0.167037	0.723827	493686/282167/101902714/281111/615043/519935/537985/509843/100297758/541108/522960/615633/538911/616627/616431/novel.1270/617875/788250	TLR7/CATHL5/LOC101902714/CYBA/H2BC19/H2BC5/H2BC21/HDAC7/H2AC19/H2AC18/H2BC11/LOC615633/H2AC25/H2BC12/LOC616431/-/H4C4/H3C2	bta:493686/bta:282167/bta:101902714/bta:281111/bta:615043/bta:519935/bta:537985/bta:509843/bta:100297758/bta:100297758/bta:522960/bta:616431/bta:538911/bta:616627/bta:616431/bta:615043/bta:518961/bta:616800	18
bta04390	Hippo signaling pathway	15/628	165/9066	0.169434	0.724157	535376/514474/407128/100851408/617566/527492/526572/520631/616913/541243/615037/782359/445417/780777/282089	TGFBR2/TP53BP2/BMPR1B/DLG2/BMP6/CTNNA2/APC2/SNAI2/FZD8/WNT9B/BMP2/BBC3/FZD1/CTNNA3/TGFB1	bta:535376/bta:514474/bta:407128/bta:100851408/bta:617566/bta:526848/bta:526572/bta:520631/bta:616913/bta:541243/bta:615037/bta:782359/bta:445417/bta:780777/bta:282089	15
bta05030	Cocaine addiction	5/628	43/9066	0.17442	0.726423	540819/534129/281293/282459/281125	FOSB/CREB5/MAOA/PPP1R1B/DRD1	bta:540819/bta:534129/bta:281293/bta:282459/bta:281125	5
bta00532	Glycosaminoglycan biosynthesis - chondroitin sulfate / dermatan sulfate	3/628	21/9066	0.174621	0.726423	514028/541295/535975	DSE/XYLT1/UST	bta:514028/bta:541295/bta:535975	3
bta02010	ABC transporters	8/628	79/9066	0.179379	0.733467	518080/100296627/100337390/538996/100851552/novel.449/504278/523479	ABCC13/LOC100296627/LOC100337390/ABCC8/LOC100851552/-/ABCA9/ABCA12	bta:518080/bta:100296627/bta:523126/bta:538996/bta:522174/bta:515178/bta:504278/bta:523479	8
bta05152	Tuberculosis	15/628	167/9066	0.181016	0.733467	281249/510767/100847700/282167/286852/539277/280730/112441617/616977/539884/781996/514889/531079/282321/282089	IL18/CYCS/LOC100847700/CATHL5/PPP3CA/CALML4/BAX/SMIM35/LOC616977/RFX5/CYCT/IFNGR2/TIRAP/PPP3R1/TGFB1	bta:281249/bta:510767/bta:510767/bta:282167/bta:286852/bta:539277/bta:280730/bta:513478/bta:616977/bta:539884/bta:781996/bta:514889/bta:531079/bta:282321/bta:282089	15
bta05219	Bladder cancer	5/628	44/9066	0.186401	0.743016	513497/281530/540378/541140/282871	CDKN1A/THBS1/MDM2/KRAS/MMP9	bta:513497/bta:281530/bta:540378/bta:541140/bta:282871	5
bta05211	Renal cell carcinoma	8/628	80/9066	0.188136	0.743016	132343864/513497/541140/534526/112447747/540388/535578/282089	LOC132343864/CDKN1A/KRAS/PAK3/LOC112447747/TGFA/EGLN3/TGFB1	bta:617277/bta:513497/bta:541140/bta:534526/bta:532712/bta:540388/bta:535578/bta:282089	8
bta00591	Linoleic acid metabolism	4/628	33/9066	0.192113	0.749242	785540/507988/521656/100337447	CYP2C281/CYP3A74/LOC521656/PLA2G12B	bta:785540/bta:507988/bta:521656/bta:100337447	4
bta04650	Natural killer cell mediated cytotoxicity	12/628	131/9066	0.195862	0.749476	281839/286852/513308/112445511/541140/508386/512312/100848331/767892/616977/514889/282321	ICAM1/PPP3CA/ULBP21/LOC112445511/KRAS/CD48/PTPN6/LOC100848331/HCST/LOC616977/IFNGR2/PPP3R1	bta:281839/bta:286852/bta:513308/bta:100848331/bta:541140/bta:508386/bta:512312/bta:100848331/bta:767892/bta:616977/bta:514889/bta:282321	12
bta04931	Insulin resistance	10/628	106/9066	0.198005	0.749476	538954/281779/514428/281992/534129/100300012/281052/782160/537062/535727	PRKAA2/GFPT1/PPP1R3B/PPARA/CREB5/IRS2/CD36/PPP1R3D/SLC27A6/SLC27A2	bta:538954/bta:281779/bta:514428/bta:281992/bta:534129/bta:100300012/bta:281052/bta:782160/bta:537062/bta:535727	10
bta04530	Tight junction	16/628	184/9066	0.205297	0.749476	617449/538954/777775/100851408/404108/515181/533297/519310/536863/541209/507781/511594/100301250/515421/538846/112447747	CLDN9/PRKAA2/TUBA4A/DLG2/MYH9/RAP2C/YBX3/EPB41L4B/MPDZ/AMOTL1/NEDD4/IGSF5/LOC100301250/MYL6B/JAM2/LOC112447747	bta:617449/bta:538954/bta:777775/bta:100851408/bta:404108/bta:515181/bta:533297/bta:519310/bta:536863/bta:541209/bta:507781/bta:511594/bta:515181/bta:515421/bta:538846/bta:532712	16
bta05134	Legionellosis	8/628	82/9066	0.206174	0.749476	539835/281249/282254/515999/510767/100847700/526279/781996	HSPA6/IL18/HSPA1A/SAR1B/CYCS/LOC100847700/CASP7/CYCT	bta:539835/bta:281249/bta:282254/bta:515999/bta:510767/bta:510767/bta:526279/bta:781996	8
bta05033	Nicotine addiction	4/628	34/9066	0.206705	0.749476	282240/523515/282236/780973	GABRG2/GABRA5/GABRA2/GABRA1	bta:282240/bta:523515/bta:282236/bta:780973	4
bta00513	Various types of N-glycan biosynthesis	5/628	46/9066	0.211204	0.749476	101906103/614538/107132045/615007/539818	MGAT2/DAD1/LOC107132045/TUSC3/LOC539818	bta:101906103/bta:614538/bta:107132045/bta:615007/bta:539818	5
bta00510	N-Glycan biosynthesis	6/628	58/9066	0.211391	0.749476	101906103/614538/509745/107132045/615007/539818	MGAT2/DAD1/DPM3/LOC107132045/TUSC3/LOC539818	bta:101906103/bta:614538/bta:509745/bta:107132045/bta:615007/bta:539818	6
bta04340	Hedgehog signaling pathway	6/628	58/9066	0.211391	0.749476	100138998/613515/525833/540336/785423/536011	LOC100138998/LOC613515/DHH/GAS1/CSNK1B/CDON	bta:100138998/bta:613515/bta:525833/bta:540336/bta:785423/bta:536011	6
bta05220	Chronic myeloid leukemia	8/628	83/9066	0.215441	0.755254	535376/513497/540378/541140/132342347/511754/280730/282089	TGFBR2/CDKN1A/MDM2/KRAS/LOC132342347/CDK6/BAX/TGFB1	bta:535376/bta:513497/bta:540378/bta:541140/bta:282152/bta:511754/bta:280730/bta:282089	8
bta00410	beta-Alanine metabolism	4/628	35/9066	0.221603	0.755878	527211/100138645/517552/614548	SMOX/LOC100138645/GAD1/GADL1	bta:527211/bta:100138645/bta:517552/bta:614548	4
bta04659	Th17 cell differentiation	10/628	109/9066	0.222147	0.755878	281862/535376/286852/541127/514529/535597/539334/514889/282321/282089	IL2RG/TGFBR2/PPP3CA/NFATC3/IL27RA/RORA/IL1RAP/IFNGR2/PPP3R1/TGFB1	bta:281862/bta:535376/bta:286852/bta:541127/bta:514529/bta:535597/bta:539334/bta:514889/bta:282321/bta:282089	10
bta04068	FoxO signaling pathway	12/628	135/9066	0.224689	0.755878	535376/513497/538954/539449/527124/535311/540378/541140/100300012/112441495/338472/282089	TGFBR2/CDKN1A/PRKAA2/PLK2/CDKN2B/HOMER1/MDM2/KRAS/IRS2/FOXG1/GABARAPL1/TGFB1	bta:535376/bta:513497/bta:538954/bta:539449/bta:527124/bta:535311/bta:540378/bta:541140/bta:100300012/bta:112441495/bta:338472/bta:282089	12
bta05150	Staphylococcus aureus infection	7/628	72/9066	0.229877	0.755878	789175/281888/282167/281839/507464/522347/286837	LOC789175/KRT10/CATHL5/ICAM1/KRT15/MASP1/TAP	bta:789175/bta:281888/bta:282167/bta:281839/bta:507464/bta:522347/bta:286837	7
bta04514	Cell adhesion molecules	14/628	162/9066	0.231728	0.755878	617449/112442572/534500/615496/281839/novel.474/281614/534360/613644/100337375/511251/538846/533050/286849	CLDN9/LOC112442572/NRCAM/CD226/ICAM1/-/ALCAM/NECTIN3/CD99L2/CNTNAP2/NLGN3/JAM2/BoLA/CD40	bta:617449/bta:505580/bta:534500/bta:615496/bta:281839/bta:505580/bta:281614/bta:534360/bta:613644/bta:100337375/bta:511251/bta:538846/bta:533050/bta:286849	14
bta04934	Cushing syndrome	14/628	162/9066	0.231728	0.755878	513497/527124/534129/281416/511754/338048/526572/616913/534212/541243/507449/281299/445417/107131388	CDKN1A/CDKN2B/CREB5/POMC/CDK6/CYP11A1/APC2/FZD8/NCEH1/WNT9B/RASD1/MC2R/FZD1/PDE8B	bta:513497/bta:527124/bta:534129/bta:281416/bta:511754/bta:338048/bta:526572/bta:616913/bta:534212/bta:541243/bta:507449/bta:281299/bta:445417/bta:107131388	14
bta05213	Endometrial cancer	6/628	60/9066	0.234162	0.755878	513497/541140/280730/527492/526572/780777	CDKN1A/KRAS/BAX/CTNNA2/APC2/CTNNA3	bta:513497/bta:541140/bta:280730/bta:526848/bta:526572/bta:780777	6
bta05202	Transcriptional misregulation in cancer	17/628	202/9066	0.235	0.755878	535376/777788/513497/512259/511188/540378/539542/132342347/282713/282871/539873/280730/535183/521962/617875/788250/286849	TGFBR2/DDIT3/CDKN1A/HPGD/EYA1/MDM2/HHEX/LOC132342347/NFKBIZ/MMP9/ZEB2/BAX/ZEB1/MLLT3/H4C4/H3C2/CD40	bta:535376/bta:777788/bta:513497/bta:512259/bta:511188/bta:540378/bta:539542/bta:282152/bta:282713/bta:282871/bta:535183/bta:280730/bta:535183/bta:521962/bta:518961/bta:616800/bta:286849	17
bta05160	Hepatitis C	14/628	164/9066	0.245617	0.759167	280872/617449/510767/513497/100847700/281992/347700/541140/511754/280730/497199/519922/616977/781996	MX1/CLDN9/CYCS/CDKN1A/LOC100847700/PPARA/EIF2AK2/KRAS/CDK6/BAX/CFLAR/OAS1Z/LOC616977/CYCT	bta:280872/bta:617449/bta:510767/bta:513497/bta:510767/bta:281992/bta:347700/bta:541140/bta:511754/bta:280730/bta:497199/bta:519922/bta:616977/bta:781996	14
bta04024	cAMP signaling pathway	20/628	244/9066	0.247113	0.759167	519037/317707/281992/534129/281416/539277/516000/100337390/407136/510026/100336535/282459/100125240/132342840/281299/504216/100851552/511094/104971159/281125	PLCE1/HTR1B/PPARA/CREB5/POMC/CALML4/CNGA4/LOC100337390/HTR1D/ATP1B4/SOX9/PPP1R1B/PLN/LOC132342840/MC2R/NPY/LOC100851552/TNNI3/LOC104971159/DRD1	bta:519037/bta:317707/bta:281992/bta:534129/bta:281416/bta:539277/bta:516000/bta:523126/bta:407136/bta:510026/bta:100336535/bta:282459/bta:100125240/bta:522431/bta:281299/bta:504216/bta:522174/bta:511094/bta:537312/bta:281125	20
bta00983	Drug metabolism - other enzymes	7/628	74/9066	0.251015	0.759167	615507/505642/785216/281805/768055/512603/100295687	GSTM3/GSTO1/LOC785216/GSTA2/GSTA3/NAT1/LOC100295687	bta:615507/bta:505642/bta:785216/bta:281805/bta:768055/bta:512603/bta:327709	7
bta04621	NOD-like receptor signaling pathway	15/628	178/9066	0.251103	0.759167	789175/281249/512486/282167/281111/507234/533661/132342347/781710/519922/338472/613313/616977/286837/510080	LOC789175/IL18/GBP1/CATHL5/CYBA/TRAF5/STING1/LOC132342347/LOC781710/OAS1Z/GABARAPL1/GBP4/LOC616977/TAP/ANTXR2	bta:789175/bta:281249/bta:512486/bta:282167/bta:281111/bta:507234/bta:533661/bta:282152/bta:781710/bta:519922/bta:338472/bta:613313/bta:616977/bta:286837/bta:510080	15
bta00533	Glycosaminoglycan biosynthesis - keratan sulfate	2/628	14/9066	0.252526	0.759167	282351/615978	ST3GAL1/CHST2	bta:282351/bta:615978	2
bta05208	Chemical carcinogenesis - reactive oxygen species	24/628	299/9066	0.253357	0.759167	100300759/615507/101902937/327718/281495/327690/281111/338073/327713/505642/614700/513953/327673/785216/541140/281805/767916/768055/100337495/101905997/100295687/107131653/282870/100296311	LOC100300759/GSTM3/LOC101902937/COX7C/SOD1/NDUFB1/CYBA/NDUFB3/NDUFB2/GSTO1/COX6C/SLC26A2/NDUFA1/LOC785216/KRAS/GSTA2/COX7B2/GSTA3/LOC100337495/LOC101905997/LOC100295687/LOC107131653/CYP1A1/LOC100296311	bta:100300759/bta:615507/bta:327718/bta:327718/bta:281495/bta:327690/bta:281111/bta:338073/bta:327713/bta:505642/bta:614700/bta:513953/bta:327673/bta:785216/bta:541140/bta:281805/bta:767916/bta:768055/bta:281742/bta:327718/bta:327709/bta:282710/bta:282870/bta:287012	24
bta03083	Polycomb repressive complex	9/628	100/9066	0.255489	0.759167	132344338/767865/523477/528635/615936/novel.2586/100296460/782054/786670	LOC132344338/CBX4/SCML2/SFMBT2/AUTS2/-/EPOP/LOC782054/SCML1	bta:514085/bta:767865/bta:523477/bta:528635/bta:615936/bta:541003/bta:100296460/bta:615427/bta:786670	9
bta04933	AGE-RAGE signaling pathway in diabetic complications	9/628	100/9066	0.255489	0.759167	535376/519037/281839/282188/541140/280730/511602/112447747/282089	TGFBR2/PLCE1/ICAM1/COL1A2/KRAS/BAX/COL4A5/LOC112447747/TGFB1	bta:535376/bta:519037/bta:281839/bta:282188/bta:541140/bta:280730/bta:511602/bta:532712/bta:282089	9
bta04978	Mineral absorption	7/628	75/9066	0.261799	0.770577	510736/613998/534257/525947/510026/112441543/132345647	HEPH/ATOX1/CYBRD1/INHCA/ATP1B4/LOC112441543/LOC132345647	bta:510736/bta:613998/bta:534257/bta:525947/bta:510026/bta:112441543/bta:286861	7
bta03018	RNA degradation	8/628	89/9066	0.274014	0.798506	541054/281032/615916/768016/512508/539364/784438/101908181	BTG3/BTG1/LSM6/TOB1/MPHOSPH6/BTG2/LOC784438/LOC101908181	bta:541054/bta:281032/bta:615916/bta:768016/bta:512508/bta:539364/bta:784438/bta:513208	8
bta00230	Purine metabolism	12/628	142/9066	0.278848	0.798506	537688/534038/525937/281975/522509/515169/281971/790312/528311/504248/692183/107131388	PRPS2/ADPRM/GDA/PDE6C/PDE7B/LOC515169/PDE2A/LOC790312/ALLC/PRPS1L1/FHIT/PDE8B	bta:537688/bta:534038/bta:525937/bta:281975/bta:522509/bta:781227/bta:281971/bta:790312/bta:528311/bta:504248/bta:692183/bta:107131388	12
bta00120	Primary bile acid biosynthesis	2/628	15/9066	0.278965	0.798506	529552/506132	CYP7B1/CH25H	bta:529552/bta:506132	2
bta00830	Retinol metabolism	6/628	64/9066	0.28173	0.799088	282851/526726/785540/507988/282870/531699	DHRS9/SDR16C5/CYP2C281/CYP3A74/CYP1A1/AOX2	bta:282851/bta:526726/bta:785540/bta:507988/bta:282870/bta:531699	6
bta00260	Glycine, serine and threonine metabolism	5/628	52/9066	0.290811	0.817415	507688/514346/100138645/281293/511957	GLDC/SDS/LOC100138645/MAOA/TDH	bta:507688/bta:514346/bta:100138645/bta:281293/bta:511957	5
bta03015	mRNA surveillance pathway	11/628	132/9066	0.306505	0.847806	615581/613789/538724/785244/784438/132344734/101905977/104968742/112447314/619140/523530	LOC615581/NXF2/GSPT2/LOC785244/LOC784438/LOC132344734/LOC101905977/LOC104968742/LOC112447314/LOC619140/NXF3	bta:615581/bta:613789/bta:538724/bta:785244/bta:784438/bta:785244/bta:508491/bta:785244/bta:504506/bta:614837/bta:523530	11
bta04925	Aldosterone synthesis and secretion	8/628	93/9066	0.315271	0.847806	526873/534129/281416/539277/338048/281971/510026/281299	CAMK1D/CREB5/POMC/CALML4/CYP11A1/PDE2A/ATP1B4/MC2R	bta:526873/bta:534129/bta:281416/bta:539277/bta:338048/bta:281971/bta:510026/bta:281299	8
bta04141	Protein processing in endoplasmic reticulum	16/628	201/9066	0.317843	0.847806	539835/282254/515999/777788/614538/615778/515784/508358/280730/504422/novel.2586/281719/533668/782054/615007/539818	HSPA6/HSPA1A/SAR1B/DDIT3/DAD1/SEC61G/CKAP4/SYVN1/BAX/SEC24D/-/CRYAB/DNAJB2/LOC782054/TUSC3/LOC539818	bta:539835/bta:282254/bta:515999/bta:777788/bta:614538/bta:615778/bta:515784/bta:508358/bta:280730/bta:504422/bta:541003/bta:281719/bta:533668/bta:615427/bta:615007/bta:539818	16
bta00140	Steroid hormone biosynthesis	6/628	67/9066	0.318704	0.847806	785540/529552/507988/281740/338048/282870	CYP2C281/CYP7B1/CYP3A74/CYP19A1/CYP11A1/CYP1A1	bta:785540/bta:529552/bta:507988/bta:281740/bta:338048/bta:282870	6
bta04974	Protein digestion and absorption	9/628	107/9066	0.32242	0.847806	281122/513804/540844/282188/510026/511602/505942/100848491/782166	DPP4/COL17A1/SLC36A3/COL1A2/ATP1B4/COL4A5/COL9A2/COL5A1/KCNK5	bta:281122/bta:513804/bta:540844/bta:282188/bta:510026/bta:511602/bta:505942/bta:100848491/bta:782166	9
bta05143	African trypanosomiasis	3/628	29/9066	0.325656	0.847806	281249/281839/511735	IL18/ICAM1/HBG	bta:281249/bta:281839/bta:511735	3
bta01522	Endocrine resistance	8/628	94/9066	0.325782	0.847806	513497/767866/540378/541140/282871/280730/783681/513730	CDKN1A/NOTCH1/MDM2/KRAS/MMP9/BAX/JAG1/NOTCH2	bta:513497/bta:767866/bta:540378/bta:541140/bta:282871/bta:280730/bta:783681/bta:513730	8
bta05166	Human T-cell leukemia virus 1 infection	20/628	257/9066	0.326128	0.847806	280729/281862/535376/513497/783680/527124/614347/281839/286852/777693/534129/541140/132342347/541127/281033/280730/282321/282089/533050/286849	B2M/IL2RG/TGFBR2/CDKN1A/LOC783680/CDKN2B/ANAPC13/ICAM1/PPP3CA/CDC26/CREB5/KRAS/LOC132342347/NFATC3/TSPO/BAX/PPP3R1/TGFB1/BoLA/CD40	bta:280729/bta:281862/bta:535376/bta:513497/bta:280729/bta:527124/bta:614347/bta:281839/bta:286852/bta:777693/bta:534129/bta:541140/bta:282152/bta:541127/bta:281033/bta:280730/bta:282321/bta:282089/bta:533050/bta:286849	20
bta05161	Hepatitis B	14/628	175/9066	0.326942	0.847806	535376/510767/513497/100847700/534129/541140/541127/282871/280730/616977/781996/531079/515988/282089	TGFBR2/CYCS/CDKN1A/LOC100847700/CREB5/KRAS/NFATC3/MMP9/BAX/LOC616977/CYCT/TIRAP/STAT4/TGFB1	bta:535376/bta:510767/bta:513497/bta:510767/bta:534129/bta:541140/bta:541127/bta:282871/bta:280730/bta:616977/bta:781996/bta:531079/bta:515988/bta:282089	14
bta04612	Antigen processing and presentation	7/628	81/9066	0.328796	0.847806	280729/539835/282254/783680/615930/539884/533050	B2M/HSPA6/HSPA1A/LOC783680/IFI30/RFX5/BoLA	bta:280729/bta:539835/bta:282254/bta:280729/bta:615930/bta:539884/bta:533050	7
bta00604	Glycosphingolipid biosynthesis - ganglio series	2/628	17/9066	0.331515	0.847808	282351/282352	ST3GAL1/ST8SIA1	bta:282351/bta:282352	2
bta04810	Regulation of actin cytoskeleton	18/628	232/9066	0.342771	0.865	100848714/282386/101905979/533823/100140050/404108/281736/101906565/541140/534526/527165/526572/281161/512652/613787/112447747/512950/513641	TMSB15B/TMSB4X/LOC101905979/ARHGEF6/ITGAE/MYH9/CXCR4/LOC101906565/KRAS/PAK3/PDGFRB/APC2/FGF2/SSH2/PDGFC/LOC112447747/FGD3/NCKAP1L	bta:785745/bta:785745/bta:785745/bta:533823/bta:100140050/bta:404108/bta:281736/bta:785745/bta:541140/bta:534526/bta:527165/bta:526572/bta:281161/bta:512652/bta:613787/bta:532712/bta:512950/bta:513641	18
bta04270	Vascular smooth muscle contraction	10/628	123/9066	0.346803	0.865	520448/515610/404108/539277/504230/281356/282004/515421/100337447/281918	KCNMB4/ACTA2/MYH9/CALML4/RAMP2/NPPC/PRKG1/MYL6B/PLA2G12B/IRAG1	bta:520448/bta:515610/bta:404108/bta:539277/bta:504230/bta:281356/bta:282004/bta:515421/bta:100337447/bta:281918	10
bta01200	Carbon metabolism	11/628	137/9066	0.350509	0.865	507688/540985/509186/537688/100297815/281543/514346/280910/515169/514066/504248	GLDC/ME1/TKTL2/PRPS2/IDNK/TPI1/SDS/RGN/LOC515169/FBP2/PRPS1L1	bta:507688/bta:540985/bta:509186/bta:537688/bta:100297815/bta:281543/bta:514346/bta:280910/bta:781227/bta:514066/bta:504248	11
bta04657	IL-17 signaling pathway	7/628	83/9066	0.351736	0.865	507234/540819/784866/282871/525040/100140488/286837	TRAF5/FOSB/LOC784866/MMP9/IL17RA/CCL17/TAP	bta:507234/bta:540819/bta:616801/bta:282871/bta:525040/bta:100140488/bta:286837	7
bta04915	Estrogen signaling pathway	10/628	124/9066	0.356207	0.865	539835/282254/281888/507464/534129/281416/539277/541140/282871/540388	HSPA6/HSPA1A/KRT10/KRT15/CREB5/POMC/CALML4/KRAS/MMP9/TGFA	bta:539835/bta:282254/bta:281888/bta:507464/bta:534129/bta:281416/bta:539277/bta:541140/bta:282871/bta:540388	10
bta00603	Glycosphingolipid biosynthesis - globo and isoglobo series	2/628	18/9066	0.357408	0.865	282351/282352	ST3GAL1/ST8SIA1	bta:282351/bta:282352	2
bta04540	Gap junction	8/628	97/9066	0.357644	0.865	281193/777775/541140/282004/527165/613787/281125/100295973	GJA1/TUBA4A/KRAS/PRKG1/PDGFRB/PDGFC/DRD1/TUBB2A	bta:281193/bta:777775/bta:541140/bta:282004/bta:527165/bta:613787/bta:281125/bta:100295973	8
bta04962	Vasopressin-regulated water reabsorption	4/628	44/9066	0.363777	0.873064	534129/784058/613724/327676	CREB5/LOC784058/DYNC1I1/ARHGDIB	bta:534129/bta:404151/bta:613724/bta:327676	4
bta04668	TNF signaling pathway	9/628	112/9066	0.372174	0.882623	526279/281839/507234/534129/338033/282871/497199/783681/616977	CASP7/ICAM1/TRAF5/CREB5/TNFRSF1B/MMP9/CFLAR/JAG1/LOC616977	bta:526279/bta:281839/bta:507234/bta:534129/bta:338033/bta:282871/bta:497199/bta:783681/bta:616977	9
bta04926	Relaxin signaling pathway	10/628	126/9066	0.375114	0.882623	281203/535376/281797/515610/534129/282188/541140/282871/511602/282089	GNG2/TGFBR2/GNGT2/ACTA2/CREB5/COL1A2/KRAS/MMP9/COL4A5/TGFB1	bta:281203/bta:535376/bta:281797/bta:515610/bta:534129/bta:282188/bta:541140/bta:282871/bta:511602/bta:282089	10
bta04380	Osteoclast differentiation	11/628	140/9066	0.3774	0.882623	535376/281111/286852/540819/novel.1540/536822/novel.2355/616977/514889/282321/282089	TGFBR2/CYBA/PPP3CA/FOSB/-/TMEM64/-/LOC616977/IFNGR2/PPP3R1/TGFB1	bta:535376/bta:281111/bta:286852/bta:540819/bta:536822/bta:536822/bta:536822/bta:616977/bta:514889/bta:282321/bta:282089	11
bta05146	Amoebiasis	8/628	99/9066	0.379075	0.882623	510205/538050/282188/520030/786348/511602/513608/282089	SERPINB10/RAB7B/COL1A2/LAMB1/LOC786348/COL4A5/ARG1/TGFB1	bta:510205/bta:538050/bta:282188/bta:520030/bta:786348/bta:511602/bta:513608/bta:282089	8
bta04630	JAK-STAT signaling pathway	12/628	155/9066	0.387794	0.88463	281862/513497/132342347/512312/527165/514529/112441617/616977/514889/509056/531699/515988	IL2RG/CDKN1A/LOC132342347/PTPN6/PDGFRB/IL27RA/SMIM35/LOC616977/IFNGR2/FHL1/AOX2/STAT4	bta:281862/bta:513497/bta:282152/bta:512312/bta:527165/bta:514529/bta:513478/bta:616977/bta:514889/bta:509056/bta:531699/bta:515988	12
bta01521	EGFR tyrosine kinase inhibitor resistance	8/628	100/9066	0.389822	0.88463	541140/132342347/516598/527165/280730/281161/613787/540388	KRAS/LOC132342347/AXL/PDGFRB/BAX/FGF2/PDGFC/TGFA	bta:541140/bta:282152/bta:516598/bta:527165/bta:280730/bta:281161/bta:613787/bta:540388	8
bta04726	Serotonergic synapse	9/628	114/9066	0.392298	0.88463	785540/281203/317707/281797/541140/521656/407136/281293/280722	CYP2C281/GNG2/HTR1B/GNGT2/KRAS/LOC521656/HTR1D/MAOA/APP	bta:785540/bta:281203/bta:317707/bta:281797/bta:541140/bta:521656/bta:407136/bta:281293/bta:280722	9
bta04922	Glucagon signaling pathway	9/628	114/9066	0.392298	0.88463	538954/286852/281992/534129/539277/514066/513710/282321/507302	PRKAA2/PPP3CA/PPARA/CREB5/CALML4/FBP2/CPT1C/PPP3R1/PPP4R3C	bta:538954/bta:286852/bta:281992/bta:534129/bta:539277/bta:514066/bta:513710/bta:282321/bta:516489	9
bta04919	Thyroid hormone signaling pathway	10/628	128/9066	0.394114	0.88463	novel.2277/519037/767866/540378/541140/788329/510026/100125240/513730/539640	-/PLCE1/NOTCH1/MDM2/KRAS/THRB/ATP1B4/PLN/NOTCH2/RCAN1	bta:613879/bta:519037/bta:767866/bta:540378/bta:541140/bta:788329/bta:510026/bta:100125240/bta:513730/bta:539640	10
bta04022	cGMP-PKG signaling pathway	13/628	170/9066	0.397101	0.884776	286852/520448/534129/539277/541127/281356/100300012/282004/281971/510026/100125240/282321/281918	PPP3CA/KCNMB4/CREB5/CALML4/NFATC3/NPPC/IRS2/PRKG1/PDE2A/ATP1B4/PLN/PPP3R1/IRAG1	bta:286852/bta:520448/bta:534129/bta:539277/bta:541127/bta:281356/bta:100300012/bta:282004/bta:281971/bta:510026/bta:100125240/bta:282321/bta:281918	13
bta00350	Tyrosine metabolism	3/628	33/9066	0.403001	0.884776	100138645/281293/531699	LOC100138645/MAOA/AOX2	bta:100138645/bta:281293/bta:531699	3
bta00512	Mucin type O-glycan biosynthesis	3/628	33/9066	0.403001	0.884776	618655/282351/523130	ST6GALNAC1/ST3GAL1/LOC523130	bta:618655/bta:282351/bta:523130	3
bta04360	Axon guidance	14/628	185/9066	0.405522	0.884776	407128/100337226/286852/281736/534731/541140/541127/536815/534526/101903540/512652/112447747/282321/518458	BMPR1B/EPHA5/PPP3CA/CXCR4/EPHB1/KRAS/NFATC3/ROBO1/PAK3/LOC101903540/SSH2/LOC112447747/PPP3R1/SEMA6D	bta:407128/bta:100337226/bta:286852/bta:281736/bta:534731/bta:541140/bta:541127/bta:536815/bta:534526/bta:613794/bta:512652/bta:532712/bta:282321/bta:518458	14
bta04918	Thyroid hormone synthesis	6/628	75/9066	0.419523	0.908966	534129/505310/509121/510026/511575/523311	CREB5/SLC5A5/ASGR1/ATP1B4/GPX8/GPX7	bta:534129/bta:505310/bta:509121/bta:510026/bta:511575/bta:523311	6
bta05235	PD-L1 expression and PD-1 checkpoint pathway in cancer	7/628	90/9066	0.43271	0.931074	286852/541140/541127/512312/514889/531079/282321	PPP3CA/KRAS/NFATC3/PTPN6/IFNGR2/TIRAP/PPP3R1	bta:286852/bta:541140/bta:541127/bta:512312/bta:514889/bta:531079/bta:282321	7
bta04151	PI3K-Akt signaling pathway	27/628	374/9066	0.440248	0.936675	281862/281203/513497/538954/338092/281797/281530/534129/282188/281450/540378/541140/520030/132342347/281499/511754/527165/787270/100298336/281161/281885/616977/613787/511602/505942/540388/517433	IL2RG/GNG2/CDKN1A/PRKAA2/THBS2/GNGT2/THBS1/CREB5/COL1A2/RELN/MDM2/KRAS/LAMB1/LOC132342347/SPP1/CDK6/PDGFRB/THEM4/MAGI2/FGF2/KITLG/LOC616977/PDGFC/COL4A5/COL9A2/TGFA/TNN	bta:281862/bta:281203/bta:513497/bta:538954/bta:338092/bta:281797/bta:281530/bta:534129/bta:282188/bta:281450/bta:540378/bta:541140/bta:520030/bta:282152/bta:281499/bta:511754/bta:527165/bta:787270/bta:100298336/bta:281161/bta:281885/bta:616977/bta:613787/bta:511602/bta:505942/bta:540388/bta:517433	27
bta05223	Non-small cell lung cancer	6/628	77/9066	0.444645	0.936675	513497/541140/511754/280730/540388/692183	CDKN1A/KRAS/CDK6/BAX/TGFA/FHIT	bta:513497/bta:541140/bta:511754/bta:280730/bta:540388/bta:692183	6
bta04714	Thermogenesis	22/628	305/9066	0.453799	0.936675	100300759/101902937/538954/327718/327690/338073/327713/100295800/614700/327673/338040/534129/615979/541140/767916/282004/100337495/101905997/519449/513710/107131653/100296311	LOC100300759/LOC101902937/PRKAA2/COX7C/NDUFB1/NDUFB3/NDUFB2/COX17/COX6C/NDUFA1/ATP5ME/CREB5/COX16/KRAS/COX7B2/PRKG1/LOC100337495/LOC101905997/ZNF516/CPT1C/LOC107131653/LOC100296311	bta:100300759/bta:327718/bta:538954/bta:327718/bta:327690/bta:338073/bta:327713/bta:100295800/bta:614700/bta:327673/bta:338040/bta:534129/bta:615979/bta:541140/bta:767916/bta:282004/bta:281742/bta:327718/bta:519449/bta:513710/bta:282710/bta:287012	22
bta00340	Histidine metabolism	2/628	22/9066	0.456575	0.936675	281293/505315	MAOA/AMDHD1	bta:281293/bta:505315	2
bta04964	Proximal tubule bicarbonate reclamation	2/628	22/9066	0.456575	0.936675	280740/510026	CA2/ATP1B4	bta:280740/bta:510026	2
bta04662	B cell receptor signaling pathway	6/628	78/9066	0.457126	0.936675	286852/541140/541127/512312/100299906/282321	PPP3CA/KRAS/NFATC3/PTPN6/BANK1/PPP3R1	bta:286852/bta:541140/bta:541127/bta:512312/bta:100299906/bta:282321	6
bta04913	Ovarian steroidogenesis	5/628	64/9066	0.458389	0.936675	521656/617566/281740/338048/282870	LOC521656/BMP6/CYP19A1/CYP11A1/CYP1A1	bta:521656/bta:617566/bta:281740/bta:338048/bta:282870	5
bta05340	Primary immunodeficiency	3/628	36/9066	0.459331	0.936675	281862/539884/286849	IL2RG/RFX5/CD40	bta:281862/bta:539884/bta:286849	3
bta04114	Oocyte meiosis	10/628	136/9066	0.470154	0.95252	538794/614347/522122/286852/777693/539277/618542/513874/782054/282321	CPEB4/ANAPC13/SMC1B/PPP3CA/CDC26/CALML4/LOC618542/SPDYC/LOC782054/PPP3R1	bta:538794/bta:614347/bta:522122/bta:286852/bta:777693/bta:539277/bta:618542/bta:513874/bta:615427/bta:282321	10
bta00220	Arginine biosynthesis	2/628	23/9066	0.479987	0.965166	280726/513608	ASS1/ARG1	bta:280726/bta:513608	2
bta04062	Chemokine signaling pathway	12/628	166/9066	0.482646	0.965166	508387/786156/281203/281797/281736/541140/510668/100140488/509167/529196/408019/112447747	CCL26/CCL1/GNG2/GNGT2/CXCR4/KRAS/CCR7/CCL17/CCL19/LOC529196/CCR4/LOC112447747	bta:508387/bta:786156/bta:281203/bta:281797/bta:281736/bta:541140/bta:510668/bta:100140488/bta:509167/bta:529196/bta:408019/bta:532712	12
bta04210	Apoptosis	11/628	152/9066	0.485676	0.965166	777788/510767/100847700/526279/777775/541140/132342347/280730/497199/781996/782359	DDIT3/CYCS/LOC100847700/CASP7/TUBA4A/KRAS/LOC132342347/BAX/CFLAR/CYCT/BBC3	bta:777788/bta:510767/bta:510767/bta:526279/bta:777775/bta:541140/bta:282152/bta:280730/bta:497199/bta:781996/bta:782359	11
bta04520	Adherens junction	9/628	124/9066	0.492557	0.96641	535376/112442572/novel.474/512312/534360/527492/520631/112447747/780777	TGFBR2/LOC112442572/-/PTPN6/NECTIN3/CTNNA2/SNAI2/LOC112447747/CTNNA3	bta:535376/bta:505580/bta:505580/bta:512312/bta:534360/bta:526848/bta:520631/bta:532712/bta:780777	9
bta05416	Viral myocarditis	6/628	81/9066	0.49412	0.96641	510767/100847700/281839/781996/533050/286849	CYCS/LOC100847700/ICAM1/CYCT/BoLA/CD40	bta:510767/bta:510767/bta:281839/bta:781996/bta:533050/bta:286849	6
bta04710	Circadian rhythm	3/628	38/9066	0.495595	0.96641	538954/535597/782054	PRKAA2/RORA/LOC782054	bta:538954/bta:535597/bta:615427	3
bta04916	Melanogenesis	7/628	96/9066	0.501059	0.968294	281416/539277/541140/616913/541243/281885/445417	POMC/CALML4/KRAS/FZD8/WNT9B/KITLG/FZD1	bta:281416/bta:539277/bta:541140/bta:616913/bta:541243/bta:281885/bta:445417	7
bta04744	Phototransduction	2/628	24/9066	0.502768	0.968294	282243/539277	GUCA1A/CALML4	bta:282243/bta:539277	2
bta04972	Pancreatic secretion	6/628	83/9066	0.51831	0.981878	286845/523291/280740/616757/510026/100337447	SLC12A2/SCTR/CA2/BST1/ATP1B4/PLA2G12B	bta:286845/bta:523291/bta:280740/bta:616757/bta:510026/bta:100337447	6
bta00330	Arginine and proline metabolism	4/628	54/9066	0.520225	0.981878	508861/527211/281293/513608	SAT1/SMOX/MAOA/ARG1	bta:508861/bta:527211/bta:281293/bta:513608	4
bta04625	C-type lectin receptor signaling pathway	7/628	98/9066	0.52328	0.981878	286852/540378/539277/541140/541127/100140488/282321	PPP3CA/MDM2/CALML4/KRAS/NFATC3/CCL17/PPP3R1	bta:286852/bta:540378/bta:539277/bta:541140/bta:541127/bta:100140488/bta:282321	7
bta04216	Ferroptosis	5/628	69/9066	0.52566	0.981878	508861/512468/525947/112441543/132345647	SAT1/GCLC/INHCA/LOC112441543/LOC132345647	bta:508861/bta:512468/bta:525947/bta:112441543/bta:286861	5
bta04550	Signaling pathways regulating pluripotency of stem cells	10/628	143/9066	0.535195	0.981878	407128/520842/100848012/541140/101902430/526572/616913/281161/541243/445417	BMPR1B/KLF4/ID4/KRAS/LOC101902430/APC2/FZD8/FGF2/WNT9B/FZD1	bta:407128/bta:520842/bta:100848012/bta:541140/bta:101902430/bta:526572/bta:616913/bta:281161/bta:541243/bta:445417	10
bta04218	Cellular senescence	13/628	187/9066	0.536618	0.981878	535376/513497/527124/286852/540378/539277/541140/784866/541127/511754/282321/282089/533050	TGFBR2/CDKN1A/CDKN2B/PPP3CA/MDM2/CALML4/KRAS/LOC784866/NFATC3/CDK6/PPP3R1/TGFB1/BoLA	bta:535376/bta:513497/bta:527124/bta:286852/bta:540378/bta:539277/bta:541140/bta:616801/bta:541127/bta:511754/bta:282321/bta:282089/bta:533050	13
bta04020	Calcium signaling pathway	17/628	246/9066	0.541085	0.981878	509486/407133/519037/514345/286852/526873/281736/539277/541127/782045/527165/281161/100125240/613787/540388/282321/281125	TNNC1/TACR1/PLCE1/MCOLN3/PPP3CA/CAMK1D/CXCR4/CALML4/NFATC3/CYSLTR1/PDGFRB/FGF2/PLN/PDGFC/TGFA/PPP3R1/DRD1	bta:509486/bta:407133/bta:519037/bta:514345/bta:286852/bta:526873/bta:281736/bta:539277/bta:541127/bta:782045/bta:527165/bta:281161/bta:100125240/bta:613787/bta:540388/bta:282321/bta:281125	17
bta03250	Viral life cycle - HIV-1	6/628	85/9066	0.542039	0.981878	280872/782605/281736/616425/521962/784637	MX1/ELL2/CXCR4/SUPT4H1/MLLT3/LOC784637	bta:280872/bta:782605/bta:281736/bta:616425/bta:521962/bta:533796	6
bta05132	Salmonella infection	20/628	290/9066	0.542563	0.981878	281249/510767/100847700/526279/777775/616366/538050/534526/789738/280730/784058/613724/537396/782054/112447747/781996/531079/509821/100295973/513641	IL18/CYCS/LOC100847700/CASP7/TUBA4A/PODXL/RAB7B/PAK3/LOC789738/BAX/LOC784058/DYNC1I1/PIK3C2B/LOC782054/LOC112447747/CYCT/TIRAP/ELMO1/TUBB2A/NCKAP1L	bta:281249/bta:510767/bta:510767/bta:526279/bta:777775/bta:616366/bta:538050/bta:534526/bta:282689/bta:280730/bta:404151/bta:613724/bta:537396/bta:615427/bta:532712/bta:781996/bta:531079/bta:508361/bta:100295973/bta:513641	20
bta03008	Ribosome biogenesis in eukaryotes	7/628	100/9066	0.545123	0.981878	616675/615581/613789/785244/132344734/104968742/523530	NOP10/LOC615581/NXF2/LOC785244/LOC132344734/LOC104968742/NXF3	bta:616675/bta:615581/bta:613789/bta:785244/bta:785244/bta:785244/bta:523530	7
bta04914	Progesterone-mediated oocyte maturation	7/628	100/9066	0.545123	0.981878	538794/614347/777693/541140/618542/513874/505847	CPEB4/ANAPC13/CDC26/KRAS/LOC618542/SPDYC/CDC25B	bta:538794/bta:614347/bta:777693/bta:541140/bta:618542/bta:513874/bta:505847	7
bta00250	Alanine, aspartate and glutamate metabolism	3/628	41/9066	0.547586	0.981878	281779/280726/517552	GFPT1/ASS1/GAD1	bta:281779/bta:280726/bta:517552	3
bta04976	Bile secretion	7/628	102/9066	0.566539	0.998041	100296627/523291/280740/100337390/510026/534212/100851552	LOC100296627/SCTR/CA2/LOC100337390/ATP1B4/NCEH1/LOC100851552	bta:100296627/bta:523291/bta:280740/bta:523126/bta:510026/bta:534212/bta:522174	7
bta04921	Oxytocin signaling pathway	10/628	147/9066	0.5711	0.998041	513497/538954/286852/526873/539277/541140/541127/515421/539640/282321	CDKN1A/PRKAA2/PPP3CA/CAMK1D/CALML4/KRAS/NFATC3/MYL6B/RCAN1/PPP3R1	bta:513497/bta:538954/bta:286852/bta:526873/bta:539277/bta:541140/bta:541127/bta:515421/bta:539640/bta:282321	10
bta04510	Focal adhesion	14/628	207/9066	0.577548	0.998041	507667/338092/281530/282188/281450/520030/281499/534526/527165/613787/511602/112447747/505942/517433	EMP2/THBS2/THBS1/COL1A2/RELN/LAMB1/SPP1/PAK3/PDGFRB/PDGFC/COL4A5/LOC112447747/COL9A2/TNN	bta:507667/bta:338092/bta:281530/bta:282188/bta:281450/bta:520030/bta:281499/bta:534526/bta:527165/bta:613787/bta:511602/bta:532712/bta:505942/bta:517433	14
bta04370	VEGF signaling pathway	4/628	58/9066	0.57771	0.998041	286852/541140/112447747/282321	PPP3CA/KRAS/LOC112447747/PPP3R1	bta:286852/bta:541140/bta:532712/bta:282321	4
bta05216	Thyroid cancer	3/628	44/9066	0.5963	0.998041	513497/541140/280730	CDKN1A/KRAS/BAX	bta:513497/bta:541140/bta:280730	3
bta04723	Retrograde endocannabinoid signaling	11/628	166/9066	0.605797	0.998041	281203/282240/327690/281797/338073/327713/327673/523515/100337495/282236/780973	GNG2/GABRG2/NDUFB1/GNGT2/NDUFB3/NDUFB2/NDUFA1/GABRA5/LOC100337495/GABRA2/GABRA1	bta:281203/bta:282240/bta:327690/bta:281797/bta:338073/bta:327713/bta:327673/bta:523515/bta:281742/bta:282236/bta:780973	11
bta00062	Fatty acid elongation	2/628	29/9066	0.606555	0.998041	787270/615756	THEM4/ELOVL2	bta:787270/bta:615756	2
bta04672	Intestinal immune network for IgA production	3/628	45/9066	0.611758	0.998041	281736/282089/286849	CXCR4/TGFB1/CD40	bta:281736/bta:282089/bta:286849	3
bta04064	NF-kappa B signaling pathway	7/628	107/9066	0.617923	0.998041	281839/507234/132342347/497199/509167/531079/286849	ICAM1/TRAF5/LOC132342347/CFLAR/CCL19/TIRAP/CD40	bta:281839/bta:507234/bta:282152/bta:497199/bta:509167/bta:531079/bta:286849	7
bta04145	Phagosome	11/628	168/9066	0.621879	0.998041	338092/615778/281111/777775/281530/538050/281052/613724/101902862/100295973/533050	THBS2/SEC61G/CYBA/TUBA4A/THBS1/RAB7B/CD36/DYNC1I1/LOC101902862/TUBB2A/BoLA	bta:338092/bta:615778/bta:281111/bta:777775/bta:281530/bta:538050/bta:281052/bta:613724/bta:504741/bta:100295973/bta:533050	11
bta04728	Dopaminergic synapse	9/628	138/9066	0.623748	0.998041	281203/281797/286852/534129/539277/529590/281293/282459/281125	GNG2/GNGT2/PPP3CA/CREB5/CALML4/SCN1A/MAOA/PPP1R1B/DRD1	bta:281203/bta:281797/bta:286852/bta:534129/bta:539277/bta:529590/bta:281293/bta:282459/bta:281125	9
bta04911	Insulin secretion	5/628	77/9066	0.624729	0.998041	520448/534129/510026/538996/104971159	KCNMB4/CREB5/ATP1B4/ABCC8/LOC104971159	bta:520448/bta:534129/bta:510026/bta:538996/bta:537312	5
bta00380	Tryptophan metabolism	3/628	46/9066	0.626815	0.998041	281293/282870/531699	MAOA/CYP1A1/AOX2	bta:281293/bta:282870/bta:531699	3
bta04211	Longevity regulating pathway	6/628	93/9066	0.63122	0.998041	538954/534129/541140/100300012/280730/538226	PRKAA2/CREB5/KRAS/IRS2/BAX/SESN1	bta:538954/bta:534129/bta:541140/bta:100300012/bta:280730/bta:538226	6
bta04371	Apelin signaling pathway	10/628	155/9066	0.639069	0.998041	101905445/281203/538954/281797/515610/539277/541140/281499/783681/282143	APELA/GNG2/PRKAA2/GNGT2/ACTA2/CALML4/KRAS/SPP1/JAG1/APLN	bta:101905445/bta:281203/bta:538954/bta:281797/bta:515610/bta:539277/bta:541140/bta:281499/bta:783681/bta:282143	10
bta04015	Rap1 signaling pathway	14/628	216/9066	0.642252	0.998041	519037/281530/539277/541140/534227/527165/281963/100298336/281161/281885/613787/112447747/104971159/532605	PLCE1/THBS1/CALML4/KRAS/DOCK4/PDGFRB/P2RY1/MAGI2/FGF2/KITLG/PDGFC/LOC112447747/LOC104971159/RGS14	bta:519037/bta:281530/bta:539277/bta:541140/bta:534227/bta:527165/bta:281963/bta:100298336/bta:281161/bta:281885/bta:613787/bta:532712/bta:537312/bta:532605	14
bta03060	Protein export	2/628	31/9066	0.643209	0.998041	615778/512792	SEC61G/SRP14	bta:615778/bta:512792	2
bta04014	Ras signaling pathway	15/628	233/9066	0.65498	0.998041	281203/519037/281797/515900/539277/541140/132342347/534526/527165/281161/281885/613787/112447747/100337447/540388	GNG2/PLCE1/GNGT2/PLA1A/CALML4/KRAS/LOC132342347/PAK3/PDGFRB/FGF2/KITLG/PDGFC/LOC112447747/PLA2G12B/TGFA	bta:281203/bta:519037/bta:281797/bta:515900/bta:539277/bta:541140/bta:282152/bta:534526/bta:527165/bta:281161/bta:281885/bta:613787/bta:532712/bta:100337447/bta:540388	15
bta04010	MAPK signaling pathway	19/628	294/9066	0.65894	0.998041	539835/282254/507061/535376/777788/286852/541140/541127/527165/281161/281885/530233/613787/539334/112447747/540388/282321/282089/505847	HSPA6/HSPA1A/DUSP5/TGFBR2/DDIT3/PPP3CA/KRAS/NFATC3/PDGFRB/FGF2/KITLG/PPM1N/PDGFC/IL1RAP/LOC112447747/TGFA/PPP3R1/TGFB1/CDC25B	bta:539835/bta:282254/bta:507061/bta:535376/bta:777788/bta:286852/bta:541140/bta:541127/bta:527165/bta:281161/bta:281885/bta:281995/bta:613787/bta:539334/bta:532712/bta:540388/bta:282321/bta:282089/bta:505847	19
bta03266	Virion - Herpesvirus	2/628	32/9066	0.660501	0.998041	112442572/novel.474	LOC112442572/-	bta:505580/bta:505580	2
bta00564	Glycerophospholipid metabolism	6/628	96/9066	0.66192	0.998041	515900/534038/537533/515186/100139891/100337447	PLA1A/ADPRM/DGKH/ETNPPL/LOC100139891/PLA2G12B	bta:515900/bta:534038/bta:537533/bta:515186/bta:784764/bta:100337447	6
bta03013	Nucleocytoplasmic transport	10/628	159/9066	0.670782	0.998041	516074/615581/613789/785244/783596/531602/132344734/104968742/112447314/523530	NUP62CL/LOC615581/NXF2/LOC785244/KPNA5/KPNA6/LOC132344734/LOC104968742/LOC112447314/NXF3	bta:516074/bta:615581/bta:613789/bta:785244/bta:783596/bta:531602/bta:785244/bta:785244/bta:504506/bta:523530	10
bta03440	Homologous recombination	3/628	51/9066	0.695965	0.998041	767981/615896/101907965	SEM1/SYCP3/LOC101907965	bta:767981/bta:615896/bta:767981	3
bta03020	RNA polymerase	2/628	35/9066	0.708348	0.998041	614472/282312	POLR2I/POLR2A	bta:614472/bta:282312	2
bta04960	Aldosterone-regulated sodium reabsorption	2/628	35/9066	0.708348	0.998041	541140/510026	KRAS/ATP1B4	bta:541140/bta:510026	2
bta03050	Proteasome	3/628	52/9066	0.708566	0.998041	767981/614703/101907965	SEM1/PSMA8/LOC101907965	bta:767981/bta:614703/bta:767981	3
bta04979	Cholesterol metabolism	3/628	52/9066	0.708566	0.998041	281033/281052/534212	TSPO/CD36/NCEH1	bta:281033/bta:281052/bta:534212	3
bta04720	Long-term potentiation	4/628	69/9066	0.713449	0.998041	286852/539277/541140/282321	PPP3CA/CALML4/KRAS/PPP3R1	bta:286852/bta:539277/bta:541140/bta:282321	4
bta04261	Adrenergic signaling in cardiomyocytes	9/628	150/9066	0.720353	0.998041	509486/497015/540605/534129/539277/510026/100125240/511094/104971159	TNNC1/TPM2/CREM/CREB5/CALML4/ATP1B4/PLN/TNNI3/LOC104971159	bta:509486/bta:497015/bta:540605/bta:534129/bta:539277/bta:510026/bta:100125240/bta:511094/bta:537312	9
bta00051	Fructose and mannose metabolism	2/628	36/9066	0.722996	0.998041	281543/514066	TPI1/FBP2	bta:281543/bta:514066	2
bta05133	Pertussis	4/628	70/9066	0.72404	0.998041	526279/539277/614909/531079	CASP7/CALML4/IRF8/TIRAP	bta:526279/bta:539277/bta:614909/bta:531079	4
bta00670	One carbon pool by folate	1/628	18/9066	0.725664	0.998041	536269	MTHFD2L	bta:536269	1
bta00310	Lysine degradation	6/628	103/9066	0.727071	0.998041	132345530/786620/101906008/novel.451/520584/533642	LOC132345530/CAMKMT/LOC101906008/-/LOC520584/PLOD2	bta:534913/bta:786620/bta:534913/bta:534913/bta:520584/bta:533642	6
bta04923	Regulation of lipolysis in adipocytes	3/628	54/9066	0.73256	0.998041	100300012/282004/504216	IRS2/PRKG1/NPY	bta:100300012/bta:282004/bta:504216	3
bta04610	Complement and coagulation cascades	4/628	71/9066	0.734339	0.998041	281376/522347/505184/281428	LOC281376/MASP1/SERPINB2/PROC	bta:281376/bta:522347/bta:505184/bta:281428	4
bta00592	alpha-Linolenic acid metabolism	1/628	19/9066	0.744705	0.998041	100337447	PLA2G12B	bta:100337447	1
bta00910	Nitrogen metabolism	1/628	19/9066	0.744705	0.998041	280740	CA2	bta:280740	1
bta04620	Toll-like receptor signaling pathway	5/628	89/9066	0.747573	0.998041	493686/281499/616977/531079/286849	TLR7/SPP1/LOC616977/TIRAP/CD40	bta:493686/bta:281499/bta:616977/bta:531079/bta:286849	5
bta04660	T cell receptor signaling pathway	7/628	122/9066	0.749842	0.998041	286852/541140/541127/534526/512312/112447747/282321	PPP3CA/KRAS/NFATC3/PAK3/PTPN6/LOC112447747/PPP3R1	bta:286852/bta:541140/bta:541127/bta:534526/bta:512312/bta:532712/bta:282321	7
bta00590	Arachidonic acid metabolism	4/628	73/9066	0.754063	0.998041	785540/512259/521656/100337447	CYP2C281/HPGD/LOC521656/PLA2G12B	bta:785540/bta:512259/bta:521656/bta:100337447	4
bta04614	Renin-angiotensin system	1/628	20/9066	0.762427	0.998041	538650	NLN	bta:538650	1
bta01250	Biosynthesis of nucleotide sugars	2/628	39/9066	0.76325	0.998041	281779/516539	GFPT1/NANP	bta:281779/bta:516539	2
bta04623	Cytosolic DNA-sensing pathway	4/628	74/9066	0.763494	0.998041	281249/526279/533661/616977	IL18/CASP7/STING1/LOC616977	bta:281249/bta:526279/bta:533661/bta:616977	4
bta00562	Inositol phosphate metabolism	4/628	75/9066	0.772641	0.998041	519037/281543/537396/514590	PLCE1/TPI1/PIK3C2B/PLCH2	bta:519037/bta:281543/bta:537396/bta:514590	4
bta05017	Spinocerebellar ataxia	9/628	158/9066	0.774893	0.998041	767981/614703/510767/100847700/281450/616399/101907965/535597/781996	SEM1/PSMA8/CYCS/LOC100847700/RELN/ATXN1/LOC101907965/RORA/CYCT	bta:767981/bta:614703/bta:510767/bta:510767/bta:281450/bta:616399/bta:767981/bta:535597/bta:781996	9
bta04975	Fat digestion and absorption	2/628	40/9066	0.775495	0.998041	281052/100337447	CD36/PLA2G12B	bta:281052/bta:100337447	2
bta05330	Allograft rejection	2/628	40/9066	0.775495	0.998041	533050/286849	BoLA/CD40	bta:533050/bta:286849	2
bta00531	Glycosaminoglycan degradation	1/628	21/9066	0.77892	0.998041	538401	ARSB	bta:538401	1
bta04217	Necroptosis	11/628	191/9066	0.779785	0.998041	507234/347700/100297758/541108/538911/280730/497199/616977/514889/515988/132345647	TRAF5/EIF2AK2/H2AC19/H2AC18/H2AC25/BAX/CFLAR/LOC616977/IFNGR2/STAT4/LOC132345647	bta:507234/bta:347700/bta:100297758/bta:100297758/bta:538911/bta:280730/bta:497199/bta:616977/bta:514889/bta:515988/bta:286861	11
bta00053	Ascorbate and aldarate metabolism	1/628	22/9066	0.794269	0.998041	280910	RGN	bta:280910	1
bta00770	Pantothenate and CoA biosynthesis	1/628	22/9066	0.794269	0.998041	614548	GADL1	bta:614548	1
bta01212	Fatty acid metabolism	3/628	60/9066	0.795238	0.998041	614508/513710/615756	ACADL/CPT1C/ELOVL2	bta:614508/bta:513710/bta:615756	3
bta04713	Circadian entrainment	5/628	95/9066	0.796638	0.998041	281203/281797/539277/282004/507449	GNG2/GNGT2/CALML4/PRKG1/RASD1	bta:281203/bta:281797/bta:539277/bta:282004/bta:507449	5
bta05410	Hypertrophic cardiomyopathy	5/628	95/9066	0.796638	0.998041	509486/538954/497015/511094/282089	TNNC1/PRKAA2/TPM2/TNNI3/TGFB1	bta:509486/bta:538954/bta:497015/bta:511094/bta:282089	5
bta04724	Glutamatergic synapse	6/628	113/9066	0.804003	0.998041	527491/281203/281797/535311/286852/282321	SLC38A1/GNG2/GNGT2/HOMER1/PPP3CA/PPP3R1	bta:527491/bta:281203/bta:281797/bta:535311/bta:286852/bta:282321	6
bta00270	Cysteine and methionine metabolism	3/628	61/9066	0.804398	0.998041	512468/514462/514346	GCLC/CDO1/SDS	bta:512468/bta:514462/bta:514346	3
bta04977	Vitamin digestion and absorption	1/628	23/9066	0.808555	0.998041	616252	CBLIF	bta:616252	1
bta00071	Fatty acid degradation	2/628	43/9066	0.80896	0.998041	614508/513710	ACADL/CPT1C	bta:614508/bta:513710	2
bta00790	Folate biosynthesis	2/628	43/9066	0.80896	0.998041	510583/101905029	PAH/LOC101905029	bta:510583/bta:101905029	2
bta04930	Type II diabetes mellitus	2/628	44/9066	0.819087	0.998041	100300012/538996	IRS2/ABCC8	bta:100300012/bta:538996	2
bta05100	Bacterial invasion of epithelial cells	4/628	81/9066	0.821783	0.998041	527492/112447747/509821/780777	CTNNA2/LOC112447747/ELMO1/CTNNA3	bta:526848/bta:532712/bta:508361/bta:780777	4
bta00515	Mannose type O-glycan biosynthesis	1/628	24/9066	0.82185	0.998041	510504	LARGE2	bta:510504	1
bta05310	Asthma	1/628	24/9066	0.82185	0.998041	286849	CD40	bta:286849	1
bta00565	Ether lipid metabolism	2/628	45/9066	0.82873	0.998041	532663/100337447	ENPP2/PLA2G12B	bta:532663/bta:100337447	2
bta04940	Type I diabetes mellitus	2/628	45/9066	0.82873	0.998041	517552/533050	GAD1/BoLA	bta:517552/bta:533050	2
bta04924	Renin secretion	3/628	64/9066	0.829831	0.998041	286852/539277/282321	PPP3CA/CALML4/PPP3R1	bta:286852/bta:539277/bta:282321	3
bta04140	Autophagy - animal	10/628	188/9066	0.847787	0.998041	538954/614531/538050/541140/132342347/100300012/511340/506754/497199/338472	PRKAA2/LOC614531/RAB7B/KRAS/LOC132342347/IRS2/TP53INP2/RRAGB/CFLAR/GABARAPL1	bta:538954/bta:614531/bta:538050/bta:541140/bta:282152/bta:100300012/bta:511340/bta:506754/bta:497199/bta:338472	10
bta04012	ErbB signaling pathway	4/628	85/9066	0.849417	0.998041	513497/541140/534526/540388	CDKN1A/KRAS/PAK3/TGFA	bta:513497/bta:541140/bta:534526/bta:540388	4
bta05140	Leishmaniasis	4/628	85/9066	0.849417	0.998041	281111/512312/514889/282089	CYBA/PTPN6/IFNGR2/TGFB1	bta:281111/bta:512312/bta:514889/bta:282089	4
bta05142	Chagas disease	5/628	103/9066	0.850026	0.998041	535376/497199/616977/514889/282089	TGFBR2/CFLAR/LOC616977/IFNGR2/TGFB1	bta:535376/bta:497199/bta:616977/bta:514889/bta:282089	5
bta05414	Dilated cardiomyopathy	5/628	103/9066	0.850026	0.998041	509486/497015/100125240/511094/282089	TNNC1/TPM2/PLN/TNNI3/TGFB1	bta:509486/bta:497015/bta:100125240/bta:511094/bta:282089	5
bta04110	Cell cycle	10/628	189/9066	0.852233	0.998041	513497/527124/614347/522122/777693/540378/511754/782054/282089/505847	CDKN1A/CDKN2B/ANAPC13/SMC1B/CDC26/MDM2/CDK6/LOC782054/TGFB1/CDC25B	bta:513497/bta:527124/bta:614347/bta:522122/bta:777693/bta:540378/bta:511754/bta:615427/bta:282089/bta:505847	10
bta04971	Gastric acid secretion	3/628	67/9066	0.852375	0.998041	539277/280740/510026	CALML4/CA2/ATP1B4	bta:539277/bta:280740/bta:510026	3
bta04910	Insulin signaling pathway	8/628	156/9066	0.855432	0.998041	538954/514428/539277/541140/100300012/782160/514066/100139988	PRKAA2/PPP1R3B/CALML4/KRAS/IRS2/PPP1R3D/FBP2/RHOQ	bta:538954/bta:514428/bta:539277/bta:541140/bta:100300012/bta:782160/bta:514066/bta:100139988	8
bta00563	Glycosylphosphatidylinositol (GPI)-anchor biosynthesis	1/628	27/9066	0.856455	0.998041	767951	PIGP	bta:767951	1
bta00650	Butanoate metabolism	1/628	27/9066	0.856455	0.998041	517552	GAD1	bta:517552	1
bta04722	Neurotrophin signaling pathway	6/628	122/9066	0.857817	0.998041	100034674/539277/541140/280730/112447747/327676	BEX3/CALML4/KRAS/BAX/LOC112447747/ARHGDIB	bta:100034674/bta:539277/bta:541140/bta:280730/bta:532712/bta:327676	6
bta04750	Inflammatory mediator regulation of TRP channels	5/628	105/9066	0.861396	0.998041	785540/539277/521656/523538/539334	CYP2C281/CALML4/LOC521656/TRPV3/IL1RAP	bta:785540/bta:539277/bta:521656/bta:523538/bta:539334	5
bta05320	Autoimmune thyroid disease	2/628	49/9066	0.862829	0.998041	533050/286849	BoLA/CD40	bta:533050/bta:286849	2
bta04120	Ubiquitin mediated proteolysis	9/628	177/9066	0.872831	0.998041	132343864/614347/777693/540378/540513/508358/507781/novel.2586/782054	LOC132343864/ANAPC13/CDC26/MDM2/RHOBTB1/SYVN1/NEDD4/-/LOC782054	bta:617277/bta:614347/bta:777693/bta:540378/bta:540513/bta:508358/bta:507781/bta:541003/bta:615427	9
bta00601	Glycosphingolipid biosynthesis - lacto and neolacto series	1/628	29/9066	0.875709	0.998041	282352	ST8SIA1	bta:282352	1
bta00785	Lipoic acid metabolism	1/628	29/9066	0.875709	0.998041	507688	GLDC	bta:507688	1
bta00520	Amino sugar and nucleotide sugar metabolism	2/628	53/9066	0.890605	0.998041	281779/516539	GFPT1/NANP	bta:281779/bta:516539	2
bta01040	Biosynthesis of unsaturated fatty acids	1/628	31/9066	0.892384	0.998041	615756	ELOVL2	bta:615756	1
bta04966	Collecting duct acid secretion	1/628	31/9066	0.892384	0.998041	280740	CA2	bta:280740	1
bta04152	AMPK signaling pathway	6/628	131/9066	0.898853	0.998041	538954/534129/100300012/281052/514066/513710	PRKAA2/CREB5/IRS2/CD36/FBP2/CPT1C	bta:538954/bta:534129/bta:100300012/bta:281052/bta:514066/bta:513710	6
bta00600	Sphingolipid metabolism	2/628	55/9066	0.902447	0.998041	520954/505233	SGMS2/CERS4	bta:520954/bta:505233	2
bta04936	Alcoholic liver disease	6/628	132/9066	0.902718	0.998041	538954/281992/525040/513710/616977/531079	PRKAA2/PPARA/IL17RA/CPT1C/LOC616977/TIRAP	bta:538954/bta:281992/bta:525040/bta:513710/bta:616977/bta:531079	6
bta01523	Antifolate resistance	2/628	56/9066	0.907909	0.998041	100337390/100851552	LOC100337390/LOC100851552	bta:523126/bta:522174	2
bta04070	Phosphatidylinositol signaling system	4/628	98/9066	0.915464	0.998041	519037/539277/537533/537396	PLCE1/CALML4/DGKH/PIK3C2B	bta:519037/bta:539277/bta:537533/bta:537396	4
bta04136	Autophagy - other	1/628	35/9066	0.919331	0.998041	338472	GABARAPL1	bta:338472	1
bta04071	Sphingolipid signaling pathway	5/628	119/9066	0.922327	0.998041	541140/280730/520954/509626/505233	KRAS/BAX/SGMS2/NSMAF/CERS4	bta:541140/bta:280730/bta:520954/bta:509626/bta:505233	5
bta04929	GnRH secretion	2/628	59/9066	0.922626	0.998041	541140/281499	KRAS/SPP1	bta:541140/bta:281499	2
bta04130	SNARE interactions in vesicular transport	1/628	36/9066	0.924941	0.998041	539960	STX11	bta:539960	1
bta05412	Arrhythmogenic right ventricular cardiomyopathy	3/628	81/9066	0.926375	0.998041	281193/527492/780777	GJA1/CTNNA2/CTNNA3	bta:281193/bta:526848/bta:780777	3
bta05231	Choline metabolism in cancer	4/628	101/9066	0.926437	0.998041	541140/537533/527165/613787	KRAS/DGKH/PDGFRB/PDGFC	bta:541140/bta:537533/bta:527165/bta:613787	4
bta04640	Hematopoietic cell lineage	3/628	82/9066	0.93007	0.998041	281052/281885/281057	CD36/KITLG/CD44	bta:281052/bta:281885/bta:281057	3
bta04725	Cholinergic synapse	4/628	103/9066	0.933023	0.998041	281203/281797/534129/541140	GNG2/GNGT2/CREB5/KRAS	bta:281203/bta:281797/bta:534129/bta:541140	4
bta00860	Porphyrin metabolism	1/628	38/9066	0.935018	0.998041	510736	HEPH	bta:510736	1
bta04137	Mitophagy - animal	5/628	124/9066	0.937502	0.998041	538050/614074/541140/132342347/338472	RAB7B/TOMM7/KRAS/LOC132342347/GABARAPL1	bta:538050/bta:614074/bta:541140/bta:282152/bta:338472	5
bta03082	ATP-dependent chromatin remodeling	5/628	125/9066	0.940198	0.998041	535439/100297758/541108/538911/100337206	SMARCA1/H2AC19/H2AC18/H2AC25/MBD2	bta:535439/bta:100297758/bta:100297758/bta:538911/bta:100337206	5
bta04730	Long-term depression	2/628	64/9066	0.942342	0.998041	541140/282004	KRAS/PRKG1	bta:541140/bta:282004	2
bta04146	Peroxisome	3/628	86/9066	0.943209	0.998041	281495/535727/novel.449	SOD1/SLC27A2/-	bta:281495/bta:535727/bta:515178	3
bta00630	Glyoxylate and dicarboxylate metabolism	1/628	40/9066	0.943745	0.998041	507688	GLDC	bta:507688	1
bta05221	Acute myeloid leukemia	2/628	65/9066	0.945666	0.998041	541140/353106	KRAS/PPARD	bta:541140/bta:353106	2
bta04150	mTOR signaling pathway	8/628	184/9066	0.946431	0.998041	516090/538954/614531/541140/506754/616913/541243/445417	LAMTOR5/PRKAA2/LOC614531/KRAS/RRAGB/FZD8/WNT9B/FZD1	bta:516090/bta:538954/bta:614531/bta:541140/bta:506754/bta:616913/bta:541243/bta:445417	8
bta04072	Phospholipase D signaling pathway	6/628	147/9066	0.94709	0.998041	541140/537533/527165/281885/613787/104971159	KRAS/DGKH/PDGFRB/KITLG/PDGFC/LOC104971159	bta:541140/bta:537533/bta:527165/bta:281885/bta:613787/bta:537312	6
bta04973	Carbohydrate digestion and absorption	1/628	41/9066	0.947659	0.998041	510026	ATP1B4	bta:510026	1
bta04912	GnRH signaling pathway	3/628	88/9066	0.948884	0.998041	539277/541140/112447747	CALML4/KRAS/LOC112447747	bta:539277/bta:541140/bta:532712	3
bta04935	Growth hormone synthesis, secretion and action	4/628	110/9066	0.952078	0.998041	534129/541140/100300012/518585	CREB5/KRAS/IRS2/SSTR3	bta:534129/bta:541140/bta:100300012/bta:518585	4
bta03040	Spliceosome	8/628	187/9066	0.952239	0.998041	539835/282254/107131494/615916/522621/107132386/107132556/616520	HSPA6/HSPA1A/LOC107131494/LSM6/SNRPG/LOC107132386/LOC107132556/LOC616520	bta:539835/bta:282254/bta:522621/bta:615916/bta:522621/bta:522621/bta:522621/bta:508876	8
bta03420	Nucleotide excision repair	2/628	68/9066	0.954576	0.998041	614472/282312	POLR2I/POLR2A	bta:614472/bta:282312	2
bta00514	Other types of O-glycan biosynthesis	1/628	43/9066	0.95469	0.998041	523130	LOC523130	bta:523130	1
bta04066	HIF-1 signaling pathway	5/628	134/9066	0.96013	0.998041	132343864/513497/525947/514889/535578	LOC132343864/CDKN1A/INHCA/IFNGR2/EGLN3	bta:617277/bta:513497/bta:525947/bta:514889/bta:535578	5
bta05323	Rheumatoid arthritis	3/628	93/9066	0.960843	0.998041	281249/281839/282089	IL18/ICAM1/TGFB1	bta:281249/bta:281839/bta:282089	3
bta00970	Aminoacyl-tRNA biosynthesis	1/628	46/9066	0.963508	0.998041	525350	TARS3	bta:525350	1
bta05332	Graft-versus-host disease	1/628	46/9066	0.963508	0.998041	533050	BoLA	bta:533050	1
bta04961	Endocrine and other factor-regulated calcium reabsorption	1/628	47/9066	0.966049	0.998041	510026	ATP1B4	bta:510026	1
bta00010	Glycolysis / Gluconeogenesis	2/628	75/9066	0.970254	0.998041	281543/514066	TPI1/FBP2	bta:281543/bta:514066	2
bta04622	RIG-I-like receptor signaling pathway	2/628	75/9066	0.970254	0.998041	533661/616977	STING1/LOC616977	bta:533661/bta:616977	2
bta03022	Basal transcription factors	1/628	50/9066	0.97266	0.998041	511494	LOC511494	bta:511494	1
bta00280	Valine, leucine and isoleucine degradation	1/628	51/9066	0.974564	0.998041	531699	AOX2	bta:531699	1
bta00620	Pyruvate metabolism	1/628	52/9066	0.976336	0.998041	540985	ME1	bta:540985	1
bta05230	Central carbon metabolism in cancer	2/628	80/9066	0.978107	0.998041	541140/527165	KRAS/PDGFRB	bta:541140/bta:527165	2
bta05135	Yersinia infection	5/628	153/9066	0.983816	0.998041	281249/541127/616977/112447747/509821	IL18/NFATC3/LOC616977/LOC112447747/ELMO1	bta:281249/bta:541127/bta:616977/bta:532712/bta:508361	5
bta03460	Fanconi anemia pathway	1/628	59/9066	0.985728	0.998041	613732	CENPS	bta:613732	1
bta01240	Biosynthesis of cofactors	5/628	157/9066	0.986707	0.998041	526726/512468/536269/280910/101905029	SDR16C5/GCLC/MTHFD2L/RGN/LOC101905029	bta:526726/bta:512468/bta:536269/bta:280910/bta:101905029	5
bta04142	Lysosome	4/628	138/9066	0.988474	0.998041	404135/541071/538401/112441543	LAPTM4A/NCOA7/ARSB/LOC112441543	bta:404135/bta:541071/bta:538401/bta:112441543	4
bta00561	Glycerolipid metabolism	1/628	63/9066	0.989312	0.998041	537533	DGKH	bta:537533	1
bta04664	Fc epsilon RI signaling pathway	1/628	65/9066	0.990751	0.998041	541140	KRAS	bta:541140	1
bta01232	Nucleotide metabolism	2/628	94/9066	0.990862	0.998041	525937/790312	GDA/LOC790312	bta:525937/bta:790312	2
bta04144	Endocytosis	10/628	269/9066	0.991805	0.998041	539835/281862/282254/535376/281736/540378/531459/507781/112447747/533050	HSPA6/IL2RG/HSPA1A/TGFBR2/CXCR4/MDM2/PSD3/NEDD4/LOC112447747/BoLA	bta:539835/bta:281862/bta:282254/bta:535376/bta:281736/bta:540378/bta:531459/bta:507781/bta:532712/bta:533050	10
bta04611	Platelet activation	3/628	121/9066	0.991817	0.998041	282188/282004/281963	COL1A2/PRKG1/P2RY1	bta:282188/bta:282004/bta:281963	3
bta04740	Olfactory transduction	6/628	194/9066	0.993847	0.998041	539277/516000/novel.1224/282004/281971/783917	CALML4/CNGA4/-/PRKG1/PDE2A/OR5H33	bta:539277/bta:516000/bta:100300545/bta:282004/bta:281971/bta:783917	6
bta04928	Parathyroid hormone synthesis, secretion and action	2/628	101/9066	0.99414	0.998041	513497/534129	CDKN1A/CREB5	bta:513497/bta:534129	2
bta04917	Prolactin signaling pathway	1/628	72/9066	0.994426	0.998041	541140	KRAS	bta:541140	1
bta04666	Fc gamma R-mediated phagocytosis	2/628	103/9066	0.994842	0.998041	112447747/281935	LOC112447747/MYO10	bta:532712/bta:281935	2
bta03010	Ribosome	9/628	461/9066	1	1	614711/614220/101903478/286884/novel.1115/615300/101904449/783610/782202	MRPL33/RPS27L/LOC101903478/RPS29/-/RPL38/LOC101904449/LOC783610/LOC782202	bta:614711/bta:614220/bta:614220/bta:286884/bta:514046/bta:615300/bta:614711/bta:614711/bta:510615	9
