# Supplementary material for: Inhibition of Retinoic Acid Receptor Gamma Improves Bovine Embryo Development
Source: Vet Sci. 2025 Sep 24;12(10):924. doi: 10.3390/vetsci12100924 (PMC12567714; doi:10.3390/vetsci12100924)
Supplement: Supplementary file 1 [file vetsci-12-00924-s001.zip › Table S4 Fine mapping of genome activation in bovine embryos by RNA sequencing.xlsx]

## Sheet: Sheet1
Gene	GV_oocyte_rep1	GV_oocyte_rep2	GV_oocyte_rep3	MII_oocyte_rep1	MII_oocyte_rep2	MII_oocyte_rep3	4-cell_rep1	4-cell_rep2	4-cell_rep3	8-cell_rep1	8-cell_rep2	8-cell_rep3	16-cell_rep1	16-cell_rep2	16-cell_rep3	Blastocyst_rep1	Blastocyst_rep2	Blastocyst_rep3
20ALPHA-HSD	1.09709	1.09709	1.09709	1.09709	1.09709	1.09709	1.09709	1.09709	1.09709	1.91879	1.09709	2.20006	1.09709	1.09709	1.09709	1.09709	2.10863	1.09709
5htr2c	1.09709	1.09709	1.09709	1.09709	1.09709	1.09709	1.09709	1.09709	1.09709	1.09709	1.09709	1.09709	1.09709	1.09709	1.09709	1.09709	3.01703	2.42244
A1BG	5.14709	2.47959	1.93022	1.09709	1.09709	1.09709	2.51852	3.23826	1.09709	1.09709	1.09709	1.09709	1.09709	1.09709	1.09709	1.09709	1.09709	1.09709
A2LD1	1.09709	4.48819	2.70248	1.09709	1.09709	3.6433	1.09709	1.09709	1.09709	1.09709	1.09709	3.85416	5.0598	4.57597	7.02736	7.93197	7.30025	7.19518
A2M	2.0406	1.09709	1.93022	1.99415	2.43508	1.09709	1.09709	3.04218	1.09709	1.09709	5.50496	2.92882	3.69072	6.05149	6.54407	10.059	10.8388	10.9854
A2ML1	1.09709	1.09709	1.09709	1.09709	1.09709	1.09709	1.09709	1.09709	1.09709	5.36595	1.94669	7.24073	8.38628	9.77132	9.7197	6.88528	6.74429	6.61658
A4GNT	4.52611	4.12426	5.24399	6.84888	6.42438	5.39006	4.2652	5.52159	3.97646	3.94371	3.18932	2.62305	1.09709	1.09709	1.09709	1.09709	1.09709	1.09709
AAAS	8.50234	8.16417	8.54661	6.76069	6.98569	7.82918	6.98085	5.64083	4.71728	4.58796	9.29663	6.37453	6.55637	7.81049	5.85856	6.63729	7.33982	8.36418
AACS	9.3356	8.82524	9.36627	9.12119	8.76478	9.15453	9.58216	9.13537	10.0294	8.65643	8.32022	8.42707	5.47977	5.92296	4.7212	7.12464	7.57352	7.24207
AADAC	1.09709	1.09709	1.09709	1.09709	1.09709	1.09709	1.09709	1.09709	1.09709	1.09709	1.09709	1.09709	1.09709	1.09709	1.09709	1.09709	1.09709	1.09709
AADACL3	1.09709	1.09709	1.09709	1.99415	1.09709	1.09709	1.09709	2.12322	1.09709	1.09709	1.09709	1.09709	1.09709	1.09709	1.09709	1.09709	1.09709	1.09709
AADAT	8.82239	8.79802	9.53694	9.27031	9.08476	9.58525	8.98153	9.61393	9.26242	8.62551	9.80017	8.67421	6.04453	6.64718	8.3376	8.3496	7.81022	7.93264
AAK1	9.19566	9.32693	8.7372	8.71789	9.08825	8.69832	9.41389	8.74736	9.45726	9.90948	10.8603	9.50928	9.64546	9.21523	9.36915	9.67848	10.011	10.232
AAMP	6.71049	7.57565	6.02425	7.22345	7.05165	5.75421	6.18676	6.63807	7.00344	8.59125	8.14449	9.90057	10.7032	10.4876	10.0999	9.17696	9.65098	9.30713
AANAT	1.09709	1.09709	1.09709	1.09709	1.09709	1.09709	1.09709	1.09709	1.09709	1.91879	1.09709	1.09709	1.09709	1.09709	1.09709	1.09709	1.09709	1.09709
AARS	7.14682	6.69833	6.4447	6.41555	6.41327	6.63667	5.71615	6.53644	6.3677	6.73041	6.12682	8.77706	6.70367	8.17708	8.9918	9.99914	10.778	10.7583
AARSD1	8.89888	8.0224	8.15199	5.77046	6.97061	7.1278	7.38704	5.98773	6.5992	5.57502	5.20901	6.37453	9.12753	8.76904	8.05504	8.35842	9.17018	8.47431
AASDH	9.83966	9.15164	10.0564	9.69579	10.0363	10.2256	10.4838	9.86853	10.7297	8.7406	8.24958	9.20687	8.77839	8.49194	9.20644	8.93909	8.81768	8.91136
AASDHPPT	6.51488	7.36919	7.68104	6.40103	7.52906	8.19303	6.68986	6.50987	7.52725	7.8017	8.60968	7.71639	8.79308	8.77834	9.14155	9.8674	8.26541	9.38439
AASS	1.09709	1.09709	1.09709	1.09709	2.9317	3.2958	1.82902	1.09709	1.09709	1.91879	1.09709	2.62305	3.03839	6.76427	6.32764	8.57057	8.27565	8.05322
AATF	7.64746	8.00267	7.59608	7.58612	6.98569	7.23856	7.32258	7.01701	6.55978	8.70899	3.87345	8.45432	8.76354	8.56904	8.87119	7.72028	8.35502	8.62694
AATK	4.2637	5.37892	3.02064	4.66964	3.71704	5.09529	5.55255	5.8949	3.97646	3.55218	3.52568	3.55633	1.09709	3.23888	1.09709	1.09709	1.09709	1.09709
ABAT	9.32711	9.28833	9.4579	8.12556	8.9889	8.83746	8.0995	7.44383	8.1747	7.82003	9.5395	8.61748	6.09287	5.92296	4.91219	3.29436	3.52988	3.53964
ABCA1	6.45375	6.79332	5.2157	6.05655	5.63307	6.67355	4.85157	5.88113	6.11913	4.01025	3.87345	4.64935	3.69072	5.78182	6.03246	8.97393	8.6109	9.3823
ABCA10	5.18532	1.09709	3.48601	3.82837	1.09709	4.34776	1.82902	5.8532	2.92478	1.09709	6.864	4.48858	1.09709	3.62984	6.75718	1.09709	3.21127	3.65856
ABCA12	6.40613	5.8014	6.02425	5.62798	6.63032	6.3931	5.36789	6.51878	5.25219	3.72243	1.09709	2.92882	3.5551	1.09709	1.09709	1.09709	2.50105	1.09709
ABCA13	8.58658	8.69357	9.27699	8.58943	8.74277	8.87487	7.95979	8.06192	8.44721	7.16255	8.00993	6.99564	2.12102	4.57597	4.37587	3.18717	5.02769	3.53964
ABCA2	4.46493	5.92413	5.35188	5.41295	5.26322	4.62598	3.98204	5.8949	4.3014	4.67166	6.12682	7.41729	8.20039	7.21183	6.2239	4.66831	5.07554	4.82358
ABCA3	6.71049	7.03015	3.48601	4.56862	4.65369	3.8336	6.10651	6.84351	5.52258	3.63997	6.04568	5.20813	1.09709	3.23888	2.88156	6.53725	8.41645	7.03398
ABCA4	7.68782	5.64698	6.65891	6.77201	6.30921	5.65923	6.16428	5.65709	5.52258	3.35729	3.18932	2.62305	5.24279	1.09709	4.81989	1.09709	1.09709	1.09709
ABCA5	7.00491	6.84744	7.71165	6.78325	6.64939	7.63103	7.47635	7.87341	7.04685	6.87767	6.77624	6.52612	3.5551	4.57597	5.66072	7.22449	7.5982	7.70393
ABCA6	1.09709	1.09709	1.93022	1.99415	1.09709	1.09709	2.51852	1.09709	2.19743	6.09538	5.23858	6.88781	7.56716	7.53103	8.25235	5.06475	5.16669	5.76899
ABCA7	6.06136	5.32894	3.58062	1.99415	4.04563	1.09709	5.17858	4.43026	2.92478	5.96958	5.32381	7.09596	3.69072	4.73848	3.91758	4.17165	3.8998	3.96357
ABCA9	1.09709	1.09709	4.28137	1.09709	1.09709	3.15622	1.09709	1.09709	1.09709	4.24861	1.09709	1.09709	1.09709	4.57597	4.91219	1.09709	2.50105	1.09709
ABCB1	9.87796	9.6762	10.0771	9.85727	9.49345	9.88149	9.88735	10.1153	9.90917	8.91266	9.68311	8.90107	9.2943	9.99537	10.7646	9.60259	10.5878	10.7389
ABCB10	7.96465	8.07249	7.85109	8.67029	8.53818	8.00337	9.26091	8.62485	8.22594	7.93377	7.11515	6.99564	2.12102	4.39241	2.88156	5.84602	6.84399	7.71061
ABCB11	5.32877	5.22344	5.97457	5.70098	6.22273	6.80121	6.11825	5.24855	6.14601	5.61763	6.55968	3.37861	6.59043	3.62984	4.37587	1.09709	1.09709	3.10188
ABCB5	1.09709	1.09709	1.09709	1.09709	1.09709	1.09709	1.09709	1.09709	3.16885	4.1345	1.09709	5.35457	1.09709	1.09709	3.49791	1.09709	1.09709	1.09709
ABCB6	3.51899	1.09709	2.87196	2.60625	3.64073	2.60965	1.09709	2.34155	1.09709	4.35416	1.09709	2.20006	2.80632	5.70569	5.90405	9.21952	9.87453	8.94576
ABCB7	8.8254	8.21651	9.07599	9.34611	9.7555	9.81018	8.43113	9.56747	9.37453	7.31246	7.01647	7.068	5.4429	8.6217	8.19868	9.90399	9.04113	9.47548
ABCB8	6.34009	6.31858	5.15739	6.95203	6.0469	4.00079	5.83483	4.50455	4.39492	6.34372	5.32381	6.70018	7.2101	9.65488	8.11423	7.4612	8.54895	7.96654
ABCB9	2.89858	1.09709	3.48601	4.76397	3.4739	1.99629	3.32324	3.04218	1.09709	2.24444	1.09709	4.20693	1.09709	1.09709	3.91758	1.89228	4.0039	2.05014
ABCC1	7.88008	8.38147	7.56847	8.73824	8.94331	7.61848	7.53879	6.89915	6.34468	8.28653	7.3013	8.19477	6.01973	8.2855	8.40234	6.68482	7.98883	8.17419
ABCC10	5.95502	4.29185	4.3354	4.56862	5.38223	5.44808	5.77671	3.4086	3.16885	1.09709	1.09709	2.62305	8.53354	3.93288	6.15035	5.17573	6.68406	6.67244
ABCC11	1.09709	1.09709	1.09709	1.99415	1.09709	1.09709	1.09709	1.09709	1.09709	1.09709	1.09709	1.09709	1.09709	1.09709	1.09709	1.09709	1.09709	1.09709
ABCC2	8.76066	9.98359	9.30067	8.82502	9.00933	8.97424	9.24762	9.44784	9.03709	8.45134	9.65605	7.37228	5.15422	6.90692	5.15794	7.32987	8.04975	6.97968
ABCC3	3.63727	2.84254	1.09709	1.09709	1.09709	2.34972	1.09709	2.12322	2.92478	1.09709	1.09709	4.48858	4.95871	5.44963	6.15035	5.92737	8.29591	7.52592
ABCC4	10.2365	10.3085	10.2983	10.3299	10.6563	10.4377	10.0759	10.0796	10.6673	9.37753	9.12179	8.81539	9.00668	8.11965	7.58278	11.6127	11.7263	12.4322
ABCC5	1.09709	1.09709	3.02064	1.09709	2.62554	2.82044	4.42655	2.80974	1.09709	2.68189	1.09709	5.68476	7.11972	7.61655	7.66425	8.78194	9.786	9.36334
ABCC8	2.0406	5.5845	1.09709	2.60625	1.88763	1.09709	1.82902	2.93144	1.09709	2.24444	1.09709	1.09709	1.09709	1.09709	1.09709	1.09709	2.10863	1.09709
ABCD1	1.09709	1.09709	2.70248	2.9955	1.88763	3.2958	1.09709	1.09709	3.16885	4.24861	1.09709	3.98194	1.09709	1.09709	3.2261	4.46384	6.8021	4.28777
ABCD2	3.63727	1.91516	6.07226	5.4698	4.26206	5.36014	5.62024	5.76599	4.91866	2.99687	4.08661	4.64935	1.09709	1.09709	3.91758	1.09709	1.09709	1.09709
ABCD3	9.11409	9.26034	10.2064	9.79345	9.70175	10.3522	9.66846	10.1594	10.1032	9.15565	9.87247	9.3326	8.42924	7.00534	8.36222	10.4429	9.34561	10.097
ABCD4	6.10179	6.50978	5.24399	7.51379	6.43541	5.84331	4.0334	5.08967	5.8185	2.48543	2.73205	3.98194	2.51764	6.1117	6.7322	6.42975	6.8162	6.9907
ABCE1	8.65265	8.95208	9.3838	9.53734	9.70744	9.68941	9.17225	8.87423	9.38865	10.369	9.79522	10.1155	11.0613	10.1104	10.7334	11.1101	10.5556	11.0599
ABCF2	9.48814	9.56083	8.94041	9.46421	9.36678	9.57717	9.67741	10.1241	9.64781	9.62424	9.53802	9.45365	8.59352	7.71678	8.3376	7.67394	7.59002	8.55821
ABCF3	7.82685	8.38453	7.07467	7.45179	6.30921	7.00782	7.75335	8.16196	7.49628	7.90831	9.32611	8.52798	8.70259	9.59293	9.19278	7.76075	8.31588	9.19007
ABCG1	1.09709	1.09709	1.09709	1.09709	1.09709	1.09709	1.09709	1.09709	1.09709	1.09709	1.09709	4.64935	1.09709	1.09709	3.49791	1.09709	2.10863	2.69505
ABCG2	8.0131	7.92091	7.85567	6.14635	6.28503	7.02694	6.00896	5.65709	6.78158	1.09709	1.09709	5.56965	3.40432	1.09709	6.92087	4.74251	6.03462	7.42387
ABCG4	5.25884	7.34431	5.2157	6.81644	6.29717	5.53094	5.08568	6.81486	6.76435	3.12856	5.35113	4.64935	5.40505	4.18138	7.00668	3.29436	1.09709	3.40921
ABCG5	7.95365	7.19924	6.96032	7.10311	7.17515	7.08283	7.684	6.99164	6.72925	6.12518	6.99071	6.48441	1.09709	3.93288	1.09709	6.93329	6.43271	5.60621
ABCG8	8.23362	7.79805	7.45845	7.3722	7.58457	6.89786	7.20647	7.43445	7.25856	4.63042	5.90552	6.44146	2.80632	3.93288	3.72378	1.89228	2.50105	2.05014
ABHD1	3.74608	3.79061	3.66904	1.09709	2.9317	1.09709	1.09709	1.09709	2.19743	4.49901	1.09709	1.09709	4.12928	4.73848	3.2261	6.40725	2.10863	3.65856
ABHD10	9.88231	10.0056	10.5688	10.6779	10.9193	10.6507	10.7138	10.1415	10.625	10.9164	11.1189	9.57033	9.72423	9.51713	8.49432	8.65648	7.18549	7.57069
ABHD11	9.15545	9.53907	8.78356	8.79759	8.25686	8.04147	8.84877	8.52672	8.39779	7.62017	9.17422	8.22039	8.31681	8.59034	8.3376	9.96972	11.142	10.0371
ABHD12	7.70759	6.6279	5.95762	6.2951	4.86528	5.82154	5.95759	6.35925	6.14601	3.72243	6.41217	2.20006	6.01973	6.33011	5.08062	9.22596	9.69741	9.39894
ABHD12B	1.09709	1.09709	1.09709	2.60625	1.09709	1.09709	1.82902	1.09709	1.09709	1.09709	1.09709	1.09709	1.09709	1.09709	5.36763	4.27593	3.21127	3.53964
ABHD13	3.51899	4.34355	1.93022	4.07191	3.78931	1.09709	2.51852	1.09709	4.3014	7.21196	1.09709	7.26556	7.72107	9.00139	7.91783	7.26882	7.49683	7.80731
ABHD14A	5.06743	4.34355	3.15353	1.09709	1.09709	1.99629	2.80733	1.09709	1.09709	2.84963	1.09709	2.62305	7.31564	1.09709	5.36763	1.89228	1.09709	1.09709
ABHD14B	4.11156	1.09709	4.48611	1.09709	1.09709	1.99629	2.80733	1.09709	3.55135	3.35729	1.09709	4.72339	6.55637	3.23888	5.71279	7.5095	7.48806	6.81575
ABHD2	5.74123	5.60563	4.53297	2.81665	3.92339	3.8336	3.2354	4.88348	2.19743	1.09709	1.09709	3.37861	1.09709	6.42804	7.35637	8.96626	9.61918	9.41744
ABHD3	6.67075	7.36919	7.64976	8.06243	7.96525	8.68334	8.06657	7.63209	8.0664	7.52285	7.86624	7.50331	8.26505	4.73848	8.47939	3.99907	3.66463	3.96357
ABHD4	8.78256	8.87167	7.93132	8.00122	8.14719	7.55405	8.78396	8.49548	8.56631	7.21196	7.083	6.83901	6.64006	7.23905	7.40459	7.34178	8.46646	7.77579
ABHD5	6.45375	7.45302	6.58364	7.00097	7.08002	6.80121	5.9706	6.80032	5.67814	4.35416	1.09709	5.56965	7.64211	7.53103	4.99888	5.59019	6.6212	5.51735
ABHD6	8.99851	8.63068	8.78116	8.88359	8.31769	8.23884	8.57214	8.34586	8.54629	7.68158	4.67124	6.68184	3.2342	6.76427	4.37587	7.3827	7.31025	7.3228
ABHD8	3.63727	4.48819	1.93022	1.09709	2.78846	1.09709	4.0334	3.04218	2.61957	2.68189	5.35113	2.92882	4.73215	4.39241	2.39652	2.63397	2.50105	2.91529
ABI1	10.7324	10.7661	11.1725	10.6846	11.0705	11.2923	11.0055	11.1143	11.5305	11.8553	11.3305	12.0258	10.5077	10.1104	10.5185	8.5006	7.85187	8.90264
ABI2	9.37321	9.70212	9.05823	9.00847	9.1581	9.37009	9.0459	9.39682	9.2716	8.23284	9.15695	8.86903	3.40432	4.39241	5.55055	3.29436	4.10075	4.7731
ABI3	1.09709	1.09709	1.09709	1.09709	1.09709	2.34972	1.09709	1.09709	1.09709	1.09709	1.09709	1.09709	1.09709	1.09709	1.09709	4.46384	4.5046	4.28777
ABI3BP	9.48623	9.69476	9.80996	9.42352	10.4551	10.2694	10.5323	9.58454	10.2818	10.8759	11.2161	10.5128	10.4966	8.79678	8.67551	2.4426	4.87371	2.42244
ABL1	10.648	10.2284	9.84029	11.3927	10.5481	9.64833	11.3033	11.3549	10.0294	11.121	11.713	10.7088	9.07439	10.2203	8.44907	6.46285	7.31025	6.92325
ABL2	7.20361	7.83869	6.39524	5.83673	6.30921	5.88587	5.63668	5.06547	5.67814	7.4658	6.66117	9.01158	7.40444	8.91963	9.19278	8.18753	8.54048	8.91426
ABLIM1	10.0923	9.84971	9.27186	9.78229	9.79881	8.75961	10.392	10.8726	10.5678	10.9159	10.9047	10.8612	9.61891	9.30168	8.84231	6.74883	7.81022	7.76941
ABLIM3	7.23119	5.87281	6.43249	6.65457	6.07539	6.59883	6.81771	6.74064	6.65638	4.89675	4.71413	6.64446	1.09709	2.67473	6.25932	3.48565	1.09709	3.8692
ABO	1.09709	1.09709	1.09709	1.09709	1.09709	1.09709	1.09709	1.09709	1.09709	3.72243	1.09709	3.55633	1.09709	2.67473	1.09709	2.4426	3.21127	2.42244
ABP1	1.09709	1.09709	1.09709	1.09709	1.09709	1.09709	1.09709	1.09709	1.09709	1.09709	1.09709	1.09709	1.09709	1.09709	1.09709	1.09709	1.09709	1.09709
ABR	9.97492	9.30454	9.2053	8.52064	8.95484	8.92414	9.60109	8.96663	9.23454	9.1789	9.50656	9.16789	8.67113	9.08627	9.8179	9.63923	10.5355	10.2889
ABRA	2.40959	3.63072	3.15353	4.07191	3.78931	4.28488	3.87325	2.12322	3.70816	1.09709	7.06665	3.17328	1.09709	1.09709	1.09709	1.09709	2.78697	3.40921
ABT1	7.90312	7.50446	8.43791	8.45192	8.40156	8.09227	8.34139	8.47274	8.89789	8.83821	8.48916	9.63843	9.83309	9.1378	9.25107	9.21791	8.27054	8.37264
ABTB1	2.0406	3.63072	1.09709	1.09709	1.09709	2.82044	1.09709	1.83015	1.09709	7.06604	2.53033	4.64935	7.69	6.90692	6.60037	6.32563	6.88469	5.93818
ABTB2	6.28849	6.11287	6.19299	5.57716	5.68949	5.47624	5.22286	2.12322	5.03868	5.09114	4.38251	5.20813	6.01973	5.24943	7.16436	6.14703	6.25775	6.36861
ACAA1	7.06745	6.29279	6.72043	3.73662	5.91123	5.1312	5.9835	5.35213	5.6408	3.12856	2.28242	4.57124	3.69072	4.88434	3.91758	7.41687	8.09669	7.26948
ACAA2	8.31748	8.16061	7.82799	7.81678	7.08703	7.66804	7.15043	8.30268	6.7469	6.74966	5.26756	6.52612	7.57568	7.55289	6.92087	7.93983	8.19704	8.04267
ACACA	9.10915	8.50725	9.11468	9.32705	9.024	8.79349	8.99113	8.27929	9.38865	7.77847	9.27546	8.69263	7.06022	9.67495	8.98653	10.002	10.3262	10.8044
ACACB	6.1794	6.64838	4.28137	6.1111	6.06122	5.88587	5.13288	6.59659	4.64329	6.12518	3.0547	6.56666	9.1071	4.18138	6.60037	2.79761	1.09709	2.42244
ACAD10	2.89858	4.00024	2.70248	3.73662	1.09709	1.09709	4.2652	3.23826	3.70816	1.09709	1.09709	1.09709	6.13965	5.01666	4.61516	6.14703	7.2177	8.05847
ACAD11	8.32176	8.38757	9.05823	8.97947	9.32294	9.25928	8.52445	8.68147	9.35164	8.44545	7.44733	7.33758	6.74961	5.44963	6.15035	7.83843	6.1726	6.82809
ACAD8	5.45917	6.14206	5.54599	6.59205	6.27278	3.8336	4.22181	2.80974	4.64329	4.89675	1.09709	2.92882	6.7646	7.18408	6.70678	6.2391	8.10245	7.13682
ACAD9	6.04071	4.00024	5.65521	7.12093	4.49283	4.85854	4.96038	4.3916	4.85464	5.06052	4.79621	2.92882	1.09709	7.00534	4.08757	6.55782	7.41584	7.30525
ACADL	2.0406	3.23967	3.66904	3.63829	3.98585	4.0774	2.67198	2.93144	3.16885	3.72243	1.09709	4.48858	3.40432	2.67473	3.2261	5.68686	4.81846	5.42262
ACADM	2.67998	3.23967	5.06522	4.51528	5.97312	6.30181	4.85157	4.60916	5.4809	4.63042	5.32381	4.57124	4.79226	5.54015	5.76304	7.20507	5.88201	6.76527
ACADS	5.95502	6.71783	5.49987	4.76397	6.10333	5.94743	5.53512	5.7809	6.03534	5.15048	4.15098	5.75668	1.09709	5.6253	2.88156	6.20036	7.15253	6.46667
ACADSB	7.41074	8.45593	7.85109	7.40892	7.31301	8.08773	7.87589	7.9577	8.68092	7.6512	8.89067	8.32448	4.03193	3.93288	6.60037	5.0356	4.97819	4.35834
ACADVL	8.0078	8.22675	6.99393	6.57921	6.74996	7.10998	7.63992	6.5009	6.71137	3.94371	5.23858	6.99564	8.77469	9.17351	8.19868	6.90146	8.76779	7.73048
ACAN	1.09709	1.09709	1.09709	1.09709	1.09709	1.09709	1.09709	1.09709	3.37388	1.09709	1.09709	3.37861	1.09709	1.09709	1.09709	1.09709	1.09709	1.09709
ACAP1	1.09709	3.79061	4.28137	6.2951	4.26206	3.8336	2.67198	2.12322	1.09709	6.13986	5.11643	7.85371	8.86437	5.44963	7.20123	9.05028	9.73498	9.25093
ACAP2	8.97696	9.43542	9.17267	9.36865	9.52087	9.9229	9.46302	9.96861	9.53297	7.62017	8.44559	8.49162	7.60095	7.69728	5.90405	6.18721	5.77046	7.39926
ACAP3	4.0288	4.23818	2.70248	3.82837	3.28326	5.02064	3.55642	3.23826	1.09709	5.43907	1.09709	2.20006	1.09709	3.62984	5.43123	3.29436	4.76099	3.76792
ACAT1	7.13713	6.60713	7.27929	6.48601	6.44635	6.97865	6.25215	6.21316	6.27335	3.55218	4.71413	6.48441	9.24706	7.89849	7.79057	10.7244	10.0413	10.2098
ACAT2	9.93356	9.69476	9.95133	9.64898	9.65183	9.85633	9.942	9.99996	9.73219	10.0037	10.2987	9.60721	10.1307	8.6725	8.98125	9.36661	9.3816	8.87018
ACBD3	9.57319	10.2578	10.2617	10.1223	10.4792	11.0597	10.3756	10.764	10.8189	10.7316	11.101	11.1382	10.7387	10.4415	9.84727	9.24985	9.20808	9.43973
ACBD4	7.89739	6.12754	4.70635	5.4698	6.36795	5.02064	6.27331	6.67042	5.6408	5.659	4.75576	5.20813	1.09709	1.09709	1.09709	4.84704	5.37204	4.7731
ACBD5	5.22255	6.3313	5.83306	6.26335	6.44635	7.79055	6.61729	5.8532	7.39915	7.40033	5.6658	7.91776	8.42453	7.31777	7.14557	6.4519	6.78786	6.60228
ACBD6	4.58476	5.27716	3.75207	1.09709	1.09709	4.40795	3.40559	1.83015	2.61957	2.68189	4.53421	2.20006	3.40432	1.09709	3.72378	7.18538	7.25957	6.87646
ACBD7	5.9985	4.61942	4.10557	4.89469	2.43508	3.6433	4.2652	5.52159	4.56523	7.29291	6.06228	6.15278	3.92728	1.09709	5.76304	3.07027	4.70109	2.69505
ACCN1	1.09709	1.09709	1.09709	1.09709	1.09709	1.09709	1.09709	1.09709	1.09709	1.09709	1.09709	1.09709	1.09709	1.09709	4.37587	1.09709	2.50105	1.09709
ACCN2	6.73639	7.01446	5.73698	4.56862	6.39079	4.57454	5.76181	5.4673	4.3014	3.24794	5.55278	4.30719	5.28511	2.67473	1.09709	2.20828	5.68072	2.42244
ACCN3	1.09709	1.09709	1.09709	1.09709	1.09709	1.09709	1.09709	1.09709	1.09709	2.84963	1.09709	2.62305	1.09709	4.57597	5.81159	2.63397	3.21127	1.09709
ACCS	5.39545	4.00024	4.86088	3.82837	3.55989	2.34972	6.02152	2.80974	4.39492	1.09709	5.11643	2.20006	1.09709	1.09709	1.09709	2.4426	1.09709	3.53964
ACCSL	13.9865	13.5411	13.097	14.2678	13.7079	13.624	14.0654	13.0267	14.5825	12.0551	12.8885	11.9741	9.60649	10.1823	8.44138	3.39345	2.50105	2.69505
ACD	8.56146	8.71314	7.30628	7.72656	7.36582	7.80724	7.62766	6.80761	7.16973	6.2656	7.3013	7.24073	5.58505	5.54015	5.49213	5.91147	6.98794	6.82809
ACE	5.66227	3.44947	3.83036	4.56862	1.88763	1.09709	3.32324	1.09709	3.37388	4.01025	1.09709	3.98194	1.09709	1.09709	1.09709	1.09709	1.09709	3.26457
ACE2	2.67998	1.09709	1.09709	1.09709	1.09709	3.6433	1.09709	1.09709	2.61957	1.09709	1.09709	1.09709	1.09709	1.09709	1.09709	2.79761	3.52988	3.26457
ACER1	1.09709	1.09709	1.09709	1.09709	1.09709	1.09709	1.09709	1.09709	1.09709	1.09709	1.09709	1.09709	2.12102	1.09709	1.09709	1.09709	1.09709	1.09709
ACER2	1.09709	1.09709	1.09709	1.09709	1.09709	1.09709	1.82902	1.09709	2.61957	2.99687	1.09709	3.98194	1.09709	1.09709	2.88156	3.87086	4.81846	4.48971
ACER3	5.54975	5.56306	6.39524	5.60279	5.87927	6.68563	6.31471	6.4459	6.3213	6.95434	7.80844	7.05381	5.94267	7.21183	8.67551	8.83554	8.11391	8.30801
ACHE	1.09709	1.09709	1.09709	1.09709	1.09709	1.09709	1.09709	1.09709	1.09709	2.48543	1.09709	3.85416	1.09709	1.09709	1.09709	1.09709	1.09709	1.09709
ACIN1	5.49001	6.7466	6.24976	6.59205	6.81049	7.23034	6.56679	6.52764	7.29501	7.19099	8.42008	8.49162	7.07232	8.32414	8.62892	9.00795	9.25798	8.99586
ACLY	10.7961	11.3316	10.9412	10.7955	10.9985	11.1857	11.3936	11.3286	11.3138	11.2303	11.2901	11.4224	10.4015	9.9549	10.0223	12.4262	11.7875	12.1805
ACMSD	1.09709	1.09709	1.09709	1.09709	1.09709	2.34972	1.09709	1.09709	1.09709	1.09709	1.09709	1.09709	1.09709	1.09709	1.09709	1.09709	1.09709	1.09709
ACN9	8.96606	8.35681	8.72224	6.2951	6.69597	7.31833	6.24146	6.79299	6.22376	5.28889	6.47547	4.86085	7.82481	7.41647	7.06785	6.25178	4.76099	6.29932
ACO1	8.46024	8.58893	8.3368	8.3574	8.34132	8.29512	8.07863	7.97074	8.25707	6.01805	8.77723	7.10974	5.55081	7.31777	6.96441	8.74655	8.43483	8.80922
ACO2	8.96606	8.01454	7.78546	8.01558	7.77447	7.47967	6.58382	6.43653	6.92807	6.55547	6.67202	7.10974	6.64006	7.55289	10.4871	9.00982	9.69168	9.53881
ACOT11	1.09709	1.09709	1.09709	1.09709	2.78846	1.09709	1.09709	4.35185	1.09709	1.09709	1.09709	4.40079	1.09709	3.93288	5.15794	3.39345	3.21127	3.53964
ACOT12	3.08388	2.2395	2.26001	3.29125	1.09709	1.09709	1.82902	1.09709	2.61957	2.99687	1.09709	4.57124	1.09709	5.01666	5.30108	3.07027	3.21127	5.00936
ACOT13	4.74745	5.47394	6.02425	4.93573	5.07804	4.94189	5.20089	4.82692	6.0063	4.54418	2.90399	5.25862	5.74499	3.23888	7.35637	6.20036	5.9347	6.33438
ACOT2	6.79917	6.26653	5.54599	6.38637	6.17088	6.22105	5.77671	5.88113	6.45624	4.01025	2.90399	3.17328	6.82305	5.01666	4.50056	6.06315	6.89801	5.60621
ACOT4	1.09709	1.09709	3.83036	3.63829	1.09709	2.82044	4.53652	1.09709	5.39374	4.40411	4.79621	3.98194	2.12102	1.09709	6.11212	9.36224	9.40743	8.26779
ACOT7	7.31948	7.32537	5.77619	6.91165	6.33299	4.15002	6.96144	7.81314	6.11913	4.67166	5.01745	5.92216	7.24258	7.57442	7.16436	8.29553	9.53007	8.45055
ACOT8	6.43805	6.09806	5.59068	5.05222	4.35894	3.74175	3.55642	3.4086	2.19743	3.80021	6.0119	3.17328	1.09709	1.09709	4.2391	6.46285	7.68525	6.04791
ACOT9	8.59368	8.88898	8.4681	8.06243	8.40717	8.76531	8.64491	9.51947	8.25707	7.93797	6.42505	8.55844	8.69087	9.23564	9.18819	9.29647	9.22403	9.1165
ACOX1	6.54451	7.4472	6.94322	6.67884	7.094	6.66136	7.297	5.79565	6.95869	5.28889	5.11643	6.73616	6.2715	8.43423	8.26981	9.2033	8.48422	9.04955
ACOX2	1.09709	1.91516	1.93022	1.09709	1.09709	1.09709	1.09709	1.09709	1.09709	1.91879	1.09709	2.92882	1.09709	5.70569	6.5725	3.57191	5.9347	5.63466
ACOX3	4.0288	4.00024	4.43763	3.29125	2.78846	3.8336	2.80733	1.09709	3.16885	1.09709	4.48543	1.09709	3.2342	3.62984	2.39652	6.77542	6.46887	7.18561
ACP1	2.0406	1.09709	1.93022	1.09709	1.09709	1.09709	1.09709	1.09709	1.09709	1.91879	1.09709	5.4445	1.09709	1.09709	4.37587	7.3653	6.53856	6.54357
ACP2	2.0406	5.16763	1.93022	1.99415	3.28326	4.15002	2.51852	1.09709	1.09709	5.12112	3.31122	4.98621	1.09709	1.09709	5.30108	5.14878	6.10526	5.13439
ACP5	2.0406	1.09709	2.50385	1.09709	1.09709	1.09709	1.09709	2.34155	1.09709	1.09709	4.62701	1.09709	1.09709	1.09709	1.09709	7.65498	8.12527	6.91169
ACP6	10.4353	10.5079	10.2082	8.53067	8.23811	9.11488	7.00633	7.07856	7.887	7.42448	5.6439	5.10147	7.51493	5.01666	6.62772	6.2391	6.96281	6.46667
ACPP	1.09709	1.09709	1.09709	1.09709	1.09709	1.09709	1.09709	1.09709	1.09709	2.68189	1.09709	6.4631	1.09709	1.09709	4.81989	6.46285	5.37204	5.35581
ACPT	1.09709	1.09709	3.48601	1.09709	3.28326	1.09709	1.09709	1.09709	3.16885	1.09709	6.12682	2.62305	1.09709	1.09709	1.09709	1.09709	1.09709	1.09709
ACR	1.09709	1.09709	1.09709	1.09709	1.09709	1.09709	1.09709	1.09709	1.09709	1.09709	1.94669	1.09709	1.09709	1.09709	1.09709	1.09709	1.09709	1.09709
ACRBP	1.09709	1.09709	1.09709	1.09709	1.09709	1.09709	1.09709	1.09709	1.09709	1.09709	1.09709	1.09709	1.09709	1.09709	1.09709	1.09709	1.09709	1.09709
ACRC	1.09709	1.09709	1.09709	1.09709	1.09709	1.09709	1.09709	1.09709	1.09709	5.88498	3.71059	6.37453	7.0233	7.00534	7.87284	6.58814	7.3878	7.503
ACRV1	6.27087	7.81625	7.03486	7.56675	7.45517	6.72129	7.43003	7.75025	5.94638	8.26663	6.87343	6.07057	1.09709	3.93288	5.30108	2.94146	2.10863	3.76792
ACSBG1	1.09709	2.67536	1.09709	1.09709	1.88763	1.09709	1.09709	1.09709	1.09709	1.09709	1.09709	1.09709	1.09709	1.09709	2.39652	4.059	2.50105	3.10188
ACSBG2	4.40099	1.09709	1.93022	1.09709	1.09709	1.99629	2.33971	1.09709	2.92478	1.09709	1.09709	1.09709	1.09709	1.09709	1.09709	1.09709	2.10863	1.09709
ACSF2	1.09709	5.01776	1.93022	3.15188	1.88763	2.82044	1.09709	1.09709	1.09709	1.09709	1.09709	1.09709	1.09709	1.09709	6.48548	8.62029	7.48806	7.11683
ACSF3	1.09709	1.91516	1.09709	1.09709	2.20193	1.09709	3.40559	1.09709	1.09709	3.12856	1.09709	4.79378	5.88891	6.76427	6.07284	3.07027	5.16669	3.8692
ACSL1	6.25304	5.74542	5.37762	5.77046	5.13344	5.60928	6.3941	6.99803	5.4809	6.01805	5.86824	8.97065	10.6757	9.18055	9.50801	7.39418	7.29019	7.47187
ACSL3	10.3983	11.1605	10.9998	12.194	12.047	12.1093	11.1929	11.1929	11.2103	8.55069	9.63265	8.94783	7.08432	7.93224	8.86546	13.1432	12.491	12.4403
ACSL4	7.25825	7.89545	7.35881	8.21122	8.26924	8.94439	7.20096	7.04195	7.58728	7.87364	5.52907	6.70018	8.13846	8.91963	9.34052	10.5456	9.56178	10.5394
ACSL5	7.50412	7.26036	7.5851	8.37606	7.7788	6.67355	6.44159	7.8347	6.53966	5.55324	3.79443	7.6425	2.51764	4.73848	6.1876	4.17165	1.09709	4.42555
ACSL6	5.22255	5.62645	5.67609	5.70098	6.35639	6.90821	6.33497	3.87663	4.64329	5.12112	5.70864	2.20006	1.09709	6.05149	5.90405	11.0511	10.8645	10.1606
ACSM1	1.09709	1.09709	1.09709	1.09709	1.09709	1.09709	1.09709	1.09709	1.09709	1.09709	1.09709	1.09709	1.09709	1.09709	1.09709	1.09709	1.09709	1.09709
ACSM2A	1.09709	1.09709	1.09709	1.09709	1.09709	1.09709	1.09709	1.09709	1.09709	1.09709	1.09709	4.30719	1.09709	1.09709	1.09709	1.09709	1.09709	1.09709
ACSM3	4.46493	5.13888	6.08792	5.60279	5.67093	6.88744	5.82052	5.65709	6.45624	5.69922	7.37616	7.1369	6.3129	6.16948	7.62409	5.50787	5.82731	5.24937
ACSM4	1.09709	1.09709	1.93022	1.09709	4.26206	1.09709	1.09709	2.93144	2.61957	2.99687	1.09709	1.09709	1.09709	6.27853	5.08062	1.09709	3.38013	4.13504
ACSS1	2.40959	1.09709	3.15353	1.99415	1.88763	1.09709	2.51852	1.09709	2.19743	6.21107	1.94669	7.67992	8.80762	9.00139	8.73328	9.53161	10.137	9.64554
ACSS2	3.24552	5.72626	5.47624	3.82837	4.86528	2.34972	5.40677	6.28806	5.4809	6.183	2.53033	3.55633	1.09709	5.44963	4.7212	3.87086	6.03462	3.65856
ACSS3	3.84688	3.79061	5.73698	3.41722	5.53382	1.99629	3.2354	6.2241	5.14941	5.55324	3.18932	5.20813	1.09709	3.62984	3.72378	3.57191	3.78724	4.21348
ACTA1	2.89858	1.09709	5.09661	1.09709	2.20193	1.09709	1.09709	1.09709	1.09709	1.09709	1.09709	5.35457	3.69072	5.54015	4.08757	4.70589	2.10863	2.05014
ACTA2	5.97692	6.80248	6.04043	7.69718	8.45399	7.23034	5.91782	5.90853	6.47755	7.02713	4.87383	2.92882	1.09709	7.48629	5.30108	7.13152	6.95008	5.09391
ACTB	12.598	12.7872	12.7297	12.5029	12.7938	12.1643	12.6713	12.1954	12.3048	13.1758	12.5873	13.2713	13.7308	13.4295	13.4765	16.5423	16.9238	16.2414
ACTBL2	1.09709	1.09709	1.09709	1.09709	1.09709	1.09709	1.09709	1.09709	1.09709	1.09709	1.09709	1.09709	1.09709	1.09709	1.09709	1.89228	1.09709	1.09709
ACTC1	2.67998	3.12062	1.09709	1.99415	1.09709	2.34972	1.09709	1.83015	1.09709	2.48543	1.09709	2.62305	2.12102	1.09709	4.50056	7.59655	8.70479	5.17375
ACTG1	10.209	9.86728	9.86773	9.31936	8.60315	8.80461	10.6384	10.0931	9.51248	9.1265	9.43516	8.44891	8.337	10.8206	10.5827	15.0976	14.6238	14.0845
ACTG2	1.09709	3.713	4.93229	1.09709	1.09709	1.09709	1.82902	1.09709	1.09709	1.09709	1.09709	1.09709	1.09709	1.09709	5.43123	4.70589	6.98794	5.09391
ACTL6A	7.31089	8.21993	7.48823	8.31546	8.35589	8.40514	8.19121	8.44964	8.66244	8.25658	7.72237	8.05936	7.78861	8.31138	8.58078	9.95041	8.70857	9.70196
ACTL6B	1.09709	1.09709	1.09709	1.09709	1.09709	1.09709	1.09709	1.09709	1.09709	1.09709	1.09709	1.09709	1.09709	1.09709	1.09709	1.09709	1.09709	2.05014
ACTL7A	1.09709	1.09709	1.09709	1.09709	1.09709	1.09709	1.09709	1.09709	1.09709	1.09709	1.09709	3.17328	1.09709	1.09709	1.09709	1.09709	1.09709	2.42244
ACTL7B	6.35688	5.56306	5.35188	1.09709	3.64073	4.57454	4.22181	2.34155	1.09709	1.09709	1.09709	1.09709	1.09709	1.09709	1.09709	2.20828	2.10863	1.09709
ACTL8	4.11156	3.63072	4.53297	5.12493	2.9317	3.2958	3.75517	4.3916	2.92478	3.80021	2.90399	5.045	1.09709	1.09709	2.39652	1.09709	1.09709	2.05014
ACTL9	1.09709	1.09709	1.09709	1.09709	1.09709	1.09709	1.09709	1.09709	1.09709	1.09709	1.09709	1.09709	1.09709	1.09709	1.09709	1.09709	1.09709	1.09709
ACTN1	10.3062	9.85412	10.0304	9.73536	9.76099	9.61556	10.001	10.0023	9.89736	9.67545	10.7736	10.3785	10.4728	10.1893	10.4474	12.0242	11.8734	12.2908
ACTN2	4.11156	3.713	3.48601	2.81665	4.10296	2.60965	3.40559	2.52058	2.61957	3.12856	3.42276	1.09709	5.80429	6.16948	3.72378	1.09709	1.09709	3.40921
ACTN3	1.09709	1.09709	1.09709	1.09709	1.09709	1.09709	1.09709	1.09709	1.09709	1.09709	1.09709	1.09709	1.09709	4.18138	1.09709	1.89228	3.78724	2.42244
ACTN4	10.4094	10.3552	9.35985	9.96722	9.69603	9.21412	9.83677	8.66752	9.98735	9.26334	9.56445	9.181	7.76645	9.46621	8.71428	10.8641	11.8649	11.7268
ACTR10	7.31948	6.25322	7.17329	8.08075	7.17515	8.75388	7.48544	7.48986	6.41265	8.49476	6.54794	7.17672	9.74516	8.16294	9.10797	8.6541	7.01263	8.33421
ACTR1A	8.05485	6.89961	6.76977	6.32617	7.0227	6.37828	7.28664	7.65651	7.27081	5.86745	6.35944	6.37453	5.15422	7.31777	8.0038	8.13376	8.87939	8.41007
ACTR1B	6.23498	3.23967	5.12732	5.67706	4.86528	5.1312	3.75517	6.02576	4.64329	5.09114	4.62701	5.52913	6.01973	8.97734	7.65099	6.18721	7.79607	7.59256
ACTR2	6.62989	8.2637	8.37873	7.07596	7.58457	8.33784	8.21871	8.61658	8.19413	8.93595	9.23946	9.91633	9.15622	8.57973	9.41693	9.912	8.7858	10.1347
ACTR3	9.38144	9.33957	10.1938	10.0659	10.1494	10.9388	10.8423	10.5826	10.8345	10.666	9.87481	10.7806	10.5309	10.5995	11.1814	12.6678	11.24	12.0937
ACTR3B	5.06743	5.49675	5.94048	5.29202	5.70782	5.05845	3.87325	6.00052	4.39492	4.86162	5.29596	5.10147	1.09709	5.70569	5.60669	3.99907	5.58501	5.00936
ACTR6	7.53395	7.73724	8.81209	8.40543	8.56853	9.32253	8.75232	8.60617	8.4418	8.37903	8.78724	7.12338	7.78861	7.82853	7.30649	7.38845	6.29851	7.45605
ACTR8	7.83287	7.68866	7.33934	7.69718	7.7788	7.42307	7.61943	7.81314	6.95869	8.67919	8.93185	8.54329	8.92232	8.09006	8.62214	8.15753	7.81725	8.37684
ACTRT1	1.09709	1.09709	1.09709	1.09709	1.09709	1.09709	1.09709	1.09709	1.09709	1.09709	1.09709	1.09709	1.09709	1.09709	1.09709	1.09709	1.09709	1.09709
ACTRT2	1.09709	1.09709	1.09709	1.09709	1.09709	1.09709	1.09709	1.09709	1.09709	1.09709	1.09709	1.09709	1.09709	1.09709	1.09709	1.09709	1.09709	1.09709
ACVR1	9.54966	9.7679	9.72623	10.3546	10.4146	10.4134	7.96953	7.32699	8.05936	7.035	8.24233	6.6254	5.24279	5.6253	6.92087	8.85851	8.95458	8.17902
ACVR1B	9.88665	9.46313	9.61593	10.5406	10.4339	9.71762	9.30135	9.50945	9.04781	8.6842	7.88966	7.86187	8.71807	8.02899	7.40459	6.90948	6.92428	7.09656
ACVR1C	1.09709	1.09709	1.09709	1.09709	1.09709	1.09709	1.09709	1.09709	1.09709	2.99687	1.09709	1.09709	1.09709	1.09709	6.07284	1.09709	3.66463	1.09709
ACVR2A	6.87106	6.48722	7.30628	7.72073	7.17515	7.49348	8.11714	7.60307	7.25856	8.64363	9.06944	8.78137	10.2054	9.98737	10.3826	8.42987	8.01961	8.72591
ACVR2B	5.86389	7.97862	4.78571	5.32322	5.94251	5.9272	5.40677	6.21316	6.34468	7.93797	6.63923	8.89312	10.2566	9.71427	9.42085	7.15195	8.2395	7.92117
ACVRL1	6.96166	4.18237	4.70635	4.89469	3.92339	3.91971	4.60536	2.93144	4.09336	3.45829	1.09709	3.85416	1.09709	1.09709	1.09709	1.09709	4.35664	2.42244
ACY1	1.09709	1.09709	1.09709	1.99415	3.71704	1.99629	2.12167	2.93144	4.85464	4.07375	1.09709	1.09709	1.09709	1.09709	4.61516	5.54962	5.4098	4.5511
ACYP1	7.28481	6.66857	7.39699	6.4997	6.76751	6.73298	6.46016	5.64083	5.52258	3.87382	5.05121	5.15579	7.88091	4.73848	6.9428	8.22978	6.98794	6.9907
ACYP2	4.46493	2.67536	6.5614	4.71759	5.21271	6.40776	3.55642	4.31095	4.78761	3.12856	5.40426	3.85416	1.09709	1.09709	3.2261	2.4426	1.09709	1.09709
ADA	7.62685	6.48722	6.24976	6.27931	5.4272	3.91971	4.70274	5.72033	4.39492	4.1345	2.53033	4.9249	1.09709	3.23888	1.09709	6.3844	7.33982	6.65868
ADAD1	10.4412	10.8819	10.8853	10.2663	10.9392	11.111	10.0759	10.3234	10.0167	9.93912	9.95913	8.17525	6.70367	7.57442	8.18954	1.89228	3.78724	4.87234
ADAD2	6.23498	4.77744	5.86976	4.97563	5.23819	3.2958	5.06148	2.52058	4.3014	5.83173	1.94669	1.09709	1.09709	5.78182	1.09709	1.09709	3.38013	1.09709
ADAL	7.61991	8.50725	7.55165	7.97697	7.89513	8.69832	7.99838	9.0687	8.08734	8.14836	6.82565	7.53429	6.35314	6.16948	7.75382	7.00244	7.84501	7.03398
ADAM1	1.09709	1.09709	1.09709	1.99415	1.09709	1.99629	1.09709	1.09709	1.09709	1.09709	1.09709	1.09709	1.09709	1.09709	4.91219	2.4426	4.43255	3.40921
ADAM10	8.56507	8.24367	9.10125	9.27629	9.19099	9.9532	9.56404	9.88498	10.1554	9.70409	10.834	9.99822	8.09169	7.69728	8.34585	10.24	10.2555	10.7752
ADAM11	4.46493	5.30329	3.90445	4.21345	4.44959	3.91971	3.32324	4.31095	3.16885	4.30237	4.75576	5.75668	4.03193	5.13777	3.2261	1.89228	3.52988	3.76792
ADAM12	4.46493	5.25055	4.6223	4.51528	4.76341	2.82044	4.60536	4.82692	4.20123	3.80021	2.53033	5.48744	2.12102	3.93288	3.72378	1.89228	1.09709	1.09709
ADAM15	1.09709	1.09709	1.09709	1.09709	1.09709	1.09709	1.09709	3.23826	1.09709	2.68189	1.09709	4.40079	1.09709	1.09709	3.49791	1.89228	3.52988	1.09709
ADAM17	8.90174	9.57292	9.87901	8.69131	9.12785	9.84695	7.71137	7.92792	8.82913	9.01561	6.51216	9.57033	9.85075	9.16644	9.9564	9.51199	9.03812	9.34628
ADAM18	1.09709	1.09709	1.09709	1.09709	1.09709	1.09709	1.09709	1.09709	1.09709	1.09709	1.09709	2.20006	1.09709	1.09709	1.09709	1.09709	1.09709	1.09709
ADAM19	9.58748	10.119	10.1062	10.0439	9.54905	9.63126	10.1907	9.70746	9.89143	9.89874	10.2243	10.2176	8.89193	9.09375	7.77842	7.37112	8.18623	7.05515
ADAM2	1.09709	1.09709	1.09709	1.09709	1.09709	1.09709	1.09709	1.09709	1.09709	1.09709	1.09709	1.09709	1.09709	1.09709	1.09709	1.09709	1.09709	1.09709
ADAM20	1.09709	1.09709	1.09709	1.09709	1.09709	1.09709	1.09709	1.09709	1.09709	1.09709	1.09709	1.09709	1.09709	1.09709	1.09709	1.09709	1.09709	1.09709
ADAM21	1.09709	1.09709	1.09709	1.09709	3.382	1.09709	1.82902	1.09709	1.09709	1.09709	1.09709	3.17328	1.09709	3.62984	4.50056	3.18717	5.96034	3.53964
ADAM22	1.09709	1.91516	1.09709	3.15188	4.04563	4.28488	1.82902	3.4862	3.55135	1.09709	1.09709	3.17328	1.09709	1.09709	1.09709	3.29436	2.10863	2.91529
ADAM23	3.63727	2.84254	4.16665	2.34682	4.65369	2.34972	4.2652	1.09709	4.64329	3.55218	3.0547	1.09709	3.2342	1.09709	4.99888	1.09709	1.09709	2.42244
ADAM28	1.09709	1.09709	1.09709	1.09709	4.40499	1.09709	1.09709	1.09709	1.09709	1.09709	1.09709	3.17328	1.09709	1.09709	1.09709	4.27593	4.10075	2.05014
ADAM30	1.09709	1.09709	1.09709	1.09709	1.09709	1.09709	1.09709	1.09709	1.09709	1.09709	1.09709	1.09709	1.09709	1.09709	1.09709	1.09709	1.09709	1.09709
ADAM32	1.09709	1.09709	1.09709	1.09709	1.09709	1.09709	3.1412	1.09709	2.19743	1.09709	1.09709	3.71334	1.09709	1.09709	2.39652	3.99907	3.01703	2.05014
ADAM33	1.09709	1.09709	1.09709	1.09709	1.09709	1.09709	1.82902	3.4086	1.09709	3.94371	3.94819	7.42833	4.46259	8.6725	6.32764	1.09709	4.10075	4.82358
ADAM3A	1.09709	1.09709	1.09709	1.09709	1.09709	1.09709	1.09709	1.09709	1.09709	1.09709	1.09709	1.09709	1.09709	1.09709	1.09709	1.09709	1.09709	2.05014
ADAM8	1.09709	1.09709	1.09709	1.99415	1.09709	1.09709	2.12167	1.09709	1.09709	4.30237	2.28242	4.09895	6.60716	6.1117	6.92087	5.89538	6.89801	5.51735
ADAM9	2.67998	2.2395	5.09661	4.80889	3.28326	6.37828	4.98633	2.67424	4.09336	6.67106	5.86824	7.43928	6.67222	5.85412	7.66425	9.21791	9.09414	9.96907
ADAMDEC1	1.09709	1.09709	1.09709	1.09709	1.09709	1.09709	1.09709	1.09709	1.09709	1.09709	1.09709	2.92882	1.09709	2.67473	1.09709	4.50716	1.09709	1.09709
ADAMTS1	1.09709	1.09709	1.09709	1.09709	1.88763	2.60965	1.82902	1.09709	1.09709	9.74302	8.72352	10.0792	10.5548	6.05149	7.86137	3.57191	3.01703	6.20774
ADAMTS10	1.09709	1.09709	1.93022	1.09709	1.09709	1.09709	1.09709	1.09709	2.19743	1.09709	1.09709	1.09709	1.09709	1.09709	4.61516	1.09709	1.09709	1.09709
ADAMTS12	7.35334	7.95827	6.9084	7.86515	7.22682	6.58599	7.30728	7.84182	7.18276	6.71089	6.62813	7.32582	8.40553	3.93288	6.70678	2.20828	1.09709	2.42244
ADAMTS13	2.0406	1.09709	1.09709	1.09709	1.09709	1.09709	1.09709	1.09709	1.09709	1.09709	1.09709	1.09709	1.09709	3.93288	1.09709	1.09709	1.09709	1.09709
ADAMTS14	2.67998	4.00024	1.93022	4.66964	1.09709	1.09709	4.76415	1.09709	2.19743	1.09709	1.09709	1.09709	1.09709	1.09709	1.09709	1.09709	1.09709	3.26457
ADAMTS15	1.09709	1.09709	1.09709	1.09709	1.09709	1.09709	1.09709	1.09709	1.09709	1.09709	1.09709	1.09709	1.09709	1.09709	1.09709	1.09709	1.09709	1.09709
ADAMTS16	2.0406	3.23967	4.28137	4.21345	2.62554	1.09709	4.57135	1.09709	4.20123	1.09709	1.09709	2.20006	1.09709	1.09709	1.09709	3.80201	1.09709	1.09709
ADAMTS17	6.42218	4.6606	5.32566	6.32617	5.38223	5.39006	5.9835	4.35185	5.34809	3.35729	1.09709	5.045	1.09709	2.67473	3.49791	3.72953	5.07554	5.09391
ADAMTS18	6.67075	7.65366	6.46881	6.93198	6.89277	6.36331	7.1447	8.09803	7.2462	6.71089	6.76615	7.03949	6.60716	6.27853	1.09709	3.99907	4.0039	4.13504
ADAMTS19	2.40959	1.09709	2.87196	3.15188	3.382	3.2958	2.80733	3.4862	3.70816	3.55218	3.79443	3.85416	1.09709	3.23888	2.39652	1.09709	1.09709	2.42244
ADAMTS2	2.0406	4.70062	4.10557	2.60625	2.20193	1.99629	1.82902	1.09709	1.09709	1.09709	1.09709	1.09709	1.09709	1.09709	4.99888	1.09709	4.87371	3.76792
ADAMTS20	2.40959	1.09709	3.58062	3.15188	2.9317	1.99629	2.33971	3.55956	2.61957	1.09709	1.09709	5.68476	3.03839	4.57597	4.08757	3.80201	2.10863	2.05014
ADAMTS3	3.08388	1.91516	5.40292	3.53228	3.98585	1.99629	5.06148	3.81881	4.48264	2.68189	2.28242	2.20006	1.09709	1.09709	3.2261	5.61005	6.74429	6.38542
ADAMTS4	8.30022	8.16772	8.71722	7.39435	7.99535	8.58358	7.26569	8.47274	7.70031	6.77806	6.91054	6.87173	5.65117	6.33011	6.29388	3.93645	3.01703	3.53964
ADAMTS5	1.09709	1.09709	1.09709	1.09709	1.09709	1.99629	1.82902	1.09709	1.09709	3.24794	1.09709	1.09709	1.09709	1.09709	4.61516	1.09709	1.09709	1.09709
ADAMTS6	3.38929	3.12062	6.07226	1.09709	3.98585	3.8336	3.69209	5.93542	6.53966	5.69922	6.98202	5.35457	6.67222	6.76427	8.3784	4.81304	3.8998	5.4549
ADAMTS8	1.09709	1.09709	1.09709	1.09709	1.09709	1.09709	1.09709	1.09709	1.09709	3.35729	5.37794	4.40079	1.09709	1.09709	1.09709	1.09709	1.09709	1.09709
ADAMTS9	4.98308	4.85033	4.9667	3.91438	5.44916	5.96738	3.69209	4.3916	3.55135	6.4298	5.05121	4.9249	7.221	4.73848	3.49791	2.94146	1.09709	2.69505
ADAMTSL1	7.28481	7.08374	6.9688	6.74928	6.52071	6.52002	7.35764	5.8532	6.27335	6.47678	5.99471	5.89056	1.09709	6.42804	2.39652	1.09709	1.09709	1.09709
ADAMTSL2	1.09709	1.09709	1.09709	1.09709	1.09709	1.09709	1.09709	1.09709	2.61957	1.09709	1.09709	1.09709	1.09709	1.09709	1.09709	1.09709	1.09709	1.09709
ADAMTSL3	1.09709	1.09709	1.09709	1.09709	1.09709	1.09709	1.09709	2.12322	1.09709	1.91879	1.09709	4.79378	2.51764	1.09709	3.2261	1.09709	1.09709	2.42244
ADAMTSL4	1.09709	2.2395	1.09709	1.99415	1.09709	1.09709	1.09709	1.09709	1.09709	5.55324	1.09709	4.57124	1.09709	1.09709	2.88156	7.93983	7.81022	7.10673
ADAMTSL5	8.5061	8.37535	7.99077	7.69123	8.25686	8.10132	7.34771	7.51233	7.20847	7.04282	7.1388	7.33758	2.12102	4.73848	6.2239	6.16055	8.32577	6.68607
ADAP1	8.30022	7.75151	6.79859	7.74965	7.31897	7.50034	8.06657	7.48986	7.36527	7.68659	9.19504	8.06644	1.09709	5.6253	3.91758	4.54919	4.76099	4.05194
ADAP2	1.09709	1.09709	1.09709	1.09709	1.09709	1.09709	1.09709	1.09709	2.19743	2.84963	1.09709	1.09709	1.09709	1.09709	1.09709	2.63397	4.70109	3.65856
ADAR	10.2376	10.7119	9.86773	10.6794	10.0435	9.66978	10.9368	10.3604	10.5108	11.3639	12.1799	11.1398	9.26824	10.0881	9.42475	7.79146	8.41645	8.90846
ADARB1	4.64108	4.57701	3.48601	2.60625	3.78931	2.60965	5.13288	2.34155	4.85464	5.59648	2.90399	5.045	5.01015	2.67473	5.94814	2.63397	2.10863	2.69505
ADARB2	1.09709	1.09709	1.09709	1.09709	1.09709	1.09709	1.09709	1.09709	1.09709	1.09709	1.09709	1.09709	1.09709	1.09709	2.88156	1.09709	1.09709	1.09709
ADAT1	6.43805	5.42722	6.73044	5.4974	4.9907	5.63448	5.83483	5.4673	5.4809	4.30237	9.46196	6.15278	7.34585	8.2187	7.76617	5.39787	6.0821	7.09656
ADAT2	5.84018	4.6606	6.26361	5.32322	6.59142	4.94189	6.48756	6.67042	3.84882	2.24444	5.29596	4.40079	8.64707	8.36178	6.48548	5.62964	6.29851	6.45078
ADC	6.87106	5.8014	4.86088	5.52449	6.0469	5.44808	6.88107	6.02576	6.11913	5.41511	3.87345	5.25862	1.09709	1.09709	1.09709	1.89228	1.09709	2.42244
ADCK1	7.21286	6.73708	6.38261	6.09314	6.28503	6.28602	6.88794	5.7809	5.03868	5.98592	4.2715	4.30719	1.09709	1.09709	3.2261	4.41915	6.63717	4.21348
ADCK2	6.48464	4.6606	4.48611	5.08904	4.10296	3.15622	5.76181	5.08967	5.97665	2.48543	6.23324	5.20813	5.0598	6.1117	5.81159	7.61629	8.13092	7.41572
ADCK4	2.89858	5.62645	3.02064	1.09709	3.85798	3.15622	2.12167	4.08645	1.09709	2.68189	1.09709	2.20006	1.09709	6.3799	3.91758	6.07747	4.5046	5.21206
ADCK5	4.11156	4.9858	3.58062	3.29125	2.20193	1.99629	3.32324	1.83015	2.92478	2.99687	1.09709	1.09709	3.69072	4.57597	4.91219	6.77542	8.39783	7.0446
ADCY1	1.09709	1.09709	2.50385	1.09709	1.09709	2.34972	1.09709	1.09709	1.09709	1.09709	1.09709	2.62305	1.09709	1.09709	1.09709	3.07027	4.27641	5.05226
ADCY2	6.51488	8.17126	6.76977	7.89133	6.67752	6.2539	7.38218	8.46585	7.61637	6.72068	8.66229	6.39719	7.50604	5.13777	5.36763	6.608	5.90859	7.25126
ADCY3	7.30225	7.02233	6.5614	5.65273	6.57157	6.50646	6.75896	6.39841	6.0063	6.22489	6.75599	4.09895	1.09709	4.18138	3.91758	2.20828	2.10863	3.40921
ADCY4	1.09709	1.09709	1.09709	1.09709	1.09709	1.09709	1.09709	1.09709	2.19743	3.55218	1.09709	4.09895	1.09709	5.01666	2.88156	1.09709	2.50105	1.09709
ADCY5	4.74745	5.89012	2.87196	1.99415	3.382	1.09709	3.87325	4.60916	3.55135	2.99687	5.01745	6.01303	1.09709	4.18138	3.91758	2.63397	3.21127	3.65856
ADCY6	5.86389	6.22622	6.16374	5.9206	5.4708	5.36014	4.85157	5.62439	4.48264	4.96453	3.71059	1.09709	1.09709	3.93288	6.03246	2.20828	1.09709	2.69505
ADCY7	7.34495	6.89961	7.05888	5.77046	5.95789	5.58364	5.15591	4.08645	2.92478	3.94371	4.01912	2.20006	4.46259	5.70569	5.36763	4.11646	3.38013	5.63466
ADCY8	1.09709	1.09709	1.09709	4.97563	1.88763	3.42194	3.48313	1.09709	1.09709	1.09709	1.09709	1.09709	1.09709	1.09709	1.09709	1.09709	1.09709	2.05014
ADCY9	8.10539	6.99061	6.89956	7.99157	7.11472	6.49277	8.16882	7.84536	7.97949	7.62539	9.12771	7.87806	7.43287	8.45759	7.30649	4.94443	4.70109	5.81939
ADCYAP1	2.89858	2.98933	3.83036	3.99537	3.28326	4.28488	3.1412	1.09709	2.19743	2.48543	3.94819	1.09709	1.09709	4.73848	5.43123	1.09709	1.09709	1.09709
ADCYAP1R1	1.09709	1.91516	1.09709	1.09709	1.09709	1.09709	1.09709	1.09709	1.09709	1.09709	1.09709	1.09709	1.09709	1.09709	1.09709	4.46384	2.10863	1.09709
ADD1	8.79493	8.59422	8.23159	9.05323	8.57103	8.58358	9.17507	10.0515	8.878	9.42768	10.3943	9.35301	7.35578	8.85951	7.04775	5.70544	7.19631	7.51068
ADD2	6.9057	4.5333	5.56851	6.42992	5.81312	6.08161	6.41329	5.26987	6.76435	5.73834	5.59906	5.6474	2.51764	1.09709	3.2261	4.27593	7.0489	8.36842
ADD3	11.5232	12.176	11.9619	11.9402	12.3464	12.4153	11.6424	11.2371	12.3603	11.2944	11.4687	11.4044	10.4253	9.38324	9.26854	10.8407	10.13	10.8655
ADH1C	1.09709	1.09709	1.09709	1.09709	1.09709	1.09709	2.33971	1.09709	2.19743	1.09709	1.09709	1.09709	1.09709	1.09709	1.09709	2.20828	2.78697	1.09709
ADH4	2.40959	4.23818	5.2157	5.2275	4.83213	4.34776	4.76415	4.13431	3.97646	2.48543	5.11643	2.20006	1.09709	1.09709	1.09709	1.09709	1.09709	1.09709
ADH5	9.40584	9.52807	9.75958	8.28022	7.94225	8.36814	9.34193	9.83505	8.40336	8.66912	9.6229	9.23542	10.0366	9.0172	10.1385	10.2432	9.3112	9.47352
ADH6	1.09709	1.09709	1.09709	1.09709	1.09709	1.09709	1.09709	1.09709	1.09709	1.09709	1.09709	1.09709	1.09709	1.09709	4.2391	1.09709	2.78697	1.09709
ADHFE1	6.96166	8.23693	7.24481	4.97563	7.00801	7.63103	4.2652	6.35925	5.39374	5.17925	3.52568	5.25862	1.09709	1.09709	5.2313	1.89228	1.09709	1.09709
ADI1	7.74633	4.9858	5.09661	6.26335	5.4708	4.21907	5.10948	3.55956	2.92478	3.94371	1.09709	4.09895	1.09709	4.73848	1.09709	4.66831	6.98794	5.21206
ADIG	1.09709	1.09709	1.09709	1.09709	1.09709	1.09709	1.09709	1.09709	1.09709	1.09709	1.09709	2.62305	1.09709	1.09709	1.09709	1.09709	1.09709	1.09709
ADIPOQ	1.09709	1.09709	1.09709	1.09709	1.09709	1.09709	2.67198	1.09709	3.70816	1.91879	1.09709	2.20006	1.09709	1.09709	3.91758	1.09709	1.09709	3.40921
ADIPOR1	9.87941	9.87707	9.37267	10.3107	9.92243	9.52602	9.73187	10.135	9.53805	9.55072	9.88883	8.92073	9.03167	9.96716	9.09334	8.64211	8.13655	7.89793
ADIPOR2	7.60593	7.26699	7.32621	7.87042	7.39997	6.92869	7.79049	8.1648	7.6449	8.75971	8.0227	9.16129	8.804	9.22206	8.70147	9.19019	9.69741	9.06789
ADK	6.52977	6.59663	6.42018	4.76397	6.70511	6.3931	6.23068	6.02576	6.51925	5.31504	7.53904	5.79134	5.96882	5.6253	6.82962	9.15013	8.71986	8.54331
ADM	8.38858	8.54867	8.62106	8.80863	7.9538	8.74525	7.54749	8.35086	7.86292	6.83324	8.93185	6.56666	2.51764	4.39241	5.66072	7.43921	5.51747	5.79441
ADM2	1.09709	1.09709	1.09709	1.09709	1.09709	1.09709	1.09709	1.09709	1.09709	1.09709	1.09709	1.09709	1.09709	1.09709	1.09709	1.09709	4.63857	1.09709
ADNP	6.83556	6.66857	7.29958	7.00097	7.383	7.82918	7.37731	7.80952	7.27081	8.98549	8.90453	10.3278	10.9161	10.9269	11.2934	10.0169	10.014	10.3242
ADNP2	8.46024	9.14446	8.58294	8.56686	8.44037	8.72198	8.71996	9.05805	9.21565	8.97735	8.57832	8.66956	8.91898	8.01331	7.84981	8.77756	8.90269	8.84306
ADORA1	4.98308	3.93382	3.83036	4.2792	4.10296	2.99959	3.98204	3.04218	2.92478	2.84963	1.94669	3.17328	1.09709	1.09709	1.09709	1.09709	2.10863	4.05194
ADORA2A	2.40959	2.47959	1.09709	1.99415	1.09709	1.09709	1.09709	1.09709	1.09709	1.09709	1.09709	1.09709	3.40432	1.09709	1.09709	1.89228	3.01703	3.10188
ADORA2B	6.85932	6.81159	6.89067	7.55369	7.04447	7.01741	5.99629	5.65709	5.75003	5.09114	6.51216	3.98194	6.64006	3.23888	3.49791	3.72953	1.09709	2.91529
ADORA3	1.09709	1.09709	1.09709	1.09709	1.09709	1.09709	1.09709	1.09709	1.09709	1.09709	1.09709	1.09709	5.24279	1.09709	1.09709	1.09709	1.09709	1.09709
ADPGK	3.84688	5.83755	4.10557	2.81665	4.15802	3.15622	2.12167	3.81881	3.97646	5.15048	5.97731	6.15278	9.18992	9.61388	8.86546	7.91614	8.39313	7.36578
ADPRH	1.09709	1.09709	4.22518	1.09709	1.09709	1.09709	1.82902	1.09709	1.09709	1.91879	1.09709	3.17328	1.09709	4.39241	1.09709	1.09709	4.57316	2.91529
ADPRHL1	1.09709	1.09709	1.09709	1.09709	1.09709	1.09709	1.09709	1.09709	1.09709	1.09709	3.0547	2.62305	1.09709	1.09709	3.49791	1.09709	1.09709	1.09709
ADPRHL2	1.09709	2.47959	1.09709	1.09709	1.09709	1.09709	1.09709	1.09709	1.09709	1.09709	4.01912	5.82518	6.91997	5.54015	5.2313	5.30336	7.6542	5.24937
ADRA1A	1.09709	1.09709	1.09709	1.09709	1.09709	1.09709	1.09709	1.09709	1.09709	1.09709	1.09709	1.09709	1.09709	1.09709	1.09709	1.09709	1.09709	1.09709
ADRA1B	1.09709	1.09709	1.09709	2.34682	1.09709	1.09709	1.09709	1.09709	1.09709	1.09709	1.94669	1.09709	1.09709	1.09709	1.09709	1.09709	1.09709	1.09709
ADRA1D	3.84688	1.91516	3.66904	5.83673	3.71704	1.99629	3.55642	4.43026	4.39492	1.09709	7.63639	2.20006	1.09709	1.09709	1.09709	1.09709	1.09709	1.09709
ADRA2A	1.09709	1.91516	1.93022	2.60625	1.09709	3.53716	1.09709	1.09709	2.19743	1.09709	1.09709	1.09709	4.38635	1.09709	2.39652	3.18717	2.10863	3.10188
ADRA2B	1.09709	2.67536	3.02064	1.09709	1.09709	1.09709	1.09709	1.09709	1.09709	1.09709	1.09709	1.09709	1.09709	1.09709	1.09709	2.94146	1.09709	3.53964
ADRB1	1.09709	1.09709	1.09709	1.09709	1.09709	1.09709	1.09709	1.09709	1.09709	1.09709	1.09709	1.09709	1.09709	1.09709	1.09709	1.09709	1.09709	1.09709
ADRB2	1.09709	1.09709	1.09709	1.09709	1.09709	1.09709	1.09709	1.09709	1.09709	4.89675	1.09709	5.25862	7.98055	8.25915	7.00668	5.61005	7.39721	5.4549
ADRB3	1.09709	1.09709	1.09709	1.09709	1.09709	1.09709	1.09709	1.09709	1.09709	1.09709	1.09709	2.20006	1.09709	1.09709	1.09709	2.63397	5.16669	2.69505
ADRBK1	5.22255	5.72626	5.83306	5.38366	5.79609	5.09529	6.29416	6.46447	5.56307	5.75751	4.48543	6.15278	1.09709	5.35302	6.1876	6.00438	7.14138	6.10994
ADRBK2	6.45375	5.27716	5.88777	6.26335	6.23541	4.94189	6.64189	7.35212	6.78158	7.00327	7.74309	6.58651	5.36617	4.57597	3.2261	1.09709	1.09709	2.42244
ADRM1	9.71988	9.15164	8.78356	8.46593	8.44583	8.03204	8.68095	8.88115	7.6449	6.94601	4.91111	8.00879	10.032	9.57168	8.79487	8.48727	9.71819	9.00132
ADSL	9.11656	8.08004	8.21388	6.96195	6.70511	7.1278	7.92347	7.94784	6.83208	6.76865	5.90552	6.37453	9.69128	9.32091	8.69503	9.37388	9.93551	8.98763
ADSS	9.45734	9.36761	10.0344	9.59742	9.70289	10.4537	9.92457	9.55994	9.90721	10.3038	10.68	9.87257	11.3529	10.5073	10.4889	10.9599	9.40976	10.1347
ADSSL1	1.09709	1.09709	1.09709	1.09709	1.09709	1.99629	1.82902	1.09709	1.09709	1.09709	1.09709	1.09709	1.09709	1.09709	1.09709	1.09709	1.09709	1.09709
AEBP1	1.09709	1.09709	1.09709	1.09709	1.09709	1.09709	1.09709	1.09709	1.09709	1.09709	1.09709	2.62305	1.09709	1.09709	1.09709	1.09709	1.09709	2.42244
AEBP2	7.72062	8.17832	8.36596	8.0298	8.65121	8.40514	7.81952	8.68345	8.1616	9.18951	8.23137	8.97442	10.1089	9.99936	10.3358	10.0085	9.45774	10.6478
AES	6.67075	6.81159	6.62713	5.26013	4.49283	6.13549	4.22181	4.96433	5.09512	3.35729	3.79443	2.62305	1.09709	3.23888	4.08757	6.21339	5.98553	6.14986
AFAP1	3.51899	2.2395	2.50385	3.63829	4.49283	3.2958	3.92871	3.81881	2.92478	5.15048	3.31122	6.90372	5.32621	8.01331	7.65099	5.14878	6.58871	5.89184
AFAP1L1	4.33401	3.93382	3.75207	1.09709	2.62554	2.60965	3.40559	2.12322	3.16885	1.09709	1.09709	1.09709	1.09709	1.09709	3.91758	3.29436	3.38013	3.26457
AFAP1L2	7.75901	6.76547	7.42189	8.66119	8.7626	8.58035	9.62698	9.69278	9.43566	7.05834	8.6125	7.47165	7.72107	7.63716	8.58776	6.89339	7.08428	6.72622
AFF1	11.4191	11.6434	11.1554	11.2698	11.6113	11.3432	11.4582	11.6163	11.5158	11.0859	10.8267	11.2198	11.1481	10.9016	10.6493	10.517	10.3175	11.1731
AFF2	4.40099	5.89012	5.15739	4.89469	4.44959	4.0774	2.12167	4.31095	2.61957	1.09709	1.09709	2.20006	1.09709	1.09709	6.29388	2.94146	4.0039	3.10188
AFF3	7.99177	8.47037	8.10664	8.14746	8.41554	8.41606	8.166	7.56057	8.03801	8.47466	8.43608	8.34209	6.68803	7.39242	6.45526	2.20828	1.09709	5.51735
AFF4	4.0288	6.66857	6.48071	5.2275	5.77887	5.94743	5.73153	3.55956	4.78761	7.84261	5.99471	8.35371	7.55859	8.25915	9.73235	10.5755	10.4522	10.3426
AFG3L2	9.81102	9.73	9.33712	10.2733	8.86396	9.41431	10.0516	10.4666	9.47326	8.53136	9.11783	8.46507	9.72997	7.88131	6.80587	9.04847	9.3934	8.68917
AFM	1.09709	1.09709	1.09709	1.09709	1.09709	1.09709	1.09709	1.09709	1.09709	1.09709	1.09709	1.09709	1.09709	1.09709	1.09709	1.09709	1.09709	1.09709
AFMID	1.09709	3.23967	1.09709	1.09709	1.09709	1.09709	1.09709	1.09709	1.09709	1.09709	2.53033	1.09709	1.09709	1.09709	1.09709	1.09709	1.09709	4.28777
AFP	1.09709	1.09709	1.09709	1.09709	1.09709	1.09709	1.09709	1.09709	1.09709	1.09709	1.09709	1.09709	1.09709	1.09709	1.09709	1.09709	1.09709	1.09709
AFTPH	8.21992	8.66624	8.95113	8.52064	9.12445	9.82936	9.37409	8.98602	9.73219	9.45431	10.0953	9.08664	8.57238	9.0172	9.2815	9.90399	9.86099	10.3133
AGA	4.11156	3.713	4.28137	4.40216	4.53478	4.67563	3.40559	3.69533	3.97646	4.75071	1.09709	1.09709	5.65117	4.88434	5.08062	5.72378	6.57219	6.06889
AGAP1	2.89858	1.91516	3.15353	3.91438	1.88763	1.09709	5.48151	1.09709	3.37388	4.19271	3.31122	4.57124	1.09709	5.24943	5.08062	3.80201	5.25239	4.60993
AGAP2	5.63495	5.95736	4.0417	3.53228	4.61515	4.34776	3.48313	4.1806	2.19743	2.84963	4.83555	5.3074	1.09709	1.09709	6.45526	5.06475	4.19132	5.05226
AGAP3	6.69737	7.19924	5.69668	6.40103	4.83213	3.8336	4.82302	5.83903	5.88386	5.02923	2.53033	4.86085	1.09709	6.33011	1.09709	6.73986	7.48806	5.51735
AGBL1	1.09709	1.09709	2.26001	1.09709	2.20193	1.09709	1.09709	2.12322	1.09709	1.09709	1.09709	1.09709	1.09709	1.09709	1.09709	1.09709	1.09709	1.09709
AGBL3	3.08388	1.09709	3.66904	2.60625	2.78846	2.99959	2.12167	1.09709	1.09709	7.68659	5.84923	7.39496	4.30577	7.09748	7.72879	5.06475	4.63857	4.96513
AGBL5	4.11156	5.49675	6.30438	3.91438	5.3358	2.34972	5.38746	4.93788	5.56307	6.90368	4.15098	7.53429	3.40432	5.78182	5.49213	5.54962	5.64952	5.96081
AGER	1.09709	1.09709	1.09709	1.09709	1.09709	1.09709	1.09709	1.09709	1.09709	1.09709	1.09709	1.09709	4.79226	6.72628	4.91219	1.89228	3.21127	4.28777
AGFG1	9.90103	9.84529	9.96516	9.90689	9.82524	9.87755	10.1217	10.1952	10.1032	10.4514	11.0782	10.2814	11.2461	11.0102	11.0296	11.6404	11.5356	11.6061
AGFG2	7.54864	7.06102	7.27929	7.54712	6.23541	7.279	6.23068	6.07495	6.34468	6.87767	6.24782	7.50331	8.21137	8.51439	9.33224	4.66831	5.9347	6.08956
AGGF1	8.23816	7.36301	7.78065	7.96223	8.28455	8.49025	8.44517	8.20674	8.18121	8.4336	7.93538	9.13796	10.0941	9.23564	10.2614	9.6063	9.81612	9.63504
AGK	11.0813	11.0757	11.4107	11.389	11.553	11.6348	11.4648	11.7288	11.4056	11.2122	11.9036	11.3804	7.67422	8.97734	8.13342	7.55624	8.59872	8.67215
AGL	5.54975	5.5845	4.48611	4.85243	4.15802	5.77701	4.70274	6.46447	6.65638	6.11036	6.02889	4.20693	7.64211	6.05149	8.35406	8.65171	7.95101	9.28267
AGMAT	9.42188	9.26532	9.20171	8.83854	9.08825	9.5176	8.77102	9.04886	9.1207	9.67671	9.75626	8.33624	3.81407	3.93288	4.50056	1.09709	2.10863	2.69505
AGPAT1	8.29588	7.39969	6.49252	7.89651	6.46799	7.11892	7.93678	6.95273	6.86479	6.71089	8.21292	8.67421	2.12102	4.57597	5.49213	5.25366	3.78724	5.28573
AGPAT2	1.09709	1.09709	4.48611	1.09709	1.09709	1.09709	1.09709	2.80974	1.09709	1.09709	1.09709	1.09709	5.77495	6.72628	5.43123	3.93645	6.03462	3.96357
AGPAT3	7.11756	5.51919	5.65521	5.65273	6.15762	5.90668	5.55255	5.75093	5.6408	6.11036	4.48543	5.82518	6.48574	7.61655	6.36062	5.22815	6.0821	5.60621
AGPAT4	2.67998	1.09709	1.09709	1.09709	1.09709	1.09709	1.09709	1.09709	1.09709	1.09709	1.09709	1.09709	1.09709	2.67473	4.81989	6.40725	8.5191	8.49381
AGPAT5	6.04071	6.90813	5.77619	6.26335	5.82994	5.1312	5.68489	7.47162	6.17239	8.34147	6.91967	9.71927	12.3628	11.1673	12.2109	11.2826	10.7544	11.1743
AGPAT6	8.44462	7.92929	7.00221	8.49012	8.02118	7.20538	7.67609	7.97722	6.95869	7.33811	7.05012	6.91945	6.79412	6.27853	5.99092	5.94311	7.33982	6.16942
AGPAT9	8.93006	9.01647	8.82848	8.16474	8.23496	8.57711	9.82876	9.31993	9.36884	9.10238	9.44468	8.64612	9.29171	9.0483	9.36509	9.16025	8.95458	8.17902
AGPHD1	3.38929	2.98933	3.27396	2.60625	5.02041	5.02064	2.51852	4.60916	5.14941	4.71173	4.75576	6.60609	7.56716	6.64718	7.52579	6.7034	6.1726	7.10673
AGPS	9.96538	10.3245	10.6579	10.4824	10.8129	11.2225	11.505	11.5377	11.811	11.8969	12.2618	12.3345	11.6099	10.9248	11.6195	11.012	9.89459	11.0954
AGR2	4.69526	5.98983	5.42778	4.21345	4.04563	5.02064	1.09709	1.09709	3.37388	3.63997	1.09709	3.55633	1.09709	1.09709	2.88156	3.48565	3.38013	2.05014
AGR3	2.0406	2.84254	2.70248	2.60625	1.09709	2.82044	2.12167	1.09709	2.61957	1.09709	1.09709	1.09709	1.09709	1.09709	1.09709	3.07027	1.09709	2.91529
AGRN	2.40959	3.12062	1.09709	1.09709	1.88763	1.09709	3.75517	5.04084	3.16885	1.09709	1.09709	1.09709	1.09709	2.67473	6.48548	8.62517	9.26571	8.17902
AGRP	1.09709	1.91516	2.50385	1.09709	1.09709	1.09709	1.09709	1.09709	1.09709	1.09709	1.09709	1.09709	1.09709	1.09709	1.09709	1.09709	1.09709	1.09709
AGT	1.09709	1.09709	1.09709	1.09709	1.09709	1.09709	1.09709	1.09709	2.19743	1.09709	1.09709	1.09709	1.09709	1.09709	1.09709	1.09709	1.09709	1.09709
AGTPBP1	8.18275	7.65871	8.90773	9.47117	9.452	9.37755	8.14894	7.97722	8.89393	8.17351	7.75334	7.65194	7.18803	6.42804	8.53098	8.31981	7.64633	8.32117
AGTR1	1.09709	1.09709	1.93022	1.09709	1.09709	1.09709	1.09709	1.09709	1.09709	1.09709	1.09709	1.09709	1.09709	1.09709	1.09709	1.09709	1.09709	3.40921
AGTR2	2.89858	1.09709	1.09709	1.09709	1.09709	1.09709	3.03951	1.09709	1.09709	1.09709	1.09709	1.09709	1.09709	1.09709	1.09709	1.09709	1.09709	3.10188
AGTRAP	6.25304	4.48819	4.78571	3.53228	3.4739	1.09709	4.60536	3.32618	2.19743	1.09709	1.09709	4.40079	1.09709	1.09709	1.09709	7.87985	8.44394	6.96857
AGXT	1.09709	1.09709	1.09709	1.09709	1.09709	1.09709	1.09709	1.09709	1.09709	1.09709	1.09709	1.09709	1.09709	1.09709	1.09709	1.09709	1.09709	1.09709
AGXT2	4.64108	6.39328	5.52311	6.12883	5.84657	6.46499	5.9706	4.46789	3.55135	4.01025	3.94819	4.86085	1.09709	1.09709	1.09709	1.09709	1.09709	1.09709
AGXT2L1	1.09709	1.09709	1.09709	1.99415	1.09709	1.09709	1.09709	1.09709	1.09709	7.76907	7.84244	7.16357	11.5316	11.0721	11.794	7.98986	7.77458	8.93153
AGXT2L2	1.09709	1.09709	1.93022	1.09709	2.62554	1.09709	1.09709	1.09709	1.09709	6.04948	6.80609	5.89056	8.1442	6.56347	5.30108	5.48654	6.4509	5.00936
AHCTF1	9.34405	10.2586	10.1082	9.83721	10.3607	11.0269	9.64635	9.13247	10.4285	12.3665	11.0914	12.8754	13.3001	12.6057	13.3753	12.2519	11.3705	12.4767
AHCY	8.69946	8.52949	7.85109	8.21537	7.45517	7.64347	8.92588	8.68345	8.53109	8.6203	9.32439	8.00142	9.3148	8.83296	8.13342	12.0028	11.6555	11.352
AHCYL1	7.70759	8.60996	7.88283	8.05318	7.84229	8.32632	8.04523	8.20674	8.57127	7.66647	6.80609	7.96399	9.84548	10.3878	11.2945	10.7296	10.3794	10.5081
AHCYL2	10.3084	10.838	10.7487	10.5156	10.7409	10.6804	10.7882	11.1431	10.5851	11.063	11.1781	10.4094	9.51861	9.37713	8.48688	9.41672	9.83527	9.88147
AHDC1	1.09709	1.09709	1.09709	1.09709	1.09709	1.09709	2.67198	1.09709	2.19743	1.09709	1.09709	4.86085	1.09709	1.09709	1.09709	2.4426	3.01703	2.91529
AHI1	7.63375	7.19924	7.72172	7.0668	7.7526	8.01299	7.67211	8.05887	8.59095	7.08889	6.20363	8.19477	7.9216	6.87255	8.44138	8.54762	8.76416	9.46959
AHNAK	2.40959	4.81435	1.09709	3.73662	5.02041	3.2958	2.67198	6.65433	2.61957	8.89549	5.11643	9.2665	9.99434	8.74075	11.0487	13.895	13.5143	13.7273
AHNAK2	1.09709	1.09709	1.09709	1.09709	1.09709	1.09709	1.82902	3.14396	1.09709	1.91879	1.09709	4.09895	1.09709	1.09709	1.09709	1.09709	1.09709	2.69505
AHR	8.83442	8.84089	9.36627	9.02512	9.14809	8.96931	9.441	9.19492	9.70761	10.6236	10.2233	10.9915	10.3378	9.88769	8.98653	5.25366	6.43271	7.26948
AHRR	1.09709	1.09709	1.09709	1.09709	1.09709	1.09709	1.09709	1.09709	1.09709	1.09709	1.09709	1.09709	1.09709	1.09709	1.09709	1.09709	1.09709	1.09709
AHSA1	11.4711	10.7003	10.2814	11.583	10.8714	10.5933	12.017	11.7535	11.1485	10.6899	11.2716	10.5972	10.25	10.1432	9.78489	10.6171	10.8232	10.3383
AHSA2	5.91018	4.12426	6.76004	6.37155	5.94251	5.79945	5.46319	5.48562	5.39374	3.72243	1.94669	5.25862	1.09709	7.34309	5.71279	7.79146	6.53856	7.31405
AHSG	1.09709	1.09709	1.09709	1.09709	1.09709	1.09709	2.67198	1.09709	1.09709	1.09709	1.09709	1.09709	1.09709	1.09709	1.09709	4.3253	3.01703	2.69505
AHSP	1.09709	1.09709	1.09709	1.09709	1.09709	1.09709	1.09709	1.09709	1.09709	1.09709	1.09709	1.09709	1.09709	1.09709	1.09709	1.09709	1.09709	1.09709
AICDA	1.09709	1.09709	1.09709	1.09709	1.09709	1.09709	1.09709	1.09709	1.09709	5.57502	1.09709	5.48744	3.2342	6.33011	7.18291	5.48654	7.34955	6.14986
AIDA	5.39545	6.21253	5.35188	5.01444	5.04952	6.37828	5.44463	5.44873	6.29752	6.56637	5.6439	6.73616	6.16248	5.54015	6.25932	5.39787	5.07554	5.66254
AIF1	1.09709	1.09709	1.09709	1.09709	1.09709	1.09709	1.09709	1.09709	1.09709	1.09709	1.09709	3.17328	4.22029	1.09709	4.08757	5.50787	5.48247	4.05194
AIF1L	1.09709	1.09709	3.27396	3.29125	3.71704	1.99629	1.09709	2.34155	1.09709	1.09709	1.09709	2.20006	5.88891	5.92296	6.07284	9.49076	9.15917	8.98211
AIFM1	8.16856	8.13546	7.62853	7.22345	6.68678	7.40856	7.93347	8.23943	8.1747	8.34147	5.75023	6.52612	4.12928	1.09709	4.2391	9.66907	9.33586	9.03632
AIFM2	3.63727	4.00024	3.15353	4.45985	1.09709	1.09709	1.09709	1.09709	1.09709	1.09709	1.09709	2.20006	1.09709	1.09709	6.32764	6.98736	8.34047	7.42387
AIFM3	1.09709	1.09709	1.09709	1.09709	1.09709	1.09709	2.51852	1.09709	2.19743	2.99687	1.09709	2.62305	1.09709	1.09709	1.09709	1.09709	1.09709	1.09709
AIM1L	7.37822	5.13888	3.83036	5.26013	3.64073	4.21907	4.73378	5.72033	4.39492	2.48543	2.90399	2.62305	1.09709	1.09709	1.09709	8.30469	9.01997	8.04795
AIMP1	8.68624	8.21993	9.08381	7.20686	7.60911	8.01778	5.86303	5.24855	6.71137	7.21888	4.48543	7.08205	11	11.1296	10.9827	11.2498	10.0928	10.6677
AIMP2	8.01839	7.64859	6.14889	7.07596	6.37941	5.02064	6.31471	7.10837	5.14941	6.38124	6.11095	6.39719	9.19546	6.97328	7.16436	7.78711	8.46646	7.94403
AIP	5.02588	3.12062	4.74658	2.60625	5.26322	4.34776	3.81548	1.09709	4.09336	3.24794	1.09709	6.54653	7.30542	3.23888	3.2261	4.059	6.72946	3.96357
AIPL1	1.09709	4.57701	1.09709	2.34682	2.43508	2.82044	1.09709	1.09709	1.09709	1.09709	1.09709	1.09709	1.09709	1.09709	1.09709	1.09709	1.09709	1.09709
AIRE	1.09709	1.09709	1.09709	1.09709	1.09709	1.09709	1.09709	2.12322	1.09709	1.09709	1.09709	1.09709	1.09709	1.09709	1.09709	1.89228	1.09709	2.69505
AJAP1	1.09709	1.09709	1.09709	1.09709	1.09709	1.09709	1.09709	1.09709	1.09709	1.09709	1.09709	1.09709	1.09709	1.09709	1.09709	1.09709	1.09709	1.09709
AK1	2.0406	1.91516	1.09709	1.09709	1.09709	1.09709	1.82902	1.09709	1.09709	1.09709	1.09709	3.37861	1.09709	1.09709	2.39652	2.94146	1.09709	4.28777
AK2	10.4714	10.5655	10.0161	10.0073	10.0372	10.4089	10.225	10.9238	10.2939	9.25999	10.9709	9.60721	9.2943	9.46621	9.22893	10.4115	10.09	10.0008
AK3L1	9.17688	9.31737	9.28379	9.14315	9.29448	9.36822	9.9714	10.288	9.68948	9.67293	10.3435	9.44553	9.18436	8.76904	10.0729	10.7301	10.8738	10.7331
AK5	1.09709	1.09709	1.09709	1.09709	1.09709	1.09709	1.09709	1.09709	1.09709	1.09709	1.09709	2.20006	1.09709	1.09709	2.39652	4.41915	4.87371	5.28573
AK6	9.02763	9.00858	9.61997	8.33085	8.77349	8.94439	8.71418	8.76805	8.31738	9.63074	8.27825	10.3085	11.0733	10.4297	11.42	10.837	9.47117	10.3618
AK7	1.09709	1.09709	1.09709	2.34682	6.28503	5.26646	1.09709	1.09709	3.16885	2.68189	1.09709	3.17328	5.47977	3.23888	5.60669	4.9127	5.21018	4.48971
AKAP1	8.65604	8.64857	8.37873	8.02507	7.62845	7.66804	9.43398	9.24677	8.66244	8.96711	8.79222	7.97908	8.73339	9.56631	9.05358	7.90815	9.29619	8.8461
AKAP10	9.37115	9.35677	9.65189	9.40727	9.16309	9.59329	9.41389	9.75346	9.84506	9.50757	10.5197	10.0897	8.13846	9.05598	8.96526	7.82153	8.06163	8.67557
AKAP11	11.6739	11.9507	12.2896	12.2047	12.5156	13.0007	12.5897	12.6096	13.086	11.9503	11.8967	11.6368	11.4888	10.9538	10.7768	10.266	10.2029	10.5186
AKAP12	8.69286	9.14446	8.4681	8.38346	7.87908	8.3147	8.38332	8.91359	8.85377	8.00757	8.34415	7.92556	3.81407	5.44963	6.25932	11.3673	11.1861	11.9866
AKAP13	6.58783	7.00656	5.90555	6.90138	7.12156	5.70751	6.9285	7.72353	7.68207	5.39074	2.90399	7.76943	9.35249	10.4848	10.5294	9.54969	10.4835	10.6847
AKAP3	1.09709	1.09709	1.09709	1.09709	1.09709	1.09709	1.09709	1.09709	1.09709	1.09709	1.09709	1.09709	1.09709	1.09709	1.09709	1.09709	1.09709	2.05014
AKAP4	2.40959	4.18237	1.09709	2.9955	1.88763	5.1312	1.82902	3.14396	4.09336	2.24444	1.09709	2.92882	1.09709	1.09709	1.09709	1.09709	1.09709	1.09709
AKAP5	2.0406	4.48819	1.93022	1.09709	2.43508	1.09709	2.12167	1.09709	1.09709	3.94371	1.09709	3.55633	1.09709	1.09709	2.39652	1.09709	4.70109	4.13504
AKAP6	9.09421	9.77954	9.18545	9.17973	9.59645	9.48168	9.5811	9.72295	9.8512	9.63721	8.9915	9.50928	8.83982	8.9854	6.36062	8.20719	8.30593	8.94859
AKAP7	4.2637	6.09806	5.83306	4.07191	4.61515	6.62417	4.57135	6.72533	4.91866	6.06495	8.12094	6.15278	6.59043	6.94048	6.48548	7.58157	6.77348	7.67688
AKAP8	7.61991	7.6435	7.62853	8.44132	8.26615	7.49348	8.33387	8.25017	7.92626	9.01163	9.25757	8.93628	9.69715	9.64982	9.71014	10.1456	9.26827	9.62623
AKAP8L	6.46928	4.70062	6.00788	7.99157	5.65213	5.36014	5.74675	6.15717	5.94638	8.36662	5.43011	9.15134	8.75606	9.85287	9.09334	6.66599	8.71986	8.05322
AKIP1	8.55783	8.50725	8.08342	10.1112	9.03491	9.39972	8.77287	8.13904	8.37527	6.91225	6.24782	7.93333	8.43394	7.82853	8.42589	8.23618	7.83812	7.06561
AKIRIN1	6.87106	7.54868	7.7066	7.35725	7.51354	6.46499	7.24443	7.23809	7.11641	8.76444	8.17911	9.40141	10.955	9.35241	10.162	10.1783	9.46671	10.0569
AKIRIN2	12.0486	12.3951	12.3949	12.7232	12.6866	12.9599	12.6799	13.0239	12.4055	13.7577	13.8289	12.6938	13.7076	12.3858	12.3797	9.98023	9.59077	9.43973
AKNA	1.09709	1.09709	1.09709	1.09709	1.09709	1.09709	2.12167	1.09709	1.09709	1.09709	1.09709	2.92882	1.09709	3.93288	4.2391	3.57191	3.8998	4.87234
AKNAD1	7.46594	6.25322	7.74657	6.16365	6.81049	7.02694	4.60536	6.72533	5.71454	4.86162	3.71059	6.0985	1.09709	5.01666	2.39652	4.3253	1.09709	2.42244
AKR1A1	9.02501	8.21993	8.69952	6.82733	6.17088	4.98181	5.44463	5.29088	4.91866	6.44169	1.09709	5.79134	6.79412	6.97328	6.62772	8.00117	8.06753	7.24207
AKR1B1	11.5049	11.1453	10.883	10.9648	10.6912	10.5609	10.047	10.0291	9.66415	9.21915	9.78527	8.5331	9.94257	9.06361	8.78882	8.40739	8.50177	7.48752
AKR1B10	1.09709	1.09709	1.09709	1.09709	2.62554	1.09709	1.09709	1.09709	1.09709	1.09709	1.09709	1.09709	1.09709	1.09709	1.09709	1.09709	1.09709	1.09709
AKR1C3	3.08388	4.5333	2.70248	1.09709	2.20193	4.46568	2.12167	1.09709	2.19743	2.99687	1.09709	3.85416	3.40432	4.18138	1.09709	3.29436	4.97819	3.76792
AKR1C4	1.09709	1.09709	1.09709	1.09709	1.09709	1.09709	1.09709	1.09709	1.09709	1.09709	1.09709	1.09709	1.09709	1.09709	1.09709	2.63397	3.01703	1.09709
AKR1D1	1.09709	1.09709	1.09709	1.09709	1.09709	1.09709	1.09709	1.09709	1.09709	1.09709	5.97731	1.09709	1.09709	1.09709	1.09709	1.09709	2.50105	1.09709
AKR1E2	1.09709	1.09709	1.09709	1.09709	1.09709	1.09709	1.09709	1.09709	1.09709	2.84963	1.09709	2.20006	1.09709	1.09709	3.72378	4.9127	4.5046	3.96357
AKR7A2	7.84482	6.72749	6.66935	6.89103	6.83567	4.52115	5.91782	5.88113	6.14601	3.55218	6.31859	4.86085	2.51764	5.98866	3.72378	5.22815	5.58501	5.42262
AKR7A3	5.10782	4.00024	4.38744	5.01444	4.31133	3.15622	3.40559	3.62914	2.19743	1.09709	4.79621	2.62305	3.2342	1.09709	1.09709	3.29436	4.27641	4.35834
AKT1	5.97692	4.91967	3.83036	6.73777	4.72777	4.0774	5.94445	5.94868	5.8185	5.8497	6.48781	6.0985	2.51764	5.85412	2.88156	6.18721	6.60505	5.6899
AKT1S1	9.546	9.24866	8.47109	8.80312	8.54583	8.58681	8.67897	9.32882	7.76237	7.75485	8.46442	7.77808	7.06022	9.22887	7.40459	7.47748	7.91217	7.59978
AKT2	4.46493	5.13888	3.38422	3.53228	4.15802	3.42194	3.32324	3.14396	4.64329	3.87382	3.79443	3.85416	8.22769	8.50321	6.9857	6.58814	8.04975	7.48752
AKT3	7.71412	7.95827	8.65033	8.0345	8.71817	9.0131	9.02736	9.45017	9.32251	10.0186	10.4243	10.2995	9.63531	8.73119	10.2058	8.50326	8.29591	8.43449
AKTIP	10.1011	10.4832	10.343	10.436	10.1376	10.578	10.5535	10.9459	10.4821	10.2725	11.1288	10.0704	8.35197	9.56631	8.64907	9.30562	9.34804	8.29027
ALAD	9.44953	8.05726	8.95113	9.2603	8.17704	7.69816	6.09467	7.79859	6.47755	5.73834	3.0547	3.85416	5.36617	5.70569	3.72378	8.85229	9.19466	8.72921
ALAS1	8.40885	7.53226	8.18509	8.40543	8.31172	8.0273	7.48996	8.02176	7.70031	7.31891	7.65837	6.54653	7.11972	7.46339	6.92087	9.47868	9.09414	8.46248
ALAS2	1.09709	1.09709	1.09709	1.09709	1.09709	1.09709	1.09709	1.09709	1.09709	1.09709	1.09709	4.57124	1.09709	4.88434	5.55055	5.61005	6.50414	5.74311
ALB	2.40959	1.09709	1.09709	1.09709	2.20193	2.34972	1.09709	2.12322	3.37388	3.24794	1.09709	1.09709	1.09709	1.09709	1.09709	1.09709	1.09709	1.09709
ALCAM	4.46493	4.6606	5.56851	4.71759	5.79609	5.65923	5.9312	6.64623	5.91546	4.86162	4.48543	4.20693	5.0598	2.67473	6.39286	4.97547	4.27641	4.42555
ALDH16A1	3.84688	1.09709	2.70248	1.09709	1.88763	2.82044	4.17703	1.09709	2.19743	6.11036	1.94669	3.55633	7.45151	6.33011	5.85856	6.80152	7.82424	6.00502
ALDH18A1	7.73994	7.45302	7.81865	7.96223	8.25686	8.27926	7.47635	7.97722	7.22116	7.11139	7.5914	8.51251	8.86089	8.6524	8.58078	7.52525	8.49302	7.74357
ALDH1A1	9.77244	10.4464	10.3624	9.05555	10.2604	9.10592	8.33889	9.58454	10.2559	9.77976	10.2606	9.06559	1.09709	5.92296	6.7322	6.87712	6.92428	7.24207
ALDH1A2	6.98345	6.98257	6.20739	7.91195	7.80028	7.91891	6.0707	7.05425	7.29501	5.20746	7.2443	5.82518	5.77495	3.62984	1.09709	2.20828	1.09709	1.09709
ALDH1A3	1.09709	3.54314	1.09709	4.85243	2.9317	4.21907	2.51852	2.12322	2.61957	5.31504	5.57611	4.30719	4.22029	2.67473	1.09709	7.93983	6.29851	6.93471
ALDH1B1	2.89858	5.42722	4.16665	3.53228	1.88763	3.42194	3.55642	5.24855	1.09709	1.09709	4.01912	1.09709	4.22029	1.09709	1.09709	1.09709	1.09709	1.09709
ALDH1L1	1.09709	1.09709	1.09709	1.09709	1.09709	1.09709	1.09709	1.09709	1.09709	1.09709	1.09709	1.09709	1.09709	1.09709	1.09709	1.09709	1.09709	1.09709
ALDH1L2	6.34009	6.21253	5.32566	5.55107	5.04952	6.22105	5.79146	4.70659	4.48264	6.16877	3.42276	3.85416	5.58505	1.09709	2.88156	8.09911	7.74541	8.70264
ALDH2	6.45375	6.94169	5.37762	5.38366	5.87927	4.40795	6.20889	3.62914	5.52258	4.49901	6.11095	5.89056	3.81407	8.0445	3.91758	5.22815	7.47923	7.10673
ALDH3A1	1.09709	1.09709	1.09709	1.09709	1.09709	1.09709	1.09709	1.09709	1.09709	1.09709	1.09709	2.20006	2.80632	1.09709	1.09709	1.09709	2.10863	2.42244
ALDH3A2	7.68117	7.64859	7.25177	7.01056	7.12837	6.7675	7.59445	7.22726	7.06103	5.90231	4.83555	6.83901	1.09709	4.73848	6.03246	7.88799	8.67803	7.72389
ALDH3B1	2.0406	2.67536	1.93022	1.09709	1.09709	2.34972	1.09709	1.09709	1.09709	2.84963	1.94669	3.71334	1.09709	1.09709	1.09709	1.09709	1.09709	1.09709
ALDH4A1	5.39545	3.63072	1.09709	3.73662	4.76341	5.58364	4.76415	4.03688	4.3014	1.09709	3.79443	4.40079	1.09709	1.09709	5.55055	7.69729	9.3112	8.0741
ALDH5A1	8.76695	8.13546	8.3368	7.8058	7.94611	8.19303	7.93678	8.08908	7.29501	7.8017	7.3013	7.77808	6.55637	6.60593	6.60037	7.85929	8.46646	8.43449
ALDH6A1	2.89858	3.54314	4.48611	5.19412	5.40489	4.40795	4.13077	4.43026	2.92478	6.03386	5.17881	6.70018	6.80866	5.44963	7.30649	8.67777	9.10279	9.27142
ALDH7A1	9.4651	9.45589	9.09739	8.92727	9.36245	9.06258	9.57685	9.31482	9.54563	9.20702	9.25216	9.9065	8.43394	9.51156	10.3086	10.1791	9.85247	10.1285
ALDH8A1	3.38929	4.4416	5.54599	4.62003	4.72777	4.52115	4.22181	4.57514	4.20123	3.55218	1.09709	3.71334	4.38635	5.85412	5.99092	2.63397	2.10863	2.91529
ALDH9A1	4.84642	4.29185	5.24399	6.27931	4.61515	6.02563	5.58679	5.64083	6.11913	5.77643	5.59906	5.40024	7.64211	6.68727	7.21932	5.59019	5.88201	7.11683
ALDOA	9.32498	8.91455	7.6124	9.45896	8.52018	8.13695	8.71031	8.45197	8.08734	8.21218	8.85066	8.69263	9.03477	10.3097	10.176	10.7216	11.3705	10.867
ALDOB	3.63727	1.09709	2.26001	2.81665	1.09709	4.46568	3.32324	1.83015	1.09709	1.09709	3.71059	3.55633	1.09709	5.6253	4.61516	6.36118	4.27641	5.00936
ALDOC	7.97556	7.33171	6.9688	6.7027	6.17088	4.00079	6.31471	5.332	5.43798	6.183	5.82997	6.96564	4.53493	6.56347	5.36763	6.52686	7.80317	6.26338
ALG1	4.74745	2.84254	4.0417	1.99415	3.06	2.60965	4.67102	2.80974	3.84882	4.99725	4.75576	5.82518	7.28478	8.14865	6.9428	7.31787	7.3878	6.58782
ALG10	2.67998	4.29185	3.66904	4.97563	3.06	4.28488	3.98204	5.60776	5.97665	1.09709	6.84495	6.23055	5.32621	6.42804	6.36062	8.54247	6.69935	8.19341
ALG11	8.42087	7.14265	8.22454	7.11205	6.75876	6.40776	6.9285	7.91449	6.86479	6.01805	8.22033	6.80554	7.92827	8.66248	8.31255	8.61784	8.42567	8.24955
ALG12	2.40959	1.09709	1.09709	1.99415	3.06	1.99629	2.33971	3.14396	1.09709	4.24861	2.73205	1.09709	1.09709	2.67473	1.09709	2.63397	4.43255	3.10188
ALG13	11.3433	11.5997	11.7063	11.0694	11.5555	11.8693	11.1069	11.0009	11.6561	10.4179	11.7681	10.3813	7.46992	8.51439	8.41024	1.89228	3.66463	4.82358
ALG14	9.29045	8.80487	9.29057	8.42349	7.76576	8.08317	7.05598	8.49998	7.01806	6.86006	6.78626	4.40079	4.38635	5.78182	3.72378	7.97082	7.08428	6.87646
ALG2	5.3625	7.41171	6.07226	6.64228	6.86042	6.53346	5.73153	5.81026	5.34809	8.43062	5.35113	8.35371	10.6088	9.81267	9.56921	9.02281	9.0321	8.50538
ALG3	6.62989	6.3811	5.63402	6.84888	6.29717	6.08161	5.62024	7.22726	4.3014	4.78864	6.81591	5.95309	8.57663	8.6725	7.59668	7.70653	7.35921	8.50538
ALG5	5.14709	3.79061	3.66904	3.73662	2.78846	5.50385	4.53652	3.4862	4.48264	5.90231	2.28242	5.4445	9.13042	6.83735	9.09823	9.56246	8.68573	7.51832
ALG6	8.7352	9.33799	9.93197	9.11897	9.74668	10.5176	9.37286	9.99278	10.0058	8.90839	9.60179	9.19399	8.77839	8.48058	9.12725	8.76214	8.21311	8.15962
ALG8	8.91597	9.18003	8.88329	9.05091	8.73164	9.05328	8.63269	9.41004	8.07342	7.71134	8.55801	6.85546	7.46992	5.98866	8.41024	9.1552	7.6542	9.08341
ALG9	6.85932	6.50978	7.07467	6.89103	7.094	7.10099	6.94176	7.22182	6.81544	6.54449	5.79065	7.18975	6.64006	5.54015	6.80587	7.37692	7.33003	7.27851
ALK	2.0406	1.09709	1.09709	1.09709	1.09709	1.09709	1.09709	1.09709	1.09709	1.09709	1.09709	1.09709	1.09709	1.09709	1.09709	4.66831	4.81846	5.17375
ALKBH1	7.80255	7.19229	8.29698	8.52064	8.27231	8.78509	8.25636	8.3333	8.96729	9.58058	9.87481	9.43189	10.4205	9.79902	10.5775	8.34073	8.65076	7.62122
ALKBH2	8.7575	9.16591	8.81444	8.31159	8.90219	7.82918	8.63269	8.26348	8.41445	7.42448	7.083	7.43928	8.75231	8.71189	7.52579	8.05278	8.91256	8.22642
ALKBH3	7.35334	6.95818	6.9518	6.51326	5.95789	6.67355	6.78127	6.02576	6.81544	2.84963	5.23858	4.98621	3.92728	6.3799	6.2239	7.11773	7.4614	7.59978
ALKBH4	3.51899	2.98933	3.02064	1.99415	2.20193	1.09709	2.51852	1.09709	1.09709	3.63997	1.09709	2.62305	6.87923	5.70569	5.85856	5.95867	7.62247	5.63466
ALKBH5	11.1707	10.6586	10.1983	9.68685	9.0547	9.37569	11.1888	11.4497	10.6463	10.1602	11.1474	9.93773	8.38628	8.60087	7.88422	8.21368	9.07082	7.41572
ALKBH6	5.3625	4.4416	3.48601	2.9955	3.92339	4.0774	3.48313	1.09709	1.09709	1.91879	3.71059	2.62305	1.09709	1.09709	1.09709	3.18717	4.27641	4.13504
ALKBH7	8.04453	6.48722	6.58364	4.85243	5.49211	4.57454	6.51446	6.95273	6.11913	5.86745	5.29596	5.95309	7.01079	5.35302	5.30108	6.32563	6.78786	5.09391
ALKBH8	5.54975	4.77744	6.59464	5.60279	6.07539	7.43743	6.03397	7.33205	6.97376	8.08537	4.67124	6.32812	6.50373	7.94882	7.59668	8.06361	7.3688	8.16449
ALLC	6.83556	6.17066	6.29092	6.47219	6.30921	4.90082	5.73153	5.08967	4.3014	5.81353	3.0547	4.57124	1.09709	5.01666	1.09709	2.20828	2.50105	4.35834
ALMS1	12.4958	13.0589	12.9789	12.5932	13.0587	13.4001	13.4375	13.2899	13.6008	13.3569	13.0304	13.3707	12.764	12.6827	12.8941	10.9068	10.6102	11.2582
ALOX12	7.70103	7.19924	7.09803	5.74767	6.55144	5.68357	7.13896	6.33927	7.29501	7.50597	4.87383	7.55457	4.79226	1.09709	3.49791	3.18717	4.87371	5.05226
ALOX12B	4.11156	3.54314	2.70248	2.60625	2.78846	1.99629	1.09709	2.34155	2.19743	1.09709	1.09709	2.20006	1.09709	5.13777	1.09709	1.09709	1.09709	2.05014
ALOX12E	1.09709	2.47959	2.26001	1.09709	1.09709	4.34776	2.67198	1.09709	3.55135	1.09709	1.09709	4.57124	1.09709	2.67473	4.61516	1.09709	1.09709	3.76792
ALOX15	1.09709	3.63072	2.70248	1.09709	2.43508	2.34972	3.1412	1.09709	1.09709	1.09709	1.09709	3.17328	1.09709	1.09709	1.09709	1.09709	4.35664	1.09709
ALOX15B	7.18493	5.81959	5.59068	7.61155	6.97817	6.98844	4.82302	4.85548	6.81544	5.57502	6.52419	7.17672	9.50305	1.09709	3.2261	1.89228	2.78697	4.60993
ALOX5	1.09709	1.09709	1.09709	1.09709	1.09709	1.09709	2.12167	1.09709	1.09709	1.09709	1.09709	1.09709	1.09709	1.09709	1.09709	4.11646	4.19132	3.40921
ALOX5AP	4.52611	1.09709	1.09709	1.09709	1.09709	1.09709	1.09709	1.09709	1.09709	1.09709	1.09709	1.09709	1.09709	1.09709	1.09709	1.09709	1.09709	1.09709
ALPI	1.09709	1.09709	1.09709	1.09709	1.09709	1.09709	1.09709	1.09709	1.09709	1.09709	1.09709	4.09895	1.09709	6.72628	4.81989	4.66831	5.44659	3.65856
ALPK1	2.0406	1.91516	3.15353	1.99415	1.09709	1.09709	4.70274	1.09709	1.09709	1.09709	1.09709	1.09709	1.09709	1.09709	4.08757	1.09709	1.09709	1.09709
ALPK2	1.09709	1.09709	1.09709	1.09709	1.09709	1.09709	1.09709	1.09709	1.09709	1.09709	1.09709	1.09709	1.09709	1.09709	1.09709	1.09709	1.09709	1.09709
ALPL	4.93896	4.73955	5.49987	4.97563	4.61515	4.72361	4.67102	1.83015	4.09336	6.11036	4.01912	3.17328	1.09709	1.09709	3.2261	3.80201	3.21127	5.05226
ALS2	7.51164	8.5676	7.78065	7.94232	8.14383	7.76231	8.14034	8.78845	8.43637	6.99523	7.32897	7.09596	4.73215	7.21183	8.31255	9.71556	9.33586	9.73675
ALS2CL	3.08388	1.09709	1.09709	1.09709	1.09709	1.09709	1.09709	1.09709	1.09709	1.09709	1.09709	1.09709	1.09709	1.09709	1.09709	5.14878	6.8162	5.24937
ALS2CR11	1.09709	1.09709	4.28137	1.09709	1.09709	2.34972	1.09709	3.04218	4.71728	1.09709	1.09709	3.17328	1.09709	3.23888	5.08062	3.07027	1.09709	1.09709
ALS2CR12	1.09709	1.09709	1.09709	1.09709	1.88763	1.09709	1.09709	1.09709	1.09709	1.09709	1.09709	1.09709	1.09709	1.09709	1.09709	1.09709	1.09709	1.09709
ALS2CR13	12.0547	12.0856	12.3583	12.3863	12.7379	12.4619	12.5607	12.5613	12.6682	12.5449	12.8856	12.5006	11.0733	10.816	10.3604	9.03753	8.5234	8.58391
ALS2CR4	4.52611	5.13888	6.20739	3.15188	5.81312	5.55753	3.98204	7.06646	4.71728	7.82003	6.91054	6.32812	7.36565	6.16948	6.11212	6.49521	3.52988	6.55847
ALS2CR8	6.62989	6.08309	6.96032	6.26335	6.26043	7.47967	6.49658	6.49188	6.55978	7.31891	9.66829	8.08748	7.90816	8.6725	9.45177	7.91614	8.12527	8.04267
ALX1	10.0923	10.2018	10.3736	10.5406	10.3218	9.80742	10.0607	9.08229	9.61214	9.82808	11.3228	10.2208	10.4146	8.70215	9.16039	1.89228	5.74116	4.28777
ALX3	1.09709	2.98933	1.09709	1.09709	2.20193	1.09709	1.09709	1.09709	2.19743	1.09709	1.09709	1.09709	1.09709	1.09709	1.09709	1.09709	2.10863	1.09709
ALX4	1.09709	1.09709	1.09709	1.09709	1.09709	1.09709	1.09709	1.09709	1.09709	1.09709	1.09709	1.09709	1.09709	1.09709	1.09709	1.09709	1.09709	2.05014
AMAC1L3	1.09709	1.09709	4.6223	1.09709	3.4739	1.09709	2.12167	2.12322	2.19743	3.63997	1.09709	2.20006	1.09709	1.09709	1.09709	1.09709	1.09709	2.42244
AMACR	2.40959	1.09709	2.70248	1.09709	2.62554	4.00079	2.12167	1.09709	3.97646	1.09709	1.09709	1.09709	2.12102	7.12693	6.4244	6.90948	5.37204	6.49792
AMBN	1.09709	1.09709	1.09709	1.09709	1.09709	1.09709	1.09709	1.09709	1.09709	1.09709	1.09709	2.20006	1.09709	1.09709	1.09709	1.09709	1.09709	1.09709
AMBP	1.09709	1.09709	1.09709	1.09709	1.09709	1.09709	1.09709	1.09709	1.09709	1.09709	1.09709	1.09709	1.09709	1.09709	1.09709	1.09709	1.09709	1.09709
AMBRA1	9.39369	9.45444	8.7979	9.16907	9.06183	8.75675	9.37164	9.63354	9.90917	9.09863	9.43516	9.88464	8.39112	8.75024	8.86546	7.61138	8.34047	8.6163
AMD1	11.2632	11.4402	11.885	12.0907	12.3796	12.1753	11.9983	12.2053	11.9185	13.187	13.2614	12.9948	13.6242	13.4221	13.0277	11.0093	10.5086	10.5271
AMDHD1	7.07761	7.26036	6.89956	7.08507	7.5239	7.64965	8.34139	8.21498	8.79136	7.40033	8.71305	7.21546	6.01973	7.21183	7.04775	3.29436	3.01703	3.65856
AMDHD2	2.40959	3.86407	3.15353	1.09709	1.09709	1.09709	1.82902	3.32618	1.09709	1.91879	1.09709	1.09709	3.03839	6.51973	2.39652	5.64897	6.75896	4.48971
AMELX	1.09709	1.09709	1.09709	1.09709	1.09709	1.09709	1.09709	1.09709	1.09709	1.09709	1.09709	1.09709	1.09709	1.09709	1.09709	1.09709	1.09709	3.26457
AMFR	10.1233	9.91028	9.85978	10.8024	10.7236	11.0539	10.6796	10.2776	10.6058	9.2997	9.80264	8.63187	7.63398	5.01666	6.92087	9.38543	9.0501	8.98211
AMH	1.09709	2.84254	1.93022	1.09709	1.09709	1.99629	1.09709	1.09709	2.19743	1.09709	1.94669	2.62305	3.2342	5.54015	4.08757	1.09709	1.09709	2.05014
AMHR2	1.09709	1.09709	1.93022	1.09709	1.09709	1.09709	1.09709	1.09709	2.92478	1.09709	1.09709	2.62305	2.51764	4.39241	4.81989	1.89228	5.21018	5.5772
AMICA1	9.13614	9.33957	8.50934	8.39815	7.82563	7.59945	7.75335	8.51786	8.28754	8.28324	9.83557	6.64446	5.19919	5.78182	4.08757	1.89228	3.66463	2.69505
AMIGO1	9.45149	9.38296	8.49768	8.41268	8.73164	8.15008	9.58533	9.50274	9.46261	9.55072	9.50201	9.02618	5.24279	7.00534	5.2313	3.29436	6.91121	4.7731
AMIGO2	3.51899	1.09709	3.15353	2.81665	4.211	6.79006	4.34818	3.32618	6.47755	11.2621	10.9399	11.563	12.3744	11.1168	11.2816	8.22336	8.22372	8.22642
AMIGO3	5.10782	4.5333	2.26001	3.63829	3.06	1.99629	2.80733	1.83015	3.37388	1.09709	1.09709	3.37861	6.48574	5.13777	3.91758	7.58658	7.87225	6.67244
AMMECR1L	7.22205	7.55412	6.60555	6.60477	6.18402	5.50385	6.61729	8.37803	7.14332	7.87364	8.20921	8.61265	9.09529	8.37411	8.60849	6.2391	8.35984	7.47187
AMN	3.63727	3.93382	2.50385	1.09709	1.88763	1.99629	1.82902	1.09709	1.09709	1.09709	1.09709	1.09709	1.09709	1.09709	1.09709	2.4426	3.01703	3.40921
AMN1	7.27601	8.28347	8.38191	7.78919	8.1966	8.66515	7.77945	8.00917	8.39219	7.82457	8.41364	7.12338	2.12102	4.18138	6.36062	6.4519	6.03462	6.8883
AMOT	10.4323	10.1162	10.1572	10.2268	10.3196	10.4713	10.3328	10.1226	10.2279	10.2899	10.7145	9.97395	6.70367	7.50883	6.75718	8.89533	9.705	9.79293
AMOTL1	7.89165	7.77496	6.58364	8.08075	7.32491	6.74458	7.23369	7.02329	6.41265	6.66093	7.89892	7.1369	6.95959	7.99745	5.81159	6.26435	7.07258	7.35729
AMOTL2	3.51899	4.12426	1.09709	1.09709	3.17646	2.60965	1.09709	3.81881	1.09709	2.48543	1.09709	1.09709	1.09709	1.09709	5.15794	5.86266	6.27827	6.77805
AMPD1	2.40959	1.91516	1.09709	1.09709	1.09709	1.09709	1.09709	1.09709	2.61957	7.60968	6.30471	6.75382	2.51764	6.3799	5.94814	3.57191	3.66463	4.35834
AMPD2	8.0078	6.22622	6.23578	7.43764	6.32115	5.88587	7.01263	7.59888	7.38795	5.06052	4.71413	6.30434	5.24279	8.23231	5.76304	5.12131	5.21018	5.38961
AMPD3	8.84636	8.77726	7.99493	9.54725	9.51439	8.79628	8.64896	9.13681	9.18361	8.43954	9.6229	8.8971	4.95871	6.51973	6.85298	6.2263	4.76099	5.38961
AMPH	5.29423	6.26653	5.32566	4.76397	4.9907	5.32959	5.95759	5.20492	5.30094	4.63042	8.24596	3.17328	7.57568	4.88434	1.09709	3.57191	4.43255	4.96513
AMT	3.63727	6.56467	4.22518	4.97563	3.92339	4.0774	3.1412	1.09709	3.70816	7.86925	3.18932	7.86187	10.4075	10.8671	9.99889	8.41586	9.27083	8.15962
AMTN	1.09709	1.09709	1.09709	2.34682	1.09709	1.09709	1.09709	1.09709	1.09709	1.09709	1.09709	1.09709	1.09709	1.09709	1.09709	1.09709	1.09709	1.09709
AMY2A	3.38929	1.09709	1.93022	1.09709	1.09709	1.99629	1.09709	1.09709	1.09709	2.68189	1.09709	4.9249	5.36617	5.13777	6.7322	2.79761	1.09709	4.28777
AMZ1	1.09709	1.09709	1.09709	1.09709	1.09709	1.09709	1.09709	1.09709	1.09709	1.09709	1.09709	2.20006	1.09709	1.09709	1.09709	1.09709	1.09709	1.09709
AMZ2	9.76302	9.13179	8.96814	7.87568	7.51873	7.73351	8.00788	8.80493	7.61637	7.6512	8.52848	6.25557	8.92232	6.27853	8.24355	9.59764	9.47117	8.76174
ANAPC1	9.76302	9.64853	9.27869	9.86786	10.0489	9.92163	9.21522	8.9119	9.88147	8.28982	6.21851	8.42707	8.78942	8.76904	9.04346	10.473	10.2925	11.0967
ANAPC10	9.32071	9.73718	10.0594	9.77247	9.96583	10.1847	8.64288	8.33077	8.4526	8.86051	9.16273	7.69827	8.36185	7.53103	8.48688	7.71571	7.47034	7.75655
ANAPC11	9.59457	8.08004	8.39768	9.65969	8.97197	7.82918	9.61254	8.62485	8.2447	7.84261	7.56255	7.46094	3.69072	6.3799	4.7212	7.13836	7.81725	6.71296
ANAPC13	10.7032	10.6873	11.007	10.3798	10.9143	10.6242	9.67642	10.7635	9.18685	9.50615	8.34075	8.18179	7.44222	5.13777	6.39286	8.63245	7.42507	7.37422
ANAPC4	8.19213	8.86294	8.34333	8.50715	8.42663	8.35685	8.51338	8.86553	7.72723	8.43954	5.05121	5.72117	7.56716	7.755	7.56874	8.79065	7.40656	8.44655
ANAPC5	8.59368	9.01056	8.4561	8.3574	8.32363	8.40514	7.7978	8.44964	7.42131	7.62017	9.20067	4.79378	10.2984	7.36796	8.36222	8.07078	8.89275	8.53581
ANAPC7	8.46024	8.59948	8.61568	7.69718	8.39875	8.62494	8.89041	9.15263	8.95595	8.65132	8.92733	7.98657	7.33585	6.56347	8.17107	8.89936	8.32083	8.70932
ANG	1.09709	1.09709	1.09709	1.09709	1.09709	1.09709	1.09709	1.09709	1.09709	1.09709	1.09709	1.09709	1.09709	1.09709	1.09709	1.89228	1.09709	1.09709
ANG2	1.09709	1.09709	1.09709	1.09709	1.09709	1.09709	1.09709	1.09709	1.09709	4.40411	1.09709	1.09709	1.09709	1.09709	1.09709	2.63397	2.10863	1.09709
ANGEL1	6.51488	6.29279	6.64839	7.95728	6.81049	6.43666	5.15591	5.37198	5.67814	1.09709	1.09709	3.37861	1.09709	2.67473	2.88156	3.99907	5.88201	6.41847
ANGEL2	9.95852	10.3324	10.5653	10.5215	10.7716	11.2834	10.7244	10.6255	10.9332	10.8371	11.4722	10.738	10.279	9.45464	10.1385	8.75102	8.15884	8.58391
ANGPT1	3.38929	3.34874	4.0417	4.21345	3.71704	1.09709	4.53652	5.29088	4.39492	4.19271	1.09709	2.20006	4.95871	2.67473	3.2261	1.89228	1.09709	1.09709
ANGPT2	1.09709	1.91516	3.27396	1.09709	2.78846	3.15622	2.12167	2.12322	3.37388	2.84963	1.09709	4.40079	1.09709	3.62984	4.91219	5.35139	4.81846	6.71296
ANGPT4	1.09709	1.09709	1.09709	1.09709	1.09709	1.99629	1.09709	1.09709	1.09709	1.09709	1.09709	1.09709	1.09709	1.09709	1.09709	1.09709	1.09709	1.09709
ANGPTL1	3.38929	4.4416	1.93022	5.96077	4.65369	4.21907	3.48313	1.09709	2.19743	5.59648	1.94669	7.39496	5.28511	4.73848	7.69041	7.3827	7.87898	8.57662
ANGPTL2	5.14709	1.09709	4.43763	1.99415	2.43508	2.34972	1.82902	2.67424	1.09709	1.09709	3.42276	1.09709	1.09709	4.57597	5.15794	1.89228	1.09709	1.09709
ANGPTL3	1.09709	1.09709	1.09709	1.09709	1.09709	1.09709	1.09709	1.09709	1.09709	1.09709	1.09709	1.09709	1.09709	1.09709	4.81989	5.59019	2.10863	4.82358
ANGPTL4	1.09709	2.67536	1.09709	1.09709	1.09709	3.15622	1.09709	1.09709	1.09709	1.09709	1.09709	2.20006	1.09709	1.09709	1.09709	1.09709	4.0039	1.09709
ANGPTL5	1.09709	1.09709	1.09709	1.09709	1.09709	1.09709	1.09709	1.09709	1.09709	1.09709	1.09709	1.09709	1.09709	1.09709	1.09709	1.09709	1.09709	1.09709
ANGPTL6	4.64108	3.713	4.10557	3.82837	2.9317	4.52115	5.32793	3.93213	3.55135	2.48543	1.09709	3.37861	1.09709	3.62984	1.09709	1.09709	1.09709	1.09709
ANGPTL7	1.09709	1.09709	1.09709	1.09709	1.09709	1.09709	1.09709	1.09709	1.09709	1.09709	1.09709	4.20693	3.92728	2.67473	6.1876	5.17573	6.0821	6.52852
ANK1	1.09709	1.09709	1.09709	3.15188	1.09709	1.09709	2.12167	1.09709	3.16885	1.91879	4.87383	2.20006	1.09709	1.09709	5.43123	1.89228	2.78697	2.91529
ANK2	10.8652	11.0257	10.5192	10.5489	10.706	10.7823	10.9446	10.9031	10.9991	9.91268	11.0813	10.1104	9.45767	9.11594	7.89551	4.88025	6.53856	6.97968
ANK3	9.25731	9.56487	9.34039	8.71789	9.6636	9.68038	9.56726	9.38347	9.99476	8.44545	6.68279	7.67065	3.5551	1.09709	4.08757	7.01737	7.8312	5.9152
ANKFY1	9.24158	9.35988	8.8308	9.57336	9.40091	9.19524	9.16237	9.74304	9.60005	8.16995	9.87129	8.60295	6.7646	7.34309	7.58278	8.53471	8.89275	9.29828
ANKH	4.58476	1.09709	4.28137	3.63829	3.06	2.60965	4.17703	3.23826	3.97646	6.86889	6.82565	6.35151	1.09709	3.93288	4.2391	6.7126	6.53856	5.79441
ANKIB1	9.1337	9.39361	9.96516	9.894	9.94092	9.87491	10.1641	10.1386	10.4702	10.5118	11.4706	10.3322	10.2136	9.58234	9.99365	10.3721	9.74054	10.0751
ANKLE1	1.09709	1.09709	1.09709	1.09709	1.09709	1.09709	1.09709	1.09709	1.09709	3.35729	3.31122	4.98621	1.09709	1.09709	2.39652	1.89228	2.10863	3.76792
ANKLE2	9.46316	9.47176	9.81819	9.96599	9.96298	9.72934	9.08229	8.31296	9.13752	5.20746	7.72758	7.03949	7.54128	7.73602	7.08768	9.80749	9.74791	9.95928
ANKMY1	2.40959	1.09709	1.09709	1.99415	1.09709	1.09709	1.09709	1.09709	1.09709	2.24444	1.09709	3.17328	3.92728	1.09709	3.49791	1.09709	1.09709	2.05014
ANKMY2	7.09772	7.319	7.78065	7.77238	7.53419	7.1885	7.42532	8.21772	7.01806	7.77377	8.10102	8.14212	6.53904	5.78182	6.03246	9.32674	7.89235	8.87613
ANKRA2	8.46024	9.13904	8.68159	9.2421	9.25148	9.35882	7.86549	7.3014	7.56754	7.29946	5.05121	6.20509	6.20708	6.64718	7.21932	7.89205	6.93724	7.41572
ANKRD1	4.33401	1.09709	1.09709	2.60625	5.28783	3.8336	1.09709	1.09709	2.61957	7.23945	7.12307	5.68476	3.81407	3.62984	6.65456	6.7126	4.43255	4.96513
ANKRD10	7.42673	7.52674	7.38437	7.92721	7.82563	5.1312	6.29416	7.42026	4.20123	8.77622	9.59896	7.08205	9.30202	8.34934	7.43586	8.64932	9.59486	8.41826
ANKRD11	8.76695	7.95827	7.57958	8.15612	8.31172	7.15413	8.38332	8.91021	8.64372	8.73095	7.72758	8.75532	8.77469	9.88769	9.77576	8.87704	10.1029	10.0738
ANKRD12	8.46024	9.01647	8.93825	8.5538	8.72492	9.41068	8.43816	8.5223	8.35239	9.93282	9.10188	9.73046	11.7293	10.4444	12.1627	10.717	9.84562	11.0005
ANKRD13A	11.4061	11.0075	11.3172	11.1845	11.4481	11.2809	11.9825	11.9036	11.7935	11.713	12.1096	11.632	9.63327	10.3193	9.36102	9.78805	9.97688	9.41744
ANKRD13B	7.36997	7.63326	5.85153	7.00097	7.46596	7.00782	7.42059	6.00052	7.30696	6.97901	7.02496	6.66327	4.30577	5.85412	5.81159	5.50787	7.19631	6.48238
ANKRD13C	3.63727	4.18237	3.66904	1.99415	3.92339	3.42194	4.08293	4.60916	4.78761	7.5991	5.72958	7.71639	3.2342	3.93288	6.15035	3.653	1.09709	4.7731
ANKRD13D	2.67998	1.09709	3.66904	3.53228	1.09709	3.42194	4.53652	4.60916	5.88386	4.67166	7.11515	3.71334	1.09709	1.09709	5.30108	4.373	5.12184	3.8692
ANKRD16	6.04071	5.87281	6.04043	2.60625	2.43508	4.40795	4.76415	4.57514	4.39492	4.01025	5.05121	6.04209	1.09709	4.18138	4.99888	6.83561	7.58179	6.97968
ANKRD17	14.5852	14.8049	14.7514	14.5769	14.8369	14.9648	15.1317	14.9373	15.3254	14.7446	15.0721	14.7087	13.3641	13.3818	12.8026	11.5512	11.5986	12.207
ANKRD22	1.09709	1.09709	1.09709	1.09709	1.09709	1.09709	1.09709	1.09709	1.09709	1.09709	1.09709	1.09709	1.09709	1.09709	1.09709	4.27593	1.09709	1.09709
ANKRD24	1.09709	1.09709	1.09709	1.09709	1.09709	1.09709	1.09709	1.09709	1.09709	1.09709	1.09709	1.09709	1.09709	1.09709	1.09709	1.09709	1.09709	2.91529
ANKRD26	5.10782	5.04901	5.65521	6.05655	6.46799	6.3931	6.26277	4.82692	7.16973	6.03386	4.98288	6.96564	8.84335	6.83735	9.31552	8.83765	7.5652	8.74882
ANKRD27	7.79641	7.41171	7.37802	8.0298	7.45517	7.96424	7.1447	6.80761	8.5002	7.63577	5.62166	7.86999	8.52476	5.44963	8.54538	9.61614	8.02569	8.95423
ANKRD28	8.99851	9.03602	9.39956	9.77949	9.82628	9.73662	10.1283	9.78517	10.4271	9.52442	9.25035	9.45365	10.6426	9.15933	9.87319	9.51199	9.05605	9.92378
ANKRD29	1.09709	1.09709	1.09709	1.09709	1.88763	1.09709	1.09709	1.09709	1.09709	1.09709	1.09709	1.09709	1.09709	1.09709	1.09709	4.11646	4.19132	3.26457
ANKRD31	8.55056	9.40267	9.39328	9.02512	8.82887	9.70729	8.91079	9.18656	9.2093	8.89116	8.62092	7.28997	8.33198	8.41048	8.18033	6.0193	7.87898	7.99966
ANKRD32	8.20609	8.26038	9.03824	8.95485	9.32591	9.6713	8.7968	7.86296	8.99709	9.27667	7.60843	9.47243	8.66315	9.49472	9.68434	9.35638	9.15085	9.76912
ANKRD33	1.09709	6.58606	2.70248	1.09709	1.09709	1.09709	1.09709	1.09709	1.09709	1.09709	1.09709	1.09709	1.09709	1.09709	1.09709	1.09709	1.09709	1.09709
ANKRD33B	1.09709	1.09709	1.09709	1.09709	1.88763	1.09709	1.09709	1.09709	2.92478	1.09709	1.09709	3.17328	1.09709	2.67473	3.49791	1.09709	1.09709	1.09709
ANKRD34A	5.14709	4.06362	4.0417	3.73662	3.85798	4.0774	6.15291	4.22541	5.20172	4.40411	1.09709	4.40079	1.09709	1.09709	2.39652	3.48565	1.09709	1.09709
ANKRD34C	2.89858	1.09709	4.89703	4.93573	1.09709	3.6433	3.87325	4.73764	1.09709	1.09709	3.42276	5.60905	3.40432	5.24943	2.39652	1.09709	3.8998	3.53964
ANKRD35	4.33401	5.25055	4.22518	1.09709	1.09709	1.09709	1.82902	1.09709	2.92478	8.07397	4.75576	8.23304	8.78207	9.89198	7.74136	2.4426	1.09709	2.42244
ANKRD37	4.64108	3.713	4.16665	1.99415	2.78846	1.09709	1.09709	4.91094	1.09709	3.87382	8.33052	6.68184	3.03839	3.93288	2.88156	3.18717	1.09709	2.05014
ANKRD39	5.93277	6.39328	6.4447	7.25607	6.84397	4.98181	6.33497	4.91094	5.6408	6.12518	3.18932	2.92882	6.04453	4.88434	5.94814	6.11961	7.59002	7.02329
ANKRD40	9.26177	9.83416	9.68441	9.76682	9.86041	9.76678	9.6784	9.61808	9.66648	10.1736	9.9073	9.03704	9.52961	9.76665	9.151	9.2811	9.57635	9.2255
ANKRD43	2.89858	4.48819	4.57834	5.05222	4.49283	6.37828	5.22286	4.08645	5.71454	7.62539	6.21851	5.4445	4.95871	5.35302	2.88156	5.62964	6.0821	6.26338
ANKRD44	8.40077	8.46172	8.86978	8.84392	8.58099	9.06489	8.42642	8.96663	9.25319	8.28324	8.86962	8.40489	5.47977	7.36796	7.97216	6.88528	7.47034	8.03736
ANKRD46	8.24719	8.68864	9.4609	9.17973	9.15144	9.59489	8.76357	9.57069	9.39426	8.79487	10.4685	8.32448	4.38635	5.85412	6.9857	7.35359	7.13014	6.84034
ANKRD49	8.56507	8.94589	9.66368	9.15617	9.73669	9.21621	8.43582	8.02176	8.75257	9.22088	9.43675	9.07264	10.1763	9.70454	8.91067	7.78275	6.52145	7.28748
ANKRD5	2.40959	4.77744	4.53297	2.9955	1.09709	1.09709	3.75517	2.52058	2.19743	1.09709	1.09709	1.09709	1.09709	1.09709	1.09709	1.09709	2.10863	2.05014
ANKRD50	1.09709	1.09709	2.26001	3.15188	4.79818	4.72361	1.09709	1.09709	3.16885	11.4303	9.95802	10.5984	10.4774	8.95289	9.1836	6.78417	7.22828	8.13001
ANKRD52	6.34009	7.74201	6.73044	7.96223	7.49259	6.85571	5.42582	5.75093	7.20847	7.97932	7.06665	5.98337	7.36565	8.48058	8.73956	5.35139	7.94461	6.45078
ANKRD53	3.94082	2.2395	1.09709	2.34682	1.09709	2.99959	1.09709	1.09709	1.09709	4.71173	1.09709	1.09709	2.80632	5.24943	4.61516	1.09709	2.10863	3.53964
ANKRD54	6.34009	6.6279	5.61251	6.60477	5.26322	6.06319	5.74675	3.04218	5.85155	6.87767	6.09491	7.10974	7.35578	7.46339	8.19868	6.69414	6.2158	7.03398
ANKRD55	1.09709	2.47959	2.87196	1.09709	1.09709	1.99629	1.09709	1.09709	1.09709	1.09709	1.09709	2.62305	1.09709	4.39241	4.61516	1.09709	1.09709	1.09709
ANKRD58	1.09709	1.09709	1.09709	1.09709	1.09709	1.09709	1.09709	1.09709	1.09709	1.09709	1.09709	3.55633	1.09709	4.57597	1.09709	1.09709	4.0039	1.09709
ANKRD6	7.76531	8.31901	8.73968	8.22775	8.86803	9.15236	8.70837	8.11281	8.62475	6.75919	8.10902	8.92073	3.2342	6.16948	6.7322	6.80152	6.43271	5.9152
ANKRD60	1.09709	1.09709	1.09709	1.09709	1.09709	1.09709	1.09709	1.09709	1.09709	1.09709	1.09709	1.09709	1.09709	1.09709	1.09709	1.09709	1.09709	1.09709
ANKRD61	1.09709	1.09709	1.09709	1.09709	1.09709	1.09709	1.09709	1.09709	1.09709	1.09709	1.09709	4.09895	2.51764	3.23888	5.76304	2.4426	3.01703	4.28777
ANKRD9	4.11156	2.67536	2.70248	2.60625	1.09709	1.09709	1.09709	1.09709	3.16885	1.09709	1.09709	1.09709	1.09709	3.23888	1.09709	3.57191	3.8998	3.10188
ANKS1A	5.95502	6.7466	6.50423	6.94204	6.75876	6.53346	6.43222	7.45316	7.43226	7.12619	4.21254	6.30434	5.9945	6.33011	7.95067	5.68686	7.55683	7.45605
ANKS1B	7.85075	7.03015	7.96135	7.94732	7.34843	8.47641	6.90159	6.05056	6.14601	4.99725	4.3281	4.64935	3.40432	3.23888	5.71279	3.07027	4.63857	3.10188
ANKS3	5.10782	5.22344	2.70248	4.56862	4.26206	3.42194	4.98633	4.3916	4.64329	4.40411	1.09709	6.07057	4.30577	5.70569	5.43123	4.059	7.22828	4.96513
ANKS4B	3.08388	1.09709	3.38422	2.34682	3.85798	3.2958	5.10948	4.46789	4.64329	1.09709	9.24854	5.98337	1.09709	1.09709	2.88156	1.09709	2.78697	3.53964
ANKS6	4.33401	2.98933	3.58062	5.01444	3.382	1.09709	3.75517	4.54028	5.60246	4.24861	6.21851	5.25862	4.30577	6.42804	2.88156	3.57191	6.93724	6.16942
ANKZF1	6.616	4.85033	6.16374	7.0483	5.49211	4.67563	6.94835	5.01579	5.30094	6.15438	4.38251	6.7885	7.11972	8.6217	8.12386	7.39988	8.17534	8.54331
ANLN	11.5389	11.8588	11.792	11.3304	11.7947	11.9062	11.5208	11.3072	11.9856	12.3236	11.9982	12.829	13.5632	13.1443	13.1017	11.8064	11.3367	11.8817
ANO1	2.0406	1.09709	1.09709	3.15188	1.09709	1.09709	1.09709	3.87663	1.09709	1.09709	1.09709	1.09709	1.09709	1.09709	1.09709	2.20828	1.09709	1.09709
ANO10	7.81475	7.88686	7.92262	8.37977	8.09602	8.46944	7.85501	8.04043	7.62595	7.71624	7.17737	7.05381	8.031	5.24943	5.81159	6.32563	6.69935	6.24507
ANO2	1.09709	1.09709	3.15353	1.09709	1.09709	1.09709	1.09709	1.09709	2.92478	1.09709	1.09709	1.09709	1.09709	1.09709	1.09709	1.09709	1.09709	1.09709
ANO3	4.79779	3.63072	5.0003	3.63829	2.62554	3.42194	3.75517	4.31095	3.84882	4.19271	6.06228	3.37861	1.09709	1.09709	3.2261	2.94146	5.68072	6.33438
ANO4	7.90312	8.58097	8.53524	8.27227	8.5305	7.90864	8.53324	8.59358	8.98227	8.6462	8.13277	7.02502	5.71439	9.08627	5.2313	1.09709	1.09709	1.09709
ANO5	4.74745	5.40327	5.35188	6.62989	6.03245	7.271	7.04987	6.37896	7.01806	5.659	6.37281	7.36081	5.0598	4.39241	6.39286	1.89228	2.10863	4.35834
ANO6	7.35334	8.06489	8.69952	8.41629	8.70229	9.3607	7.98563	9.13826	8.64842	9.02156	8.84588	8.92073	9.42267	8.97734	9.29008	10.7537	9.87115	10.6469
ANO8	1.09709	1.09709	1.09709	1.99415	1.09709	1.09709	1.09709	1.09709	3.16885	5.98592	5.84923	6.85546	5.77495	5.78182	7.23718	4.17165	7.18549	5.51735
ANO9	2.0406	4.81435	4.0417	1.99415	2.43508	1.09709	3.03951	2.52058	1.09709	5.83173	5.26756	5.68476	1.09709	4.73848	2.39652	7.1587	8.66251	8.21707
ANP32A	6.89425	7.62812	7.68104	7.69123	8.57353	7.79614	7.52564	8.95519	7.98694	7.65631	8.66772	8.68345	5.0598	5.54015	5.71279	9.5368	8.56573	8.36418
ANP32B	6.8114	7.14265	7.61779	7.61784	8.43764	7.62477	7.2551	6.62162	7.22116	8.07778	7.26594	9.32376	10.6335	10.9943	10.801	9.23556	8.98297	9.52939
ANP32E	9.05103	9.61642	10.1187	10.3116	10.3722	10.5829	10.5295	10.6167	10.7647	11.2235	11.3863	9.74377	6.73446	8.72158	6.07284	9.44597	8.46646	9.85758
ANPEP	1.09709	4.00024	2.26001	1.99415	1.09709	4.62598	1.09709	1.09709	2.19743	1.09709	1.09709	2.20006	1.09709	3.62984	1.09709	4.9127	2.10863	4.05194
ANTXR1	1.09709	2.2395	1.09709	1.09709	5.38223	5.23382	1.09709	1.09709	1.09709	1.09709	1.09709	1.09709	1.09709	1.09709	6.89859	5.84602	4.35664	6.18871
ANTXR2	6.14112	7.39969	6.02425	7.01056	7.76576	6.84497	6.78127	7.63619	6.92807	6.92076	4.79621	7.81218	3.03839	5.92296	6.85298	1.89228	6.19436	4.21348
ANUBL1	6.55909	6.63818	6.99393	6.1111	7.12837	6.33289	6.30447	6.75579	7.15658	6.33099	7.15435	5.4445	8.17818	6.42804	6.96441	6.74883	5.16669	5.96081
ANXA1	1.09709	1.09709	1.09709	1.09709	1.09709	2.34972	2.12167	1.09709	1.09709	1.09709	1.94669	2.62305	2.51764	5.44963	6.29388	11.0008	9.88459	9.10386
ANXA10	1.09709	1.09709	1.09709	1.09709	1.88763	1.99629	1.09709	1.09709	1.09709	1.09709	1.09709	1.09709	1.09709	1.09709	1.09709	1.09709	1.09709	2.42244
ANXA11	8.21533	7.87822	7.89176	7.47276	7.31897	7.86681	7.50344	7.32699	8.11479	7.51162	5.72958	5.15579	3.69072	7.03671	6.7322	8.92135	9.15363	8.89386
ANXA13	1.09709	1.09709	1.09709	1.09709	1.09709	1.09709	1.09709	1.09709	1.09709	1.09709	1.09709	1.09709	1.09709	1.09709	1.09709	1.09709	1.09709	1.09709
ANXA2	4.74745	5.54129	5.54599	6.76069	6.08943	5.94743	5.10948	3.62914	6.41265	7.42448	3.31122	5.82518	6.25035	9.06361	9.2815	12.1493	11.9715	12.0227
ANXA3	4.33401	6.08309	4.82379	3.91438	6.59142	5.53094	3.32324	2.12322	3.70816	1.09709	5.29596	3.71334	1.09709	1.09709	4.50056	10.143	10.1229	8.74557
ANXA4	4.46493	3.713	5.95762	3.29125	3.06	4.00079	4.67102	3.93213	3.16885	1.09709	5.35113	6.6254	1.09709	5.35302	4.99888	5.94311	4.5046	5.4549
ANXA5	8.2245	8.5676	8.51803	8.39082	8.44037	8.37934	7.92681	8.11868	7.74491	7.21196	7.18496	7.47165	8.54226	8.46913	8.66895	9.45832	9.40043	8.90555
ANXA6	4.74745	5.90723	5.12732	3.99537	5.10601	4.40795	3.75517	2.34155	5.39374	4.35416	1.09709	4.20693	1.09709	6.56347	5.90405	10.7911	10.9234	11.589
ANXA7	7.86842	7.01446	8.41018	8.22775	8.21591	8.32245	8.46137	8.46815	8.66244	8.75495	9.78026	7.74315	3.2342	7.03671	6.48548	8.58065	8.14216	7.87432
ANXA8	2.0406	1.09709	1.09709	1.09709	1.09709	1.09709	1.09709	1.09709	1.09709	1.09709	1.09709	1.09709	1.09709	4.57597	1.09709	11.4521	11.1216	10.4583
ANXA9	3.24552	2.2395	1.09709	1.09709	1.09709	1.09709	1.09709	1.09709	3.16885	2.48543	1.09709	1.09709	1.09709	1.09709	1.09709	1.09709	2.78697	2.69505
AOAH	4.33401	5.0796	6.85454	6.19766	3.98585	4.90082	4.08293	4.3916	4.39492	4.93104	7.47855	4.72339	4.22029	4.18138	5.85856	1.09709	3.01703	1.09709
AOC3	1.09709	1.09709	1.09709	1.09709	1.09709	1.09709	1.09709	1.09709	1.09709	3.12856	1.09709	1.09709	1.09709	1.09709	4.81989	2.94146	2.50105	2.42244
AOX1	5.66227	7.01446	6.07226	6.40103	5.18677	6.86636	5.68489	4.70659	6.14601	3.94371	7.38937	5.68476	7.78861	6.60593	8.16175	8.93517	8.43483	9.10386
AP1AR	6.10179	7.05336	6.70022	7.12093	6.92441	7.59945	7.37241	6.89915	8.11479	6.41781	9.4944	6.98072	6.95959	5.6253	7.28947	9.58517	7.86549	9.35483
AP1B1	8.28276	8.33172	8.38824	8.10333	7.71692	7.17141	8.23766	8.22045	7.93399	7.6044	8.29238	8.61265	7.39484	8.19109	8.02452	8.4819	9.3553	8.99859
AP1G1	8.10539	8.77028	8.88329	8.05781	8.60315	8.84017	7.93347	8.4356	9.04425	7.92109	9.18372	8.81119	11.7595	12.2147	12.0828	10.9103	10.8805	11.2404
AP1G2	5.71538	6.925	5.37762	4.89469	4.40499	4.94189	5.56977	6.21316	4.39492	4.86162	1.94669	4.64935	4.38635	6.56347	6.11212	7.66922	7.55683	7.56332
AP1M1	8.61477	7.91669	6.92592	7.82767	7.36004	6.46499	7.86549	6.70205	6.7469	6.96261	8.68389	6.96564	4.60376	6.97328	6.15035	6.46285	5.90859	5.42262
AP1M2	8.33028	7.28017	7.57958	7.7836	6.80199	6.33289	7.36751	6.03821	8.62952	8.047	8.59266	6.20509	3.5551	6.3799	7.27225	8.21368	8.63495	8.65493
AP1S1	5.97692	5.74542	5.12732	4.89469	5.28783	3.15622	5.7006	5.62439	5.39374	2.68189	2.53033	3.37861	2.12102	3.93288	4.2391	5.20218	5.71126	5.79441
AP1S2	8.0078	8.38147	7.86023	9.05091	7.65226	7.96424	7.90666	8.99083	6.86479	9.2105	7.68002	8.34791	7.54996	7.69728	7.72879	7.688	7.52285	6.73935
AP1S3	3.38929	4.61942	2.70248	5.15994	3.98585	3.6433	3.81548	4.79777	3.84882	1.09709	1.09709	1.09709	1.09709	1.09709	2.88156	8.94885	7.73803	8.54331
AP2A1	7.77783	6.19871	5.24399	5.57716	5.98818	5.94743	6.92182	5.72033	6.91251	6.41781	6.8828	6.50542	2.51764	6.83735	6.29388	7.56134	8.51479	7.89793
AP2A2	8.86114	8.7562	7.63919	7.50703	7.22682	7.1278	7.04373	7.73504	7.23373	6.41781	7.3221	5.72117	7.01079	7.23905	7.56874	8.72171	9.40976	9.18528
AP2B1	9.51456	9.87707	9.88685	9.19663	9.7544	10.1718	9.60422	9.66997	10.2435	10.4783	10.4474	10.7773	10.6077	11.0142	11.1226	11.6419	11.4579	11.3796
AP2M1	9.09421	9.3799	8.82615	7.93227	7.4873	7.61217	8.11714	7.63209	8.08039	8.14109	8.05205	8.5534	7.9216	9.36482	8.88258	10.3167	10.5054	10.3351
AP2S1	5.22255	5.76432	5.71697	6.14635	6.03245	6.00648	5.17858	4.91094	5.56307	5.09114	3.42276	7.28997	8.18933	7.57442	7.69041	8.69875	9.3112	8.79985
AP3B1	10.1392	10.6978	10.3752	9.94489	10.1938	10.2204	10.3768	10.5842	10.8252	9.92226	10.6665	10.1138	11.1374	10.4415	11.3458	11.4729	11.0769	11.2656
AP3D1	9.16502	8.5676	8.86525	9.16692	9.00748	8.61866	8.4774	8.76618	8.56133	8.55343	8.03535	8.45432	9.11003	9.959	10.0376	10.5736	11.0473	10.6754
AP3M1	10.5565	11.236	11.0792	10.8992	10.714	11.0707	11.1259	11.4386	11.5608	11.7493	12.6799	12.0502	11.9032	11.0683	11.5282	10.5943	10.3982	10.3231
AP3M2	8.50986	8.01848	7.60154	7.43052	8.16716	7.55405	8.24035	8.13035	8.08039	8.27662	7.80351	7.80373	5.91604	5.85412	4.81989	3.653	4.63857	3.96357
AP3S1	1.09709	1.91516	1.93022	2.34682	2.62554	1.99629	1.09709	1.09709	2.19743	1.09709	2.73205	2.62305	3.5551	1.09709	2.39652	1.09709	2.10863	2.05014
AP3S2	8.00248	7.62296	7.56288	7.47276	6.54127	6.34818	7.46261	7.64028	6.09174	5.75751	5.6658	6.07057	5.96882	7.59564	5.85856	8.24571	8.81768	8.16935
AP4B1	5.14709	5.01776	5.12732	6.40103	5.92696	3.6433	6.17556	6.51878	6.34468	5.28889	2.28242	2.92882	4.12928	6.16948	5.76304	5.59019	6.39563	5.51735
AP4E1	2.0406	2.2395	1.93022	1.09709	3.85798	4.15002	3.03951	2.52058	3.16885	1.91879	1.09709	3.37861	1.09709	4.73848	5.2313	3.18717	2.50105	2.91529
AP4M1	3.08388	4.6606	3.83036	3.82837	2.62554	2.60965	3.62595	5.50372	3.16885	4.30237	1.09709	6.07057	5.68313	6.3799	5.66072	4.97547	7.13014	5.5772
AP4S1	2.89858	3.63072	2.87196	1.09709	3.4739	1.09709	1.82902	1.09709	2.19743	3.45829	1.09709	4.86085	1.09709	4.73848	4.37587	7.65498	6.50414	6.29932
APAF1	11.2225	11.3411	11.4025	11.9913	12.2395	12.347	11.0666	10.7682	11.3012	10.3328	10.2233	9.99266	8.59352	9.10858	9.77576	8.47651	8.5191	8.76816
APBA1	7.47366	7.35057	7.27246	7.13853	7.46057	7.34904	7.40151	8.08009	7.63545	7.73567	7.01647	7.96399	9.16189	7.03671	7.23718	1.09709	4.0039	3.76792
APBA2	1.09709	1.09709	1.09709	1.09709	1.09709	1.99629	1.09709	1.09709	1.09709	1.09709	1.09709	1.09709	1.09709	1.09709	1.09709	2.20828	1.09709	3.10188
APBA3	6.57353	5.62645	5.15739	5.9206	4.61515	3.15622	3.03951	4.43026	2.61957	3.63997	1.09709	1.09709	7.14285	3.62984	4.7212	5.22815	6.31846	6.41847
APBB1	1.09709	1.09709	2.87196	1.09709	1.88763	1.09709	1.09709	2.34155	2.92478	1.09709	1.09709	1.09709	1.09709	1.09709	1.09709	5.50787	5.82731	5.42262
APBB1IP	6.21669	7.74677	7.83264	6.59205	7.66168	7.32607	7.3124	7.06037	7.65428	7.21888	5.4555	7.21546	1.09709	6.16948	1.09709	2.63397	2.78697	3.10188
APBB2	10.6117	10.9308	11.0157	10.9807	10.7711	11.0884	11.178	11.5825	11.4378	10.9009	11.4321	11.1356	10.1394	9.64982	10.1829	8.11654	8.10819	8.48604
APBB3	2.0406	1.09709	1.09709	1.99415	1.09709	1.09709	3.03951	1.09709	1.09709	2.68189	2.28242	3.98194	2.80632	6.42804	6.54407	5.59019	7.31025	6.69958
APC	10.7007	11.4387	11.1911	10.79	11.2525	11.8109	10.41	10.1792	10.5491	8.743	8.7722	9.21963	11.8848	11.2632	11.4374	11.4562	10.954	11.3375
APC2	2.40959	1.09709	1.09709	4.62003	2.62554	1.09709	1.09709	2.80974	3.55135	5.53112	4.3281	6.15278	1.09709	5.24943	2.88156	2.20828	2.10863	3.65856
APCDD1	1.09709	1.09709	3.15353	1.09709	1.09709	1.09709	1.82902	2.93144	3.70816	7.11139	7.25155	7.03949	6.64006	5.70569	6.32764	6.67544	5.61763	5.13439
APCDD1L	1.09709	1.09709	1.09709	1.09709	1.09709	1.09709	3.32324	1.09709	2.19743	1.09709	1.09709	1.09709	1.09709	1.09709	1.09709	2.79761	1.09709	2.42244
APCS	1.09709	1.09709	1.09709	1.09709	1.09709	1.09709	1.09709	1.09709	1.09709	1.09709	1.09709	1.09709	1.09709	1.09709	1.09709	1.09709	1.09709	1.09709
APEG3	1.09709	1.09709	1.09709	1.09709	1.09709	1.09709	1.09709	1.09709	1.09709	1.09709	1.09709	1.09709	1.09709	1.09709	1.09709	1.09709	1.09709	1.09709
APEH	6.3059	5.32894	4.57834	4.71759	2.43508	4.0774	4.79389	4.76802	5.14941	2.24444	2.53033	2.20006	4.12928	5.78182	4.81989	8.01239	9.23456	8.20765
APEX1	9.0536	8.17479	8.16679	7.99157	8.17375	7.17998	8.20227	8.61242	8.05936	9.27998	9.42718	9.66433	10.5591	9.76197	9.54433	10.0057	10.5744	10.414
APEX2	7.17549	7.92511	7.75639	7.59252	7.91101	7.10998	7.68005	7.39629	7.28296	8.24984	7.87095	8.28253	9.65152	8.41048	8.04494	7.86755	8.37896	8.32553
APH1A	6.28849	7.19924	5.88777	6.61738	5.26322	5.96738	2.67198	3.93213	2.61957	5.28889	6.17339	6.82237	5.80429	5.13777	6.4244	5.81214	6.8021	5.63466
APH1B	7.86256	7.12084	7.15855	7.80029	7.58951	8.05084	7.84798	8.29493	7.12992	8.0431	8.72352	7.53429	7.8032	7.46339	7.16436	5.66804	7.31025	6.61658
API5	9.42587	10.0194	9.59008	9.60694	9.71538	10.1825	9.88991	10.0622	10.2833	9.90197	9.50656	10.1708	10.6273	9.89198	11.1733	9.11761	8.84199	9.80859
APIP	7.45818	4.88542	7.01863	8.25221	8.18359	8.11478	8.23497	7.60725	8.2815	6.03386	5.01745	6.04209	6.44908	6.22504	6.29388	9.14505	7.8587	7.62122
APITD1	8.30887	8.45593	8.26294	6.44415	7.2889	7.34142	6.46016	6.8716	5.85155	7.89972	7.60843	7.05381	9.98957	9.51156	9.60404	9.24669	9.14248	8.43852
APLF	9.44169	9.45153	9.86659	9.80589	9.90569	10.2441	9.56404	9.94733	9.64781	8.9041	9.76895	8.29464	8.21137	8.17708	8.25235	7.24999	6.43271	7.57069
APLN	1.09709	1.09709	1.09709	1.09709	1.09709	1.09709	1.09709	1.09709	1.09709	1.09709	1.09709	1.09709	1.09709	1.09709	1.09709	3.39345	1.09709	2.42244
APLNR	1.09709	1.09709	1.09709	1.09709	1.09709	1.09709	1.09709	1.09709	1.09709	1.09709	1.94669	1.09709	1.09709	1.09709	1.09709	1.09709	1.09709	1.09709
APLP1	7.74633	7.19924	7.83264	7.12093	8.16385	7.96424	5.32793	4.08645	5.03868	7.89972	6.69348	8.40489	9.14481	8.3368	9.0835	5.0356	5.77046	4.66642
APLP2	10.1343	9.92083	10.3776	10.0955	9.48021	9.81981	9.55759	10.2484	9.56566	8.66406	10.396	7.90201	8.804	8.13423	8.23468	10.8485	10.9428	10.7257
APMAP	5.32877	4.61942	4.43763	4.62003	4.69121	6.52002	4.22181	3.04218	5.43798	5.63846	1.09709	3.85416	2.12102	2.67473	6.25932	5.72378	7.32017	6.90004
APOA1	2.0406	1.09709	3.27396	1.09709	1.09709	1.09709	1.09709	1.09709	1.09709	1.09709	1.09709	1.09709	1.09709	6.1117	5.76304	6.18721	6.57219	4.28777
APOA1BP	8.62866	8.31901	7.86478	7.91705	7.53931	7.45165	6.68986	7.01071	5.8185	6.34372	7.2443	7.28997	8.5115	8.37411	7.35637	7.98608	7.94461	7.78848
APOA2	1.09709	1.09709	1.09709	3.82837	1.09709	1.09709	1.09709	1.09709	1.09709	1.09709	1.09709	1.09709	1.09709	1.09709	1.09709	1.09709	1.09709	1.09709
APOA4	1.09709	1.09709	1.09709	1.09709	1.88763	1.09709	1.09709	1.09709	1.09709	1.09709	1.09709	1.09709	1.09709	1.09709	1.09709	1.09709	1.09709	1.09709
APOA5	2.89858	1.09709	1.09709	1.09709	1.09709	1.09709	1.09709	1.09709	1.09709	1.09709	1.09709	1.09709	1.09709	1.09709	1.09709	1.09709	1.09709	1.09709
APOB	9.7472	9.55542	9.39799	9.38164	10.0245	9.49031	9.02112	9.17534	9.26854	8.56162	10.3461	8.54329	7.32578	6.47461	4.61516	1.09709	3.66463	1.09709
APOBEC1	1.09709	1.09709	1.09709	1.09709	2.9317	2.34972	1.09709	1.09709	1.09709	1.09709	1.09709	1.09709	1.09709	1.09709	1.09709	1.09709	1.09709	2.05014
APOBEC2	6.52977	5.83755	6.357	6.21436	7.19474	6.83416	5.79146	7.64028	6.72925	6.09538	5.55278	7.65194	1.09709	1.09709	1.09709	2.20828	4.43255	1.09709
APOBEC3A	1.09709	1.09709	1.09709	1.09709	1.09709	1.09709	1.09709	1.09709	1.09709	1.09709	1.09709	1.09709	1.09709	1.09709	1.09709	1.09709	1.09709	1.09709
APOBEC3B	3.08388	2.47959	1.09709	1.09709	1.09709	1.09709	1.09709	1.09709	1.09709	1.09709	1.09709	1.09709	1.09709	1.09709	2.39652	1.09709	3.38013	4.48971
APOC2	1.09709	1.09709	1.09709	1.09709	1.09709	1.09709	1.09709	1.09709	1.09709	1.09709	1.09709	1.09709	1.09709	1.09709	1.09709	1.09709	1.09709	1.09709
APOC4	1.09709	1.09709	1.09709	1.09709	1.09709	1.09709	1.09709	1.09709	1.09709	1.09709	1.09709	1.09709	1.09709	1.09709	1.09709	1.09709	1.09709	1.09709
APOD	5.45917	4.73955	4.82379	5.67706	5.74378	4.57454	5.26582	6.5009	6.06382	6.84224	7.32897	6.04209	1.09709	4.18138	1.09709	1.09709	1.09709	2.69505
APOE	1.09709	1.09709	1.09709	1.09709	1.09709	1.09709	1.09709	1.09709	1.09709	1.09709	1.09709	1.09709	1.09709	1.09709	1.09709	1.09709	1.09709	1.09709
APOF	1.09709	1.09709	1.09709	1.09709	1.09709	1.09709	1.09709	1.09709	1.09709	1.09709	1.09709	1.09709	1.09709	1.09709	1.09709	1.09709	1.09709	1.09709
APOH	1.09709	1.09709	2.87196	1.09709	1.09709	1.09709	1.09709	1.09709	2.19743	1.09709	1.09709	1.09709	1.09709	1.09709	1.09709	1.09709	1.09709	1.09709
APOL	1.09709	1.09709	1.09709	1.09709	1.09709	1.09709	1.09709	1.09709	1.09709	4.07375	1.09709	2.62305	1.09709	3.23888	6.2239	8.39886	7.76007	7.93835
APOL3	1.09709	1.09709	2.26001	1.09709	1.09709	1.09709	1.09709	2.52058	1.09709	1.09709	1.09709	1.09709	7.58416	3.23888	3.91758	6.33758	7.31025	6.14986
APOL6	1.09709	1.09709	1.09709	1.09709	1.09709	2.34972	1.09709	1.09709	1.09709	1.09709	1.09709	1.09709	1.09709	1.09709	1.09709	1.09709	1.09709	1.09709
APOLD1	2.40959	3.93382	1.93022	4.2792	3.17646	3.2958	3.81548	3.81881	1.09709	4.01025	1.09709	1.09709	1.09709	1.09709	1.09709	1.09709	1.09709	3.65856
APOM	3.08388	1.09709	1.09709	1.09709	1.09709	1.09709	1.09709	1.09709	2.61957	2.48543	1.09709	2.20006	1.09709	1.09709	1.09709	4.74251	6.57219	3.53964
APOO	8.62173	8.57831	9.44277	8.27227	7.80453	7.50034	6.92182	7.34212	6.49855	7.26643	3.52568	7.0104	8.35692	7.09748	8.10453	9.62955	7.64633	8.17902
APP	6.73639	6.11287	7.546	5.77046	7.98413	7.13663	7.83737	6.5009	7.65428	7.63059	7.78864	7.53429	5.77495	8.10493	9.151	8.32282	6.2158	6.96857
APPBP2	8.95232	9.49596	10.1082	9.14315	9.51698	9.70284	8.36127	7.97074	8.48451	9.54385	7.89892	9.39299	11.4159	10.5863	11.0347	10.2288	9.85589	10.2945
APPL1	7.79641	7.99869	8.28006	8.36863	7.5596	8.70724	8.7542	8.81761	9.1933	7.71134	8.90682	9.21007	7.8032	7.55289	7.90671	9.18854	7.97004	8.74231
APPL2	9.35244	9.35366	9.52407	9.26832	10.08	10.2287	9.7779	9.78702	9.87346	10.0939	10.4677	9.24481	6.71915	7.55289	7.12653	8.1269	8.21311	8.43852
2025-04-03	8.54324	7.99069	7.23782	7.34214	7.25819	7.77932	7.66413	7.09652	6.91251	7.27309	6.80609	6.70018	5.47977	7.06742	6.89859	6.44087	7.0489	5.63466
APRT	2.67998	3.12062	1.09709	1.99415	2.78846	2.99959	4.22181	3.55956	4.20123	2.99687	1.09709	2.92882	3.03839	3.93288	4.37587	5.46488	5.48247	3.76792
APTX	8.25168	8.31901	7.81396	7.49342	7.00801	7.43027	6.345	5.52159	5.67814	4.93104	1.94669	5.60905	5.74499	5.35302	6.4244	6.85236	7.78894	6.95737
AQP1	1.09709	1.09709	1.09709	1.09709	1.09709	1.09709	1.09709	1.09709	1.09709	1.09709	1.09709	1.09709	1.09709	1.09709	1.09709	1.09709	1.09709	1.09709
AQP11	4.0288	4.48819	3.02064	3.99537	2.43508	1.09709	3.92871	2.12322	3.37388	5.55324	5.14796	6.96564	10.1636	8.89417	9.00228	7.59157	6.68406	6.82809
AQP2	1.09709	1.09709	1.09709	1.09709	1.09709	1.09709	1.09709	1.09709	1.09709	1.09709	1.09709	1.09709	1.09709	1.09709	1.09709	1.09709	1.09709	1.09709
AQP3	6.76183	6.3313	7.37802	4.07191	5.4272	6.2539	3.98204	4.96433	3.97646	4.1345	7.18496	5.20813	9.43677	8.96924	10.8395	9.72922	10.5344	10.5571
AQP4	1.09709	4.4416	1.09709	1.09709	1.88763	1.09709	1.09709	1.09709	1.09709	3.35729	3.42276	4.86085	1.09709	1.09709	1.09709	1.09709	2.50105	1.09709
AQP5	1.09709	1.09709	1.09709	1.09709	1.09709	1.09709	1.09709	1.09709	3.16885	1.91879	1.09709	1.09709	1.09709	1.09709	1.09709	1.09709	1.09709	2.05014
AQP6	2.0406	1.09709	1.09709	1.09709	1.88763	1.99629	4.13077	1.09709	2.61957	2.24444	5.43011	4.30719	1.09709	3.23888	1.09709	1.09709	1.09709	2.42244
AQP7	1.09709	1.09709	1.09709	1.09709	1.09709	1.99629	1.09709	1.09709	1.09709	1.09709	1.94669	1.09709	1.09709	2.67473	6.15035	2.79761	1.09709	2.69505
AQP8	1.09709	1.09709	1.09709	1.09709	1.09709	1.09709	1.09709	1.09709	1.09709	1.09709	1.09709	1.09709	1.09709	1.09709	1.09709	1.09709	1.09709	1.09709
AQP9	1.09709	1.09709	1.09709	1.09709	3.382	1.09709	1.09709	1.09709	1.09709	1.09709	1.09709	1.09709	1.09709	1.09709	1.09709	1.09709	1.09709	1.09709
AQR	9.96811	10.2027	10.5498	10.459	10.5134	10.8081	9.84738	10.3709	10.4808	8.74779	9.38496	9.44009	11.0406	10.691	10.9384	10.6829	10.3888	11.2166
AR	1.09709	1.91516	1.09709	1.09709	1.09709	1.09709	1.09709	1.09709	1.09709	1.09709	1.09709	1.09709	1.09709	1.09709	7.46646	1.09709	5.77046	2.91529
ARAF	5.39545	6.31858	4.82379	5.52449	5.21271	5.75421	6.31471	6.05056	6.51925	7.18393	7.93538	5.3074	3.81407	7.93224	6.29388	7.55112	8.74218	7.97211
ARAP1	3.24552	4.4416	3.02064	3.41722	3.98585	3.91971	4.38791	7.29623	6.24877	3.72243	3.0547	5.75668	5.10779	5.13777	5.30108	5.06475	7.08428	6.00502
ARAP2	10.1023	10.6749	10.7313	10.6642	11.0215	11.347	10.8927	10.9288	11.4324	11.1489	11.5976	10.6286	8.82917	8.83296	9.97515	9.79131	9.05605	9.32684
ARC	2.89858	1.09709	1.09709	3.15188	1.09709	1.09709	1.09709	1.09709	1.09709	1.09709	1.09709	1.09709	1.09709	1.09709	1.09709	1.09709	1.09709	1.09709
ARCN1	9.81709	10.7366	10.2941	10.2133	10.4055	10.7374	10.2479	10.2723	9.9267	8.7261	10.6014	9.37028	10.3943	9.24909	9.50801	10.6462	10.5827	10.2459
AREG	1.09709	1.09709	1.09709	1.09709	1.09709	1.09709	1.09709	1.09709	1.09709	1.09709	1.09709	1.09709	1.09709	1.09709	1.09709	1.09709	1.09709	1.09709
ARF1	10.269	9.61122	9.74485	9.67484	9.6352	9.47821	10.1239	10.0983	9.88546	9.52721	10.2624	9.78514	9.09825	9.97123	9.37319	10.0946	10.2684	9.88885
ARF3	6.79917	7.30617	7.20949	6.76069	5.84657	6.3931	7.68794	6.78563	6.41265	7.17684	7.79362	6.7885	3.40432	6.33011	7.02736	6.41855	7.51423	7.08632
ARF4	11.1419	11.0533	11.4107	11.9005	11.4787	11.4098	11.4839	11.5028	11.476	11.1543	10.3746	10.1274	8.87822	7.03671	8.98125	10.8656	10.0064	9.97879
ARF5	9.32924	8.04959	7.49411	8.57335	7.39434	6.94889	9.02268	9.49937	8.05936	6.69111	5.72958	6.56666	1.09709	3.62984	5.60669	8.22658	9.05605	7.3315
ARF6	3.94082	1.91516	1.09709	1.09709	3.382	1.09709	1.82902	2.34155	2.19743	1.09709	1.09709	2.20006	1.09709	1.09709	1.09709	1.89228	2.50105	2.05014
ARFGAP2	7.34495	7.50446	6.6378	7.57324	6.81049	5.50385	7.20647	7.75025	7.27081	7.08132	6.41217	6.60609	1.09709	5.85412	7.28947	6.61783	7.23879	7.81973
ARFGAP3	7.46594	7.5212	6.85454	7.47276	7.16194	6.45089	6.16428	5.97483	4.48264	9.96198	8.71305	9.70573	11.549	11.1637	11.0232	10.9613	10.2913	10.7446
ARFGEF1	10.259	10.7119	10.9396	10.0144	10.5199	10.8239	10.9968	10.9053	11.4317	10.8868	11.3102	10.9356	11.2347	10.7033	11.4258	11.4369	10.95	11.2735
ARFGEF2	9.50141	10.0865	9.57767	9.90175	9.66477	10.0274	10.3986	9.38712	10.2848	9.86385	9.60463	9.97583	8.50259	9.58234	9.21096	10.415	10.9556	10.9534
ARFIP1	10.1904	10.1931	10.96	10.5717	10.753	11.242	10.7425	11.0692	10.9264	10.3494	11.051	9.74377	8.13846	8.4224	8.60161	9.42513	8.4025	8.94292
ARFIP2	7.13713	7.23351	6.70022	6.54001	5.82994	4.98181	6.35495	5.48562	6.27335	4.75071	6.42505	5.35457	5.55081	7.29201	6.36062	7.28741	8.02569	7.88026
ARFRP1	5.68907	3.23967	3.66904	2.60625	3.28326	1.09709	3.40559	2.80974	2.19743	2.48543	5.81045	5.045	6.9333	5.13777	3.91758	5.87911	6.1505	6.13004
ARG1	1.09709	1.09709	1.09709	1.09709	1.09709	1.09709	1.09709	1.09709	1.09709	4.19271	1.09709	1.09709	1.09709	1.09709	2.39652	3.39345	1.09709	3.10188
ARG2	8.32603	9.51141	8.27323	7.52722	7.73487	7.99369	8.7617	8.2259	7.90283	8.8041	8.24596	7.09596	9.48281	8.75024	8.10453	9.82562	10.0002	9.83635
ARGFX	4.64108	1.09709	1.09709	1.99415	1.09709	1.09709	1.09709	1.83015	2.19743	10.9815	8.41687	10.4233	13.7535	12.9607	12.3186	7.44474	8.1196	8.18383
ARGLU1	7.64746	8.13908	7.54032	7.79475	8.45399	8.26323	8.34139	8.27929	8.72166	8.90839	7.88034	8.77706	7.9014	9.14501	9.12246	8.41867	7.63842	8.63047
ARHGAP1	5.9985	5.81959	6.34402	5.74767	6.08943	5.02064	6.33497	6.53644	6.86479	7.92109	6.94672	8.65554	10.1264	9.64982	8.89388	8.50326	9.06788	8.29916
ARHGAP10	8.66281	9.27358	8.81444	8.91711	8.85783	9.02266	9.33943	9.68785	9.0335	9.01958	10.0081	9.36741	9.46227	8.34934	7.96146	7.58157	8.32083	8.09468
ARHGAP11A	9.24834	9.66494	9.99864	10.3584	10.6621	10.8537	10.7496	10.5953	11.3654	10.7412	10.5799	10.4787	10.215	9.20836	9.79698	10.0381	9.2987	9.86808
ARHGAP12	10.57	10.9071	11.2073	11.1605	11.2618	11.4342	11.7885	11.7843	11.9758	12.0972	12.3404	11.5754	10.2513	9.64474	9.74176	9.2451	8.37896	8.52447
ARHGAP15	1.09709	1.09709	1.09709	1.09709	1.09709	1.09709	1.09709	1.09709	1.09709	3.12856	1.09709	2.20006	1.09709	1.09709	4.81989	6.67544	7.67755	7.49528
ARHGAP17	9.10915	9.41765	8.71471	9.30968	9.77189	9.28927	9.151	8.15341	9.27464	8.88682	9.24854	8.37668	6.39229	7.53103	6.54407	8.91539	9.37447	9.06528
ARHGAP18	9.80797	10.1245	10.1244	10.4387	10.7331	11.0562	10.2486	9.80533	11.0551	9.50332	8.84108	8.5021	9.10415	8.45759	8.06508	10.9365	9.96901	10.163
ARHGAP19	7.27601	8.37227	7.85567	7.68525	8.67697	8.40879	7.71909	8.34836	7.79667	8.45427	9.33467	8.31262	7.11972	6.97328	8.26111	8.48727	7.50556	8.78726
ARHGAP20	5.54975	6.56467	6.6378	6.27931	6.90868	6.53346	5.82052	5.70477	6.89678	6.39354	4.38251	5.82518	7.36565	6.33011	4.2391	5.17573	1.09709	4.42555
ARHGAP21	8.55056	7.67875	8.19956	8.28022	8.29971	8.26725	8.85754	7.10837	8.94069	10.2742	8.68656	10.5154	10.5462	10.4386	10.8322	10.8062	10.9185	10.7519
ARHGAP22	8.67624	8.53774	7.98243	7.9373	7.82563	7.05515	7.34771	7.51233	7.27081	6.13986	5.50496	5.85824	1.09709	6.3799	1.09709	1.09709	5.07554	4.28777
ARHGAP23	2.0406	1.09709	1.93022	2.60625	3.98585	1.09709	3.03951	1.09709	1.09709	4.1345	1.09709	3.17328	1.09709	2.67473	2.39652	1.09709	5.98553	3.76792
ARHGAP24	6.43805	6.44101	5.2157	6.27931	5.87927	6.58599	7.16181	5.39155	6.39035	5.77643	8.81686	4.86085	1.09709	1.09709	3.72378	3.29436	4.0039	1.09709
ARHGAP25	10.7146	10.7661	10.1507	10.4109	10.1865	10.0119	10.5141	10.8674	10.4689	10.6736	11.2599	9.46977	8.55955	5.92296	5.43123	1.89228	4.27641	1.09709
ARHGAP26	8.85819	8.98463	8.24561	7.87568	7.92281	7.64347	9.18486	9.28512	8.49499	9.20702	10.4847	8.66956	7.37544	5.6253	4.99888	7.48287	6.91121	7.05515
ARHGAP27	7.32802	7.6936	6.99393	7.59252	7.08703	7.40856	7.07417	6.46447	7.55758	7.82003	7.3013	7.8455	6.50373	6.22504	6.54407	4.22476	4.57316	3.65856
ARHGAP28	3.08388	2.2395	3.15353	4.40216	3.28326	1.09709	3.62595	3.04218	3.16885	3.80021	1.09709	5.40024	5.32621	7.50883	7.10723	6.86066	7.43424	7.44005
ARHGAP29	10.2342	11.0364	10.7809	11.2304	11.3416	11.5997	11.6082	11.7331	11.535	11.9433	11.9586	11.0026	9.86299	8.75024	8.15237	7.39418	7.14138	5.6899
ARHGAP30	1.09709	5.04901	1.09709	1.09709	2.78846	2.60965	1.09709	1.09709	1.09709	1.09709	5.40426	1.09709	1.09709	4.39241	1.09709	4.74251	3.66463	3.65856
ARHGAP4	1.09709	5.1958	4.16665	3.29125	2.20193	1.09709	3.55642	2.93144	2.92478	1.09709	1.09709	2.62305	1.09709	1.09709	1.09709	1.09709	1.09709	1.09709
ARHGAP5	10.3519	10.9453	11.1263	10.6779	11.0549	11.567	11.5161	11.3456	12.0091	12.5999	12.3976	13.1399	13.4549	13.3584	13.9512	11.3278	10.878	11.4759
ARHGAP6	2.40959	2.47959	1.93022	1.09709	2.9317	1.09709	1.09709	1.09709	1.09709	2.84963	1.09709	2.62305	1.09709	1.09709	1.09709	1.09709	1.09709	5.42262
ARHGAP9	3.63727	1.09709	1.93022	1.09709	1.88763	1.09709	3.1412	1.09709	1.09709	1.09709	1.09709	1.09709	1.09709	1.09709	1.09709	3.39345	4.70109	5.28573
ARHGDIA	10.2623	10.0677	9.68312	8.77527	9.15144	9.21829	8.6286	7.33709	8.95595	8.20871	8.4104	8.90897	8.45718	9.99936	9.03838	9.96684	11.4713	10.414
ARHGDIB	1.09709	1.09709	1.09709	1.09709	1.09709	1.09709	1.09709	1.09709	1.09709	1.09709	1.09709	1.09709	1.09709	1.09709	1.09709	4.373	7.10739	3.40921
ARHGDIG	3.24552	1.09709	2.50385	1.09709	2.62554	2.34972	2.33971	1.09709	1.09709	1.09709	1.09709	1.09709	1.09709	1.09709	1.09709	1.09709	1.09709	1.09709
ARHGEF1	6.51488	6.03721	4.66495	5.4698	5.61376	3.53716	4.53652	4.85548	3.84882	6.47678	3.18932	5.72117	1.09709	7.06742	6.32764	5.72378	7.33982	6.61658
ARHGEF10	6.23498	5.87281	5.88777	7.42336	6.60125	7.11892	5.80606	5.90853	5.43798	3.87382	6.73545	3.37861	4.6694	4.88434	5.90405	4.373	5.37204	4.28777
ARHGEF10L	2.40959	3.79061	1.09709	4.2792	2.78846	1.09709	4.22181	1.09709	2.61957	1.09709	2.53033	1.09709	1.09709	5.44963	2.88156	1.89228	4.10075	2.05014
ARHGEF11	6.49984	7.73724	6.42018	2.81665	6.63989	5.47624	6.3941	3.55956	6.51925	6.84224	4.98288	7.6425	9.62918	9.10858	9.01786	8.0672	9.34075	8.98763
ARHGEF12	6.35688	5.66721	6.87272	6.67884	6.49986	6.7675	5.38746	4.35185	5.43798	7.7596	6.98202	8.91682	10.3834	8.4224	9.22893	9.37098	8.98297	8.93724
ARHGEF15	1.09709	1.09709	1.09709	1.09709	1.09709	1.09709	1.09709	1.09709	1.09709	1.09709	1.09709	1.09709	1.09709	1.09709	1.09709	1.09709	1.09709	1.09709
ARHGEF16	5.76661	5.5845	3.15353	5.57716	4.04563	1.99629	5.06148	4.3916	4.85464	4.49901	2.90399	4.79378	1.09709	3.93288	1.09709	5.95867	7.22828	5.63466
ARHGEF18	6.55909	6.52092	7.33279	6.019	6.57157	6.46499	6.21982	5.7809	7.46463	6.15438	7.3013	7.33758	3.03839	5.54015	4.61516	5.81214	7.76734	6.81575
ARHGEF19	2.40959	1.09709	1.09709	1.09709	1.09709	1.09709	1.09709	1.09709	1.09709	2.99687	1.94669	5.68476	6.33316	4.88434	4.37587	1.09709	2.50105	2.42244
ARHGEF2	4.89344	5.83755	4.57834	4.89469	3.92339	4.98181	5.44463	6.14571	5.52258	4.75071	2.28242	3.71334	1.09709	4.18138	5.81159	5.82918	6.91121	5.86809
ARHGEF3	10.3809	10.7383	10.2108	10.6794	10.2315	9.81018	10.4064	10.8033	10.3162	9.85165	10.1535	9.39017	9.52082	8.0445	6.80587	7.12464	5.21018	6.63075
ARHGEF4	5.10782	5.8014	5.81435	4.97563	5.84657	6.0998	4.2652	7.16053	4.64329	6.81508	6.42505	5.72117	7.61756	2.67473	4.61516	7.66449	7.76007	6.75237
ARHGEF5	5.74123	6.41734	4.0417	4.56862	5.63307	4.52115	6.72866	5.44873	6.14601	4.8256	7.2443	4.30719	3.03839	4.39241	5.36763	8.1609	8.84886	7.77579
ARHGEF6	1.09709	1.09709	2.50385	2.34682	1.88763	3.53716	1.09709	1.83015	3.84882	3.72243	5.99471	7.0104	3.81407	6.56347	6.45526	5.17573	6.97543	6.08956
ARHGEF7	7.92016	7.157	6.84536	7.68525	6.95538	6.90821	7.60282	7.34212	7.66361	7.87802	6.76615	8.44348	8.34201	9.37099	8.57377	6.25178	7.53994	7.27851
ARHGEF9	4.0288	3.63072	6.04043	5.79289	5.68949	3.6433	4.2652	2.34155	4.39492	1.09709	3.18932	1.09709	2.12102	5.44963	4.7212	5.48654	5.71126	6.73935
ARID1A	11.3113	11.5604	11.2652	11.4854	12.0102	11.5481	11.6426	11.0451	11.7488	11.6314	11.8263	11.9218	11.5371	12.3339	11.809	10.7604	10.9112	11.3375
ARID1B	9.07405	8.20964	8.71471	8.54063	8.87209	8.57061	9.70198	8.89319	9.13752	10.4351	8.89299	9.10739	7.07232	7.81049	7.97216	8.32582	8.92237	9.17082
ARID2	10.6291	10.6466	11.0299	10.7288	11.1761	11.2704	11.216	10.6204	11.5286	10.8494	11.0711	11.2127	10.1735	10.3	10.3563	9.72695	9.85247	10.3745
ARID3A	2.0406	1.09709	2.87196	1.09709	3.382	1.09709	1.09709	1.83015	1.09709	2.24444	1.09709	1.09709	1.09709	1.09709	6.39286	7.03214	6.87125	6.22653
ARID3B	7.53395	8.46749	7.38437	7.73237	7.7033	6.43666	6.99365	7.33205	7.04685	7.29291	8.36435	7.09596	8.11526	8.16294	5.60669	5.35139	6.53856	4.72076
ARID3C	2.0406	1.09709	3.02064	1.09709	1.88763	1.09709	1.09709	1.09709	1.09709	1.09709	1.09709	1.09709	1.09709	1.09709	3.2261	1.09709	1.09709	1.09709
ARID4A	9.88665	10.2653	10.5688	10.4519	10.5589	11.1497	11.528	11.2164	11.9156	11.0451	10.2498	11.4852	10.1999	9.76665	11.2457	8.82498	8.75321	9.46959
ARID4B	7.57757	7.71316	8.24909	7.52722	7.4443	8.64982	8.48648	7.90433	8.34661	10.0548	9.07354	10.4827	9.36974	9.15219	10.1313	8.67307	8.45299	8.97102
ARID5A	7.44254	7.16413	6.57256	4.62003	4.35894	5.44808	5.48151	5.08967	4.85464	5.15048	4.58137	6.39719	7.23183	7.77374	6.51507	4.27593	6.6212	4.7731
ARID5B	10.7211	10.668	10.727	10.7851	10.5801	10.7228	10.7739	10.49	10.5765	10.1611	10.8029	9.54773	6.85142	8.17708	6.78173	4.94443	6.92428	5.3212
ARIH1	11.1563	11.0879	11.7072	11.4686	11.7223	11.8706	11.5523	11.7225	11.9181	11.8683	12.2321	11.6049	11.1359	9.41342	10.574	10.5943	9.87957	10.5081
ARIH2	6.19816	7.51006	6.27733	7.40165	6.24797	6.33289	6.98726	6.42709	4.78761	6.52227	7.2075	7.21546	3.81407	7.46339	7.16436	8.31378	8.78938	8.6445
ARL1	8.95783	8.74437	9.03219	8.90174	9.14809	9.0672	8.39301	8.71866	9.2716	9.09863	7.89892	8.45432	7.01079	8.99342	7.72879	10.5222	9.38633	9.93095
ARL10	5.06743	5.94084	5.03313	2.60625	2.62554	2.34972	2.33971	1.09709	3.16885	6.57719	1.09709	6.25557	2.12102	7.06742	6.78173	8.33478	9.42593	8.2858
ARL11	2.40959	1.09709	3.38422	1.09709	1.88763	2.99959	1.09709	1.09709	2.92478	1.09709	1.09709	1.09709	1.09709	1.09709	1.09709	1.09709	1.09709	2.05014
ARL13A	8.05485	8.18883	8.43791	7.6611	7.61397	8.59323	7.22286	7.69238	7.77962	3.87382	8.5225	7.6425	1.09709	3.23888	5.30108	6.49521	5.12184	4.35834
ARL13B	9.43577	9.62935	10.3438	10.3029	10.4027	11.0527	10.1188	10.2893	10.4189	7.8954	7.22969	8.34209	8.8574	8.54743	8.93822	9.3637	8.50177	9.64728
ARL14	1.09709	1.09709	1.09709	1.09709	1.09709	1.09709	1.09709	1.09709	1.09709	4.45236	1.09709	2.20006	1.09709	1.09709	1.09709	1.09709	2.10863	1.09709
ARL15	9.27287	10.0658	10.0722	10.3918	10.4779	10.2724	10.0385	10.6979	10.3382	9.41718	10.4631	9.12445	4.6694	8.41048	6.11212	8.80577	7.57352	8.2858
ARL16	3.51899	1.09709	2.70248	1.99415	4.69121	3.15622	1.09709	2.12322	1.09709	1.09709	1.09709	6.25557	7.67422	6.56347	5.2313	4.81304	5.25239	3.8692
ARL2	5.22255	8.70827	5.63402	4.21345	4.40499	2.34972	6.35495	6.62162	3.16885	4.54418	1.09709	2.20006	1.09709	3.62984	1.09709	3.48565	7.2177	5.35581
ARL2BP	8.24268	8.21308	8.58017	8.41629	8.12694	7.81275	8.92421	9.04424	8.79136	8.8018	7.16974	7.42833	7.88777	5.92296	7.04775	8.20066	8.18623	7.45605
ARL3	6.8114	6.15643	5.47624	5.12493	5.72591	4.28488	4.42655	4.67485	3.84882	6.45348	2.53033	6.88781	8.84335	9.07876	7.70332	7.13836	6.60505	4.96513
ARL4A	9.00385	8.86732	9.1449	8.40906	8.25686	7.99854	8.22144	9.18656	8.42545	9.67419	8.84108	8.93628	7.67422	8.19109	7.71611	6.51638	5.98553	5.81939
ARL4C	1.09709	1.09709	1.09709	1.09709	3.06	1.09709	2.51852	2.34155	1.09709	5.39074	2.28242	2.62305	1.09709	1.09709	1.09709	4.84704	4.92691	4.13504
ARL4D	3.24552	4.00024	4.43763	5.2275	4.72777	4.77002	3.40559	6.95273	2.92478	8.73578	9.40135	8.10133	6.68803	6.83735	6.96441	3.07027	5.21018	3.76792
ARL5A	9.49194	10.389	10.748	10.2703	10.6029	11.0357	10.576	10.795	10.9001	11.1539	11.6001	11.0895	11.5244	10.4415	10.5456	10.1033	8.80006	9.28938
ARL5B	7.64746	8.26038	8.08342	7.96716	8.866	8.7102	7.61115	7.94123	7.20847	7.12619	6.26226	7.10974	8.54226	6.3799	7.32331	8.89936	7.82424	8.81543
ARL6	10.0452	10.6978	11.0259	10.8632	11.1114	11.5138	11.1546	11.229	11.6456	11.7657	12.2544	11.134	10.0792	9.35863	9.63804	7.44474	5.25239	6.61658
ARL6IP1	9.35035	9.58624	10.2356	9.41992	9.66711	10.1127	9.84385	10.6037	10.4161	11.1214	11.0374	10.8652	11.2908	10.6586	11.1488	10.3465	9.98157	10.5281
ARL6IP4	6.06136	3.12062	4.9667	4.07191	3.28326	4.77002	4.76415	2.67424	4.64329	1.09709	1.09709	2.20006	4.73215	6.94048	4.61516	5.89538	6.1505	5.60621
ARL6IP5	4.84642	3.23967	4.22518	4.45985	2.62554	4.21907	4.22181	3.04218	3.84882	4.89675	2.53033	5.56965	3.40432	3.62984	6.4244	8.43265	7.94461	7.53348
ARL6IP6	8.40077	9.00064	8.93393	9.16048	9.61232	9.96563	8.78028	8.96663	8.9934	9.11542	9.93907	8.76405	9.06232	8.09006	8.32095	8.48459	7.81022	8.78092
ARL8B	7.33651	7.71801	8.01142	8.02033	7.95762	8.6218	6.95491	8.22862	7.46463	7.24624	8.48916	7.03949	7.76645	7.36796	7.8264	8.91738	8.13655	9.08084
ARL9	3.38929	1.09709	1.09709	2.60625	2.20193	1.09709	1.09709	1.09709	3.55135	2.24444	3.0547	5.4445	1.09709	5.35302	4.7212	1.09709	1.09709	4.13504
ARMC1	10.8885	10.7407	11.113	11.3742	11.0433	11.3134	11.0464	11.4327	11.0092	11.6285	11.0864	11.3001	10.6944	11.1831	11.1963	10.4443	9.95634	10.1109
ARMC10	11.6439	11.5124	12.1346	11.4177	11.8595	12.4568	12.3226	11.8043	12.3614	11.86	12.4504	11.5705	9.52961	10.1575	10.1852	10.5359	10.1384	10.3034
ARMC2	10.7308	10.1299	10.5228	10.7039	10.5912	10.4007	10.398	10.8665	10.0113	10.5026	11.1464	10.0221	7.88777	7.84634	7.42031	2.4426	2.10863	2.05014
ARMC3	1.09709	1.09709	1.09709	1.09709	1.09709	1.09709	1.09709	1.09709	1.09709	1.09709	1.09709	3.37861	4.38635	1.09709	1.09709	1.09709	1.09709	1.09709
ARMC4	2.67998	1.09709	2.26001	2.34682	4.211	1.09709	2.33971	1.09709	4.85464	2.68189	1.09709	4.9249	1.09709	5.24943	1.09709	2.63397	1.09709	2.42244
ARMC5	4.2637	5.30329	2.26001	3.82837	3.28326	1.09709	1.09709	3.23826	3.16885	2.84963	2.90399	4.09895	5.71439	2.67473	6.11212	5.44289	5.07554	5.42262
ARMC6	1.09709	4.34355	1.09709	2.60625	1.09709	1.99629	2.51852	1.09709	2.19743	2.84963	1.09709	4.9249	7.55859	7.29201	7.04775	5.32758	6.37672	4.72076
ARMC7	8.89888	7.71801	7.05888	7.14725	8.09948	5.23382	7.99521	9.48807	6.22376	5.20746	4.15098	7.10974	2.80632	6.16948	6.03246	3.07027	5.96034	5.05226
ARMC8	7.41074	8.23354	7.93132	7.31917	8.1064	7.8017	7.58602	7.86994	7.87099	7.74529	5.68738	7.22815	6.52149	9.30168	8.87119	9.27024	8.86251	9.67659
ARMC9	6.12159	4.61942	5.73698	5.85816	2.78846	3.74175	1.82902	4.54028	3.84882	3.87382	1.94669	3.71334	1.09709	1.09709	5.81159	3.29436	3.38013	2.91529
ARMCX1	1.09709	1.09709	2.26001	1.09709	3.17646	1.09709	1.09709	1.09709	1.09709	1.09709	1.09709	1.09709	1.09709	1.09709	1.09709	2.79761	3.66463	1.09709
ARMCX2	1.09709	1.09709	2.26001	1.09709	1.09709	1.99629	1.09709	1.09709	2.61957	1.09709	1.09709	2.20006	1.09709	1.09709	5.60669	2.63397	1.09709	3.96357
ARMCX3	1.09709	3.23967	2.87196	2.60625	6.49986	4.15002	1.09709	1.09709	1.09709	1.09709	1.09709	4.20693	1.09709	2.67473	6.1876	5.66804	5.4098	4.5511
ARMCX6	1.09709	1.09709	1.09709	1.09709	1.09709	1.09709	1.09709	1.09709	1.09709	1.09709	1.09709	1.09709	1.09709	1.09709	1.09709	1.09709	1.09709	1.09709
ARNT	4.11156	1.09709	3.15353	1.09709	4.86528	3.6433	4.73378	3.4862	4.91866	4.45236	3.0547	6.71828	7.73636	8.24579	9.10311	6.99492	7.37833	8.12
ARNT2	4.58476	4.81435	3.27396	4.51528	2.20193	2.82044	4.87956	3.69533	4.39492	5.46265	1.94669	3.17328	1.09709	6.51973	1.09709	1.09709	1.09709	2.42244
ARNTL	9.38349	9.28995	9.24769	9.46769	9.58289	9.5176	9.24495	8.88288	9.63365	8.98549	9.11187	8.23932	6.20708	6.97328	3.91758	6.26435	5.25239	5.05226
ARNTL2	2.0406	3.44947	3.15353	1.09709	3.06	1.99629	3.92871	1.09709	4.56523	3.35729	1.09709	1.09709	1.09709	1.09709	1.09709	3.18717	5.44659	2.05014
ARPC1A	8.57945	7.86516	8.00732	6.67884	6.93998	7.36415	6.97441	7.90092	6.57962	7.66647	6.43783	6.6254	8.77469	9.63964	7.98278	9.53421	9.99867	9.03897
ARPC1B	8.55056	8.25706	7.43418	6.47219	5.63307	5.65923	5.89068	6.56253	5.4809	4.24861	3.42276	5.25862	4.30577	3.62984	2.39652	4.97547	7.06079	5.21206
ARPC2	11.2413	11.412	11.1456	11.6297	11.6428	10.9601	11.3082	11.8872	10.9542	11.3971	11.6334	11.3896	11.6753	11.328	11.075	13.2649	12.9984	12.75
ARPC3	7.32802	7.68371	7.21663	8.1518	7.72592	7.73351	7.96304	6.82207	7.29501	7.39423	7.89892	7.80373	6.35314	7.69728	7.02736	7.06124	7.78894	7.25126
ARPC4	8.5322	8.36919	7.97403	7.23168	7.24573	7.8017	7.57755	7.367	7.03252	6.03386	5.82997	6.01303	5.51573	8.37411	7.21932	7.58658	7.52285	8.02132
ARPC5	7.83885	7.96236	7.04291	7.08507	7.56463	7.89309	6.95491	8.05581	6.3213	8.83145	7.32897	8.4597	10.4921	9.71912	10.1361	10.6462	10.4757	9.91223
ARPC5L	8.30887	8.11355	8.07951	7.35725	6.82732	7.1885	7.01263	7.66456	6.91251	7.47739	7.36951	8.96309	9.00352	9.43712	8.23468	8.95274	9.17292	8.07927
ARPM1	2.67998	2.67536	4.10557	3.99537	2.9317	1.09709	2.12167	4.79777	3.70816	6.84224	2.90399	6.32812	8.17818	3.93288	7.20123	4.3253	6.03462	4.35834
ARPP19	8.56868	9.24363	9.16162	9.10338	9.4149	9.49031	8.90233	8.814	8.96729	9.63333	10.1907	9.47776	11.0158	10.9185	10.4569	9.95138	8.58643	9.1996
ARPP21	8.21533	8.43252	7.95283	8.62107	8.77566	8.69832	8.35633	7.1491	8.19413	8.3383	7.30827	7.08205	1.09709	5.35302	2.88156	1.09709	1.09709	1.09709
ARR3	1.09709	1.09709	1.09709	1.09709	1.09709	1.09709	1.09709	1.09709	1.09709	4.49901	1.09709	4.09895	3.2342	7.39242	4.50056	1.89228	1.09709	4.42555
ARRB1	4.79779	2.47959	3.27396	2.34682	3.382	3.15622	2.33971	1.09709	3.55135	1.91879	1.09709	5.20813	1.09709	5.13777	3.2261	8.65886	9.55129	9.11146
ARRB2	8.21072	7.21305	5.69668	5.62798	5.31201	5.9272	4.3073	6.34929	4.91866	5.23512	6.23324	6.20509	6.2715	4.39241	5.30108	8.15753	8.03174	8.4264
ARRDC1	8.21992	8.1463	7.01863	6.54001	6.18402	6.36331	7.43473	7.02329	6.14601	5.81353	6.74576	5.60905	5.10779	6.56347	3.49791	7.71571	9.09414	7.80106
ARRDC2	8.71256	7.42364	7.69643	7.76673	7.58951	6.95888	8.33889	8.32062	8.04516	10.6424	9.97344	10.456	10.3955	10.4119	8.11423	5.20218	6.33814	3.8692
ARRDC3	8.36803	8.87602	9.01389	8.51391	9.06892	9.18676	8.26694	8.91528	9.29877	9.55892	9.52462	9.25104	7.69	6.64718	7.88422	11.3515	11.011	11.2048
ARRDC4	6.06136	7.43546	7.97824	5.65273	7.0659	6.40776	6.82489	6.30876	6.22376	5.31504	6.37281	6.37453	7.98695	7.21183	5.60669	7.01737	6.1505	6.86452
ARRDC5	1.09709	1.09709	2.26001	1.09709	1.09709	1.09709	1.09709	1.09709	1.09709	1.09709	1.09709	1.09709	1.09709	1.09709	1.09709	1.09709	1.09709	2.05014
ARSA	3.74608	4.39343	3.66904	1.99415	3.28326	1.99629	1.82902	1.09709	1.09709	2.24444	1.09709	1.09709	1.09709	1.09709	2.39652	4.77821	6.10526	4.28777
ARSB	8.08539	7.6936	7.23782	8.26027	8.03935	7.87738	8.16882	7.79126	7.77102	5.36595	8.10102	5.92216	4.30577	4.88434	4.81989	8.55019	7.63047	8.71598
ARSD	1.09709	1.09709	3.75207	3.29125	1.09709	1.09709	1.09709	1.09709	1.09709	3.55218	2.73205	6.32812	7.31564	7.67752	6.7322	5.0356	6.74429	5.17375
ARSE	1.09709	1.09709	1.09709	1.09709	1.09709	1.09709	1.09709	1.09709	1.09709	1.09709	1.09709	1.09709	1.09709	1.09709	3.2261	4.11646	4.10075	4.28777
ARSG	5.52019	3.86407	3.83036	1.09709	2.43508	1.99629	2.51852	5.67316	3.37388	1.09709	2.28242	1.09709	1.09709	1.09709	1.09709	1.89228	1.09709	2.05014
ARSI	1.09709	1.09709	1.09709	1.09709	2.20193	1.09709	1.09709	1.09709	1.09709	1.09709	1.09709	1.09709	1.09709	1.09709	1.09709	2.20828	1.09709	1.09709
ARSJ	1.09709	1.09709	1.93022	3.63829	2.62554	1.09709	1.09709	1.09709	1.09709	7.17684	3.0547	8.03068	8.02479	8.23231	7.59668	1.09709	1.09709	2.69505
ARSK	3.24552	1.09709	1.09709	1.09709	1.09709	1.09709	1.09709	1.09709	1.09709	1.09709	1.09709	1.09709	1.09709	2.67473	1.09709	1.89228	3.21127	3.26457
ART1	1.09709	1.91516	1.93022	1.99415	1.09709	1.09709	2.92889	2.93144	1.09709	3.12856	1.09709	1.09709	1.09709	1.09709	1.09709	1.09709	1.09709	1.09709
ART3	8.63899	7.78886	8.6424	8.41629	8.46747	8.17601	6.62553	7.92792	7.23373	4.19271	3.42276	6.52612	4.60376	3.93288	5.81159	1.89228	3.52988	3.40921
ART4	1.09709	1.09709	1.09709	1.09709	1.09709	1.09709	1.09709	1.09709	1.09709	1.09709	1.09709	1.09709	1.09709	1.09709	1.09709	1.09709	2.50105	2.91529
ART5	2.0406	1.09709	3.15353	1.09709	1.09709	1.09709	1.09709	1.09709	3.55135	1.09709	1.09709	1.09709	1.09709	1.09709	1.09709	1.09709	2.50105	1.09709
ARV1	6.40613	6.23978	6.00788	7.11205	7.90309	6.99816	6.31471	6.49188	6.76435	6.48829	1.09709	5.98337	3.2342	7.55289	8.18954	7.2373	6.48661	7.96095
ARVCF	5.49001	3.713	2.87196	3.82837	2.78846	2.60965	3.40559	1.09709	3.84882	4.45236	2.28242	5.40024	1.09709	1.09709	1.09709	3.07027	4.27641	2.05014
AS3MT	8.55056	8.30619	8.88553	8.47288	8.03211	8.32632	7.66012	8.18732	8.09425	7.23263	8.41687	6.91945	1.09709	5.24943	6.03246	7.48287	6.48661	7.47972
ASAH1	8.53957	7.49883	8.8788	7.84385	7.57961	8.23474	7.73823	7.74646	7.77962	7.65631	7.21494	7.53429	2.12102	6.60593	5.43123	6.99492	6.25775	7.25126
ASAM	1.09709	2.47959	1.09709	1.09709	1.09709	1.09709	1.82902	2.34155	2.19743	1.09709	1.09709	2.62305	1.09709	1.09709	1.09709	6.25178	6.58871	5.35581
ASAP1	10.5772	10.7928	10.8513	10.5215	10.886	11.0879	10.6617	10.424	10.9759	10.8633	11.2277	10.8914	9.83487	9.89198	10.4397	8.90539	9.47783	9.59045
ASAP2	6.8114	7.90398	7.72672	7.23168	7.30101	7.13663	7.06207	6.40803	6.49855	8.16995	5.55278	7.32582	9.0161	7.63716	9.67126	11.5244	10.8863	11.0788
ASAP3	4.98308	6.17066	4.0417	4.21345	3.92339	3.15622	3.92871	4.43026	2.92478	1.91879	2.73205	2.62305	1.09709	3.62984	1.09709	1.09709	3.01703	2.05014
ASB1	4.2637	3.63072	2.87196	3.99537	2.78846	4.00079	3.1412	4.1806	2.92478	2.84963	4.08661	3.98194	1.09709	5.70569	2.88156	3.57191	5.77046	3.76792
ASB10	1.09709	1.09709	1.09709	1.09709	1.09709	1.09709	1.09709	1.09709	1.09709	1.09709	1.09709	1.09709	1.09709	1.09709	1.09709	1.09709	1.09709	1.09709
ASB11	9.24383	9.10982	9.54971	10.0001	9.91655	10.0867	10.5421	10.5927	10.0113	9.5752	10.8346	9.00054	7.79593	6.97328	6.75718	7.22449	7.2177	6.91169
ASB13	3.08388	3.54314	1.09709	1.09709	1.09709	1.09709	1.09709	1.09709	1.09709	1.09709	1.09709	1.09709	1.09709	1.09709	1.09709	5.22815	5.77046	3.40921
ASB14	1.09709	1.09709	1.09709	2.9955	1.09709	1.09709	2.67198	1.09709	3.70816	1.09709	1.09709	1.09709	1.09709	3.62984	2.39652	1.09709	3.01703	2.91529
ASB15	2.67998	3.12062	4.10557	2.34682	1.09709	3.74175	2.12167	1.09709	1.09709	1.09709	1.09709	1.09709	1.09709	1.09709	1.09709	1.09709	1.09709	1.09709
ASB16	6.32309	5.85529	5.99132	5.57716	6.58153	6.7675	6.56679	7.4485	6.91251	7.26643	6.83534	5.35457	4.84993	3.93288	8.02452	3.18717	4.5046	2.05014
ASB17	1.09709	1.09709	1.09709	1.09709	1.09709	1.09709	1.09709	1.09709	1.09709	1.09709	1.09709	5.045	1.09709	1.09709	2.88156	1.09709	1.09709	1.09709
ASB18	1.09709	1.09709	1.09709	1.09709	1.09709	1.09709	1.09709	1.09709	1.09709	1.09709	1.09709	1.09709	1.09709	1.09709	1.09709	1.09709	1.09709	1.09709
ASB2	1.09709	1.09709	1.09709	1.09709	1.09709	1.09709	1.09709	1.09709	1.09709	1.09709	1.09709	1.09709	1.09709	1.09709	1.09709	1.09709	1.09709	1.09709
ASB3	8.78567	8.77028	9.19631	9.52233	9.18773	9.9999	9.17366	9.59194	9.74102	8.78557	9.31578	9.47243	9.64141	10.0112	10.2744	8.06361	8.03174	8.83391
ASB4	4.11156	1.09709	1.09709	1.09709	2.43508	1.09709	1.82902	3.75846	3.16885	2.24444	1.09709	1.09709	1.09709	3.62984	1.09709	1.89228	1.09709	4.48971
ASB5	3.08388	1.09709	2.70248	2.60625	2.62554	2.60965	2.67198	1.09709	2.19743	1.09709	1.09709	2.20006	1.09709	1.09709	1.09709	1.09709	1.09709	1.09709
ASB6	8.03934	8.57028	6.9084	7.16454	6.9477	6.46499	7.7306	7.79126	6.95869	7.56148	6.82565	7.26556	7.27434	7.73602	5.55055	5.59019	7.82424	6.43471
ASB7	6.3899	5.22344	6.9856	7.00097	6.51032	5.53094	6.19786	5.68905	7.66361	8.55616	6.75599	9.49623	9.83487	8.75967	9.8646	8.99481	8.65861	8.42233
ASB8	7.63375	7.50446	7.79025	8.04387	7.30702	6.74458	8.00472	8.8949	7.97201	9.5725	7.7119	8.95548	9.61478	8.45759	8.66235	7.06842	6.41429	7.55592
ASB9	2.89858	5.83755	2.70248	1.09709	1.88763	4.15002	1.09709	3.23826	1.09709	1.09709	2.28242	4.64935	1.09709	6.80127	6.11212	1.09709	1.09709	3.10188
ASCC1	8.77009	8.79113	8.92089	8.48325	8.78215	8.59963	9.26487	9.49824	9.12408	8.66912	10.3804	9.18426	5.77495	7.94882	8.50173	8.11654	8.45299	8.66184
ASCC2	6.74916	7.06102	6.40776	6.90138	6.91657	6.2539	6.32487	5.39155	5.97665	6.86889	5.05121	8.09442	8.80037	9.18755	8.55253	6.94895	8.26541	7.78848
ASCC3	7.46594	7.06863	8.82615	7.72656	8.32659	8.6218	7.72678	8.4095	8.54124	7.99955	6.68279	8.25179	7.56716	7.50883	9.17898	8.46567	8.20778	9.06528
ASCL1	1.09709	1.09709	1.09709	1.09709	1.09709	1.09709	1.09709	1.09709	1.09709	6.91225	5.23858	6.87173	8.53354	3.62984	7.08768	1.09709	1.09709	2.05014
ASCL2	3.38929	1.09709	1.09709	2.34682	3.382	3.2958	2.92889	3.69533	2.61957	1.09709	3.42276	4.20693	5.74499	1.09709	2.39652	1.89228	3.01703	3.26457
ASCL3	1.09709	1.09709	1.09709	1.09709	1.09709	1.09709	1.09709	1.09709	1.09709	1.09709	1.09709	1.09709	1.09709	1.09709	1.09709	1.09709	1.09709	1.09709
ASCL4	1.09709	1.09709	1.09709	1.09709	1.09709	1.09709	1.09709	1.09709	1.09709	1.09709	1.09709	1.09709	1.09709	1.09709	1.09709	1.09709	1.09709	1.09709
ASF1A	10.8666	10.9946	11.9701	11.0989	11.4092	11.8267	10.541	11.4842	10.651	10.3651	10.8023	9.94543	9.89399	9.19452	8.87119	9.84352	9.12561	9.24404
ASF1B	11.2334	11.2436	10.7664	11.8097	11.3364	10.9114	11.3382	11.6336	10.9245	10.9323	11.6544	10.9423	10.79	9.94254	9.17436	7.70653	8.04975	7.83815
ASGR1	4.40099	3.54314	3.02064	1.99415	3.06	3.15622	3.40559	3.4862	1.09709	3.55218	1.09709	3.17328	1.09709	1.09709	2.39652	4.81304	1.09709	2.05014
ASGR2	1.09709	1.09709	1.09709	1.09709	1.09709	1.99629	2.67198	1.09709	1.09709	1.09709	1.09709	1.09709	1.09709	1.09709	1.09709	1.09709	1.09709	1.09709
ASH1L	10.1048	9.97146	10.4812	10.1067	10.5366	10.7424	10.4776	10.6826	10.5173	10.9496	11.1914	11.0578	12.746	12.7622	12.6802	10.827	10.9801	11.4326
ASH2L	9.87796	9.89537	9.54121	10.0831	9.56167	10.1632	10.7425	10.6702	10.7005	9.50332	10.1898	10.0897	8.44793	9.26242	8.66895	8.39601	9.65491	9.08084
ASIP	2.67998	1.09709	1.09709	1.09709	1.09709	1.09709	1.09709	1.09709	1.09709	1.09709	1.09709	1.09709	1.09709	1.09709	2.39652	1.09709	3.01703	2.91529
ASL	7.01552	4.61942	6.48071	4.85243	5.4272	5.79945	4.0334	1.09709	3.37388	3.87382	3.18932	4.79378	7.85314	6.16948	5.76304	7.96699	8.94178	8.04267
ASMT	1.09709	1.09709	1.09709	1.09709	1.09709	1.09709	1.09709	1.09709	1.09709	1.09709	1.09709	1.09709	1.09709	1.09709	1.09709	1.09709	1.09709	1.09709
ASMTL	2.0406	1.09709	1.09709	1.09709	1.09709	1.09709	1.09709	1.09709	1.09709	1.91879	1.09709	1.09709	1.09709	1.09709	1.09709	1.09709	3.01703	1.09709
ASNA1	6.51488	8.39667	7.13615	6.72618	6.69597	6.91849	6.66607	4.88348	7.07507	6.23859	8.14449	6.4631	7.30542	9.00931	9.44025	8.71943	9.07376	8.85518
ASNS	10.1221	10.2018	9.63602	9.64437	9.59768	10.1524	9.11778	10.1651	9.54311	7.8017	10.3031	8.79422	10.9253	8.6217	9.01269	11.3889	11.5302	11.8743
ASNSD1	6.96166	7.50446	6.00788	6.019	6.61101	6.31743	8.21871	8.62072	7.50668	8.2191	8.24958	7.02502	7.46992	7.77374	8.07504	8.98346	8.62698	7.99419
ASPA	1.09709	1.09709	1.93022	1.09709	1.09709	3.15622	3.03951	1.09709	1.09709	4.35416	1.09709	1.09709	1.09709	4.57597	1.09709	1.09709	1.09709	1.09709
ASPDH	2.40959	2.98933	2.50385	3.91438	1.09709	4.34776	3.48313	1.09709	3.16885	1.09709	1.09709	3.37861	1.09709	1.09709	3.49791	1.89228	2.78697	2.05014
ASPG	1.09709	1.09709	1.09709	1.09709	1.09709	1.09709	1.09709	1.09709	1.09709	1.09709	1.09709	1.09709	1.09709	1.09709	1.09709	2.20828	1.09709	2.42244
ASPH	4.79779	6.66857	5.40292	5.41295	6.14424	4.67563	6.51446	7.97074	6.67494	8.03528	6.80609	8.46507	9.42267	9.03283	9.67454	8.18753	8.00738	8.68917
ASPHD1	5.9985	5.13888	5.06522	4.66964	5.38223	3.53716	6.03397	5.60776	5.97665	3.35729	3.62128	4.40079	1.09709	3.23888	1.09709	1.09709	1.09709	3.76792
ASPHD2	5.42767	4.91967	3.15353	4.89469	3.64073	2.99959	4.96038	4.35185	3.37388	2.48543	4.79621	4.48858	1.09709	1.09709	1.09709	2.20828	4.5046	2.91529
ASPM	11.4395	11.6434	11.5792	11.7686	11.7479	11.941	10.9397	10.6592	11.2079	12.0044	11.109	12.1668	12.6035	11.4201	11.6763	10.4171	9.93551	10.9271
ASPN	3.94082	4.18237	4.38744	2.81665	3.92339	3.15622	3.32324	1.09709	3.16885	4.30237	1.09709	5.98337	5.40505	7.06742	8.18033	6.26435	6.35756	6.93471
ASPSCR1	2.67998	4.23818	2.26001	3.63829	3.64073	2.82044	2.51852	3.23826	4.71728	1.09709	1.09709	2.62305	1.09709	1.09709	2.39652	4.11646	5.68072	4.13504
ASRGL1	7.59182	7.39364	6.77944	7.63654	6.71419	5.98706	7.58602	7.31169	6.76435	8.10044	7.2443	6.91945	9.79163	8.2187	6.75718	10.5124	10.5184	10.126
ASS1	3.74608	3.12062	3.38422	1.09709	1.09709	1.09709	3.1412	2.52058	1.09709	1.09709	1.09709	1.09709	1.09709	1.09709	2.39652	6.14703	7.95101	6.24507
ASTE1	4.64108	4.18237	3.97477	5.32322	3.92339	4.46568	5.90431	4.08645	3.55135	5.09114	3.79443	3.17328	1.09709	1.09709	5.66072	6.31358	4.97819	6.71296
ASTL	10.68	9.97855	9.4654	10.2653	9.38679	9.20366	9.28453	9.80715	8.69917	7.6614	7.04178	6.68184	4.73215	6.22504	4.81989	1.09709	3.66463	1.09709
ASTN1	4.52611	1.09709	1.09709	3.29125	7.81723	3.74175	2.80733	1.09709	1.09709	1.09709	1.09709	2.20006	2.51764	1.09709	1.09709	1.09709	2.10863	2.42244
ASTN2	7.83885	6.76547	6.9518	5.26013	6.01784	6.22105	5.80606	7.06037	6.3213	4.86162	6.77624	4.20693	1.09709	1.09709	3.2261	3.29436	5.61763	1.09709
ASXL1	4.79779	5.51919	4.66495	4.14447	3.71704	4.81497	5.22286	5.59094	5.34809	7.73567	5.50496	8.01613	10.3503	9.96716	9.48578	9.50009	10.8302	10.1223
ASXL2	10.7048	11.2549	10.5943	10.6809	10.9202	11.0822	11.4697	11.4005	11.4466	11.5606	11.711	11.632	12.0252	12.1427	11.6076	10.6079	10.5827	11.0408
ASXL3	8.98777	8.60996	7.96982	8.27626	8.08556	8.27926	8.89383	9.10316	8.35814	8.9485	9.31578	7.34924	7.01079	4.39241	3.2261	1.89228	2.50105	1.09709
ASZ1	6.98345	6.39328	8.49475	8.20705	8.9814	9.10142	7.48996	7.85243	8.22594	5.81353	6.20363	4.48858	4.95871	2.67473	5.36763	7.80872	5.64952	7.52592
ATAD1	10.9982	11.4313	12.0909	11.8419	12.1783	12.0919	11.7796	11.8362	11.9837	12.2936	11.9611	12.1925	12.995	12.3117	12.6164	11.6449	11.1427	11.2747
ATAD2	6.42218	7.10611	6.71036	7.54712	7.21407	7.65581	7.09213	7.39629	7.70031	9.10425	5.99471	8.88112	9.00983	8.73119	9.41693	6.7034	4.97819	6.82809
ATAD3B	1.09709	1.09709	2.87196	1.09709	1.09709	1.09709	1.09709	1.09709	1.09709	4.8256	3.18932	3.98194	8.006	8.4224	8.3041	8.36426	9.56178	8.35568
ATAD5	9.14099	8.35992	8.62375	9.08761	9.17628	9.58203	9.23151	8.86028	9.43021	8.41564	8.69722	7.90201	6.95959	7.12693	7.49643	7.61138	6.96281	7.81353
ATCAY	5.95502	5.74542	4.6223	5.44166	6.17088	6.30181	5.36789	4.93788	5.03868	5.95306	6.48781	6.91945	1.09709	5.35302	2.88156	1.09709	2.10863	3.53964
ATE1	9.45734	9.21818	10.0693	9.56525	9.84706	10.0924	8.71225	9.5061	9.07601	5.12112	7.33581	6.50542	4.79226	5.54015	5.49213	7.26882	6.60505	7.44807
ATF1	8.33876	8.25372	9.18363	9.46421	9.41071	9.59329	9.52602	8.87423	8.87399	12.4459	11.7959	12.0599	12.8581	11.8709	12.1498	9.91996	9.06198	9.92665
ATF2	11.4251	11.5739	12.1587	11.9024	12.2155	12.8382	12.3666	12.0512	12.6875	12.7116	13.0684	12.398	11.981	11.5843	11.3591	9.30865	8.97984	9.30933
ATF3	6.92835	6.47581	6.13389	5.99985	5.16035	5.88587	5.669	6.73301	5.4809	11.2625	10.5257	9.6408	12.1105	10.0112	10.2125	9.71097	9.45999	8.69592
ATF4	9.97628	9.47892	9.54971	9.16048	9.30503	8.79349	9.7779	9.3944	9.1933	11.0176	10.2624	10.0722	11.4147	11.0569	10.3502	12.4132	12.1483	11.2904
ATF5	1.09709	2.84254	2.50385	1.99415	1.09709	3.91971	1.09709	1.09709	1.09709	1.09709	1.94669	2.62305	1.09709	1.09709	1.09709	1.09709	1.09709	1.09709
ATF6	8.44069	8.38757	8.75935	8.40179	8.60071	8.7102	8.37356	9.73447	8.69917	8.047	9.24673	7.95639	6.64006	6.68727	7.88422	7.83843	7.20704	8.42233
ATF6B	7.88008	8.31261	7.80924	8.13436	7.90309	7.82918	8.19121	7.22726	8.10797	7.62539	4.94745	7.69827	7.36565	8.76904	7.89551	6.44087	6.25775	7.2604
ATF7	9.6552	9.76087	9.65845	9.47464	9.61838	9.41794	9.81801	9.9038	9.77798	9.39597	10.0219	10.3175	9.36974	9.05598	8.3293	8.24254	8.81417	7.88617
ATF7IP	8.31318	8.86075	8.67384	8.40179	8.45399	8.53433	8.96376	9.28381	9.19972	11.7736	10.3861	12.8007	12.7147	12.2964	12.9442	10.8749	10.5238	11.4076
ATF7IP2	6.73639	6.39328	7.49411	7.02955	7.12156	8.19726	6.17556	5.86723	6.63757	5.20746	5.75023	6.07057	6.41147	6.60593	7.32331	5.89538	6.65297	7.93835
ATG10	3.74608	5.89012	3.66904	1.09709	4.35894	1.09709	2.12167	3.14396	2.61957	1.09709	2.28242	1.09709	1.09709	3.62984	5.43123	6.65649	4.43255	5.48646
ATG101	7.63375	7.42956	6.17844	5.35376	3.28326	4.28488	7.01891	6.49188	4.78761	5.67925	3.31122	6.44146	9.11296	8.36178	7.14557	6.66599	8.24472	6.06889
ATG12	7.78405	8.90608	8.89445	8.13874	8.82468	8.96683	8.21052	8.47274	8.16816	9.87265	10.1399	10.0019	11.2986	10.0655	10.1145	9.51987	8.73107	9.04955
ATG13	7.24026	6.86504	6.66935	7.09412	7.40559	7.07366	7.57755	7.05425	7.18276	7.56692	6.90135	8.92073	8.62671	8.83296	8.73956	6.33758	7.3688	7.09656
ATG16L1	7.75268	6.925	7.95283	8.30381	7.39997	7.1885	7.99838	8.10099	7.46463	8.20523	5.37794	8.61265	6.7646	9.20145	9.05861	8.99293	9.85929	9.3203
ATG16L2	3.51899	1.09709	1.09709	1.09709	1.09709	1.09709	2.51852	3.87663	3.16885	1.09709	8.17149	3.85416	1.09709	1.09709	3.49791	3.57191	5.12184	4.35834
ATG2A	7.11756	6.99061	5.2157	5.57716	5.59419	4.94189	6.43222	6.47366	5.34809	5.63846	6.34595	8.0379	8.01855	9.74308	8.3784	7.63576	9.47561	8.20292
ATG2B	8.69617	9.67744	9.23546	9.79622	9.62441	9.95569	9.60526	9.05193	10.1702	9.33198	8.3271	10.2208	10.1103	9.32091	10.0528	8.56296	8.55736	9.38856
ATG3	8.78567	9.04183	9.52263	9.15184	9.43013	9.44306	9.22339	8.66752	9.13417	9.61378	9.21186	9.59257	10.6915	9.64474	10.0248	10.1362	8.48863	8.99037
ATG4A	5.68907	5.35415	4.57834	4.21345	4.72777	4.94189	5.17858	5.41087	6.03534	6.88639	3.62128	6.39719	1.09709	6.68727	5.81159	5.86266	5.33325	5.42262
ATG4B	6.1794	2.84254	2.70248	4.2792	3.28326	4.00079	2.92889	3.23826	3.84882	2.24444	1.09709	4.40079	1.09709	2.67473	5.43123	3.93645	5.33325	4.28777
ATG4C	3.08388	6.56467	3.66904	1.99415	4.211	4.15002	3.81548	2.67424	3.55135	6.27892	4.38251	7.60408	9.39163	7.61655	8.17107	7.1721	6.53856	6.71296
ATG4D	4.11156	4.4416	3.75207	5.70098	3.4739	3.2958	4.90701	3.93213	5.60246	7.10393	5.4555	6.50542	7.59258	6.94048	5.94814	4.70589	4.57316	4.5511
ATG5	6.1794	7.03793	7.29285	7.1985	6.78486	7.4587	6.61729	8.13035	7.80512	7.86484	8.40391	8.35949	6.7646	6.42804	6.36062	7.44474	6.03462	7.34015
ATG7	8.43279	8.28019	7.94856	8.16044	8.17046	7.45165	7.38704	7.50338	6.81544	5.41511	4.01912	6.04209	6.68803	6.83735	7.10723	7.06124	8.01961	8.19817
ATG9A	6.67075	6.48722	5.27173	6.64228	5.23819	5.60928	5.73153	5.65709	5.39374	6.03386	4.4349	5.82518	3.40432	5.98866	6.82962	6.65649	7.0489	6.71296
ATG9B	1.09709	2.2395	1.09709	2.81665	2.62554	2.99959	2.12167	2.52058	2.19743	1.91879	1.09709	5.20813	4.6694	4.18138	4.99888	6.09165	7.4614	6.91169
ATHL1	3.51899	1.09709	1.09709	1.09709	1.09709	1.09709	1.09709	1.09709	1.09709	1.09709	1.09709	1.09709	1.09709	1.09709	1.09709	1.09709	3.52988	1.09709
ATIC	7.52655	6.90813	7.63919	8.25221	8.02848	8.47641	8.72764	8.83019	8.2815	7.22577	7.84244	8.41602	8.35197	9.52268	10.342	11.6313	11.1294	11.556
ATL1	6.25304	6.14206	7.02677	6.65457	5.84657	7.33376	6.49658	5.332	7.07507	6.68112	8.16383	7.61378	8.24916	7.29201	7.59668	1.09709	1.09709	3.65856
ATL3	8.44854	8.64348	7.8873	8.534	8.27231	8.06015	8.38088	8.24213	8.4418	7.87364	8.44242	7.70736	8.1211	7.41647	7.06785	7.73841	7.4614	8.37264
ATM	8.03413	8.92087	9.34853	8.71497	8.75602	9.70135	8.81313	8.60617	9.1933	9.02156	9.80634	9.90847	10.3773	10.1752	11.164	11.5976	10.7286	11.7264
ATMIN	10.5299	10.755	11.2802	10.7907	10.893	11.0913	10.2318	10.5147	10.723	10.7603	11.3479	10.7956	10.9419	9.91326	9.83852	11.2178	11.2812	10.9639
ATN1	7.32802	6.86504	7.44028	7.778	5.65213	6.84497	6.23068	7.1491	6.29752	6.16877	6.2907	6.82237	5.77495	5.78182	6.15035	8.8852	10.6803	9.62976
ATOH1	1.09709	1.09709	2.26001	1.09709	2.20193	2.34972	1.09709	1.09709	2.19743	1.09709	1.09709	1.09709	1.09709	1.09709	1.09709	1.09709	1.09709	1.09709
ATOH7	5.42767	4.88542	5.15739	5.87928	5.55423	5.02064	5.28682	5.8532	4.39492	3.55218	4.38251	2.92882	5.10779	1.09709	1.09709	1.09709	1.09709	1.09709
ATOH8	1.09709	1.09709	1.09709	1.09709	1.09709	1.09709	1.09709	1.09709	1.09709	1.09709	1.09709	1.09709	5.01015	4.18138	2.39652	1.09709	1.09709	1.09709
ATOX1	8.91313	8.31582	8.02367	6.03789	6.13073	4.72361	6.47848	3.75846	4.85464	5.36595	5.40426	4.48858	5.61849	6.56347	6.2239	10.3959	10.7635	8.57295
ATP10A	6.78683	5.54129	6.42018	6.16365	6.26043	6.0998	6.20889	6.64623	6.53966	6.29211	3.71059	5.40024	1.09709	4.18138	1.09709	2.4426	1.09709	2.05014
ATP10D	10.1656	10.1033	10.3688	10.5604	10.6035	10.6766	10.5919	10.3983	10.7197	8.76681	10.6288	9.50668	5.80429	7.71678	7.46646	6.46285	6.78786	7.31405
ATP11A	7.98098	6.73708	7.20232	8.14311	7.95762	7.92401	8.39301	7.56917	7.79667	7.76907	6.45049	7.0104	5.74499	6.3799	8.12386	8.75102	10.0428	10.0089
ATP11B	10.2723	10.8557	11.1651	10.9629	11.3261	11.7845	11.0487	10.907	11.5595	10.8738	12.0658	11.5692	10.3626	10.264	11.1952	10.3707	9.28357	10.0291
ATP11C	8.67624	8.9806	9.41824	9.24414	9.05649	9.89065	9.03357	9.05499	10.0615	10.6171	9.01512	10.76	9.59396	10.103	11.1826	9.404	8.98609	9.847
ATP12A	8.07528	6.68847	7.62853	7.02955	6.7411	6.57304	7.35764	6.51878	6.69327	5.69922	5.68738	3.98194	3.69072	1.09709	4.81989	6.68482	8.07927	7.10673
ATP13A1	5.57872	5.81959	4.70635	6.65457	6.63989	5.90668	6.04632	3.87663	5.30094	5.95306	5.90552	7.61378	7.67422	8.31138	8.67551	7.10382	9.01387	8.07927
ATP13A2	3.38929	2.98933	2.70248	1.99415	2.62554	1.09709	3.87325	1.09709	1.09709	1.09709	1.09709	2.20006	1.09709	1.09709	1.09709	4.27593	5.61763	4.72076
ATP13A3	7.95365	8.67125	8.41948	9.14097	9.03491	9.92035	7.67609	7.57345	8.19413	8.15919	7.38278	8.28859	10.2724	8.78759	9.36915	9.71097	9.17018	10.0569
ATP13A4	1.09709	1.09709	1.93022	1.09709	1.09709	1.09709	1.09709	1.09709	1.09709	1.09709	1.09709	1.09709	1.09709	1.09709	1.09709	2.63397	3.01703	2.05014
ATP13A5	6.06136	4.85033	6.14889	5.67706	5.59419	4.0774	6.08273	5.57391	5.88386	2.24444	6.94672	5.82518	1.09709	4.73848	5.08062	7.71113	8.00122	8.23108
ATP1A1	10.9787	11.0832	10.3664	11.2195	11.0696	11.0661	9.8126	9.63456	9.85933	9.87594	9.76135	9.37884	8.04948	10.2607	10.4261	12.8844	13.2574	13.6918
ATP1A2	1.09709	1.09709	1.09709	1.09709	1.09709	1.99629	1.09709	1.09709	1.09709	1.09709	1.09709	1.09709	1.09709	1.09709	4.37587	1.09709	2.10863	1.09709
ATP1A3	4.79779	4.39343	5.18684	5.38366	4.92937	4.98181	6.6977	6.74064	4.97993	3.80021	8.72352	2.62305	6.01973	1.09709	1.09709	2.4426	1.09709	3.65856
ATP1A4	1.09709	1.09709	1.09709	1.09709	1.09709	1.09709	1.09709	1.09709	3.16885	1.09709	1.09709	2.20006	1.09709	1.09709	3.91758	1.09709	1.09709	2.91529
ATP1B1	6.58783	6.66857	6.77944	7.36474	7.30101	7.43743	7.57755	7.48077	7.59704	7.23945	7.47855	7.39496	2.51764	5.98866	4.50056	2.79761	3.21127	3.40921
ATP1B2	1.09709	1.09709	1.09709	1.09709	1.09709	1.09709	1.09709	1.09709	1.09709	2.68189	1.09709	5.92216	6.20708	7.34309	6.87596	6.47372	8.03174	8.3977
ATP1B3	6.67075	6.94169	6.91719	5.65273	6.22273	6.43666	6.24146	7.05425	5.91546	8.26997	6.91967	8.78567	10.8518	9.88338	9.41301	13.4306	12.7139	12.3797
ATP1B4	1.09709	1.09709	1.09709	1.99415	1.09709	1.09709	1.09709	1.09709	1.09709	1.09709	1.09709	1.09709	1.09709	1.09709	1.09709	1.89228	3.78724	2.05014
ATP2A1	1.09709	1.09709	1.09709	1.09709	1.09709	3.74175	1.09709	1.09709	1.09709	2.48543	1.09709	3.17328	4.6694	1.09709	4.2391	3.18717	3.52988	4.82358
ATP2A2	12.8856	13.1802	13.5817	13.6051	13.9248	13.8358	13.0302	13.1321	13.2071	13.0055	13.0994	12.9558	13.3446	12.5257	12.8425	12.2007	11.8315	12.3726
ATP2A3	1.09709	1.09709	1.09709	3.15188	1.09709	1.09709	1.09709	1.83015	1.09709	1.09709	1.09709	1.09709	1.09709	1.09709	1.09709	4.54919	6.78786	5.00936
ATP2B1	8.98238	9.31737	9.39956	9.68236	9.99685	10.5336	9.92457	9.71716	10.2818	9.73821	9.14338	9.1646	8.58932	8.91119	9.90147	10.3736	9.91765	10.3188
ATP2B3	1.09709	1.09709	1.09709	1.09709	1.09709	1.09709	1.09709	1.09709	1.09709	1.09709	1.09709	3.17328	1.09709	1.09709	3.72378	1.09709	1.09709	2.05014
ATP2B4	8.63211	8.39061	8.14078	9.0322	8.76478	8.40514	9.3519	8.83019	8.94069	9.96198	10.3153	9.1005	7.92827	8.72158	8.77666	8.22658	8.6109	8.88502
ATP2C1	7.85667	8.47611	9.09933	8.82502	8.80358	9.26734	9.25826	9.50161	9.64546	10.0186	10.3367	9.73935	9.40364	9.8262	10.679	9.80319	9.81962	10.2766
ATP2C2	8.20146	7.3126	6.92592	6.35658	6.92441	6.30181	7.46261	7.15482	6.29752	4.01025	5.32381	5.25862	3.40432	4.88434	7.12653	5.09331	5.25239	4.72076
ATP4A	1.09709	1.09709	1.93022	2.81665	3.06	1.09709	1.82902	4.13431	1.09709	1.09709	1.09709	2.62305	1.09709	1.09709	1.09709	1.09709	5.77046	2.05014
ATP4B	1.09709	1.09709	1.09709	1.09709	1.09709	1.09709	1.09709	1.09709	1.09709	1.09709	1.09709	1.09709	1.09709	1.09709	1.09709	1.09709	1.09709	2.69505
ATP5A1	9.53498	9.7679	9.59008	9.14533	8.82468	8.94439	10.1413	9.72776	9.94402	8.31265	8.65957	8.23932	9.64344	9.24909	10.246	13.0534	12.5531	12.5939
ATP5B	9.68708	9.78418	10.2339	9.37609	8.7472	9.11041	9.33189	8.66552	9.14752	9.83711	8.39084	10.8051	13.5678	13.3498	13.0547	14.1421	14.34	14.084
ATP5C1	11.6478	11.0762	11.9977	10.2411	10.4462	11.2	9.40913	9.67794	8.77854	10.1638	9.72406	10.4191	11.1917	11.6184	11.7229	13.3019	13.0324	12.5991
ATP5D	7.26715	6.18476	5.27173	3.82837	5.51312	4.67563	4.63857	2.34155	3.84882	1.09709	3.87345	3.71334	4.03193	7.57442	5.66072	8.6848	9.94677	8.03203
ATP5E	6.64364	6.30574	7.39699	3.99537	3.92339	3.8336	2.33971	2.34155	1.09709	4.93104	3.42276	5.15579	7.59258	6.90692	7.42031	7.688	7.10739	6.80329
ATP5F1	9.92936	9.86946	10.4368	11.048	10.9989	10.8749	10.743	10.102	10.5134	11.1434	10.7211	10.4465	11.5485	10.7771	11.3292	13.2428	12.4962	12.5417
ATP5G1	10.3551	9.91873	9.8287	7.89133	7.35425	8.11478	4.90701	5.90853	3.97646	5.17925	6.09491	3.85416	8.34201	8.2187	7.8264	10.3091	11.6223	10.5042
ATP5G2	8.58302	6.70811	7.65502	6.23088	5.31201	5.77701	5.669	4.08645	4.09336	5.12112	4.4349	4.86085	8.36677	7.53103	7.51119	9.82456	9.90287	9.50269
ATP5G3	10.4981	9.85742	10.3696	9.81001	8.94716	8.92414	9.02268	9.5771	8.07342	9.26835	6.94672	8.34209	10.6294	10.4297	9.09334	13.1289	12.7704	11.9071
ATP5H	10.2723	10.3316	10.0604	10.2071	9.36965	9.2532	7.23369	7.98367	6.1983	7.83812	5.55278	6.48441	10.591	9.55553	9.53353	12.0512	11.6663	11.0046
ATP5I	8.77321	7.75151	7.47043	2.81665	3.64073	4.15002	4.2652	3.04218	4.71728	4.54418	2.90399	2.20006	7.30542	7.21183	6.15035	8.98156	9.52579	8.40596
ATP5J	9.28388	9.62419	9.88238	10.6612	10.3099	10.5151	9.93206	10.2166	9.47855	10.2524	10.1033	8.92464	11.2239	10.2031	10.0041	11.93	10.7861	10.4252
ATP5J2	9.1337	8.79113	8.14078	7.94232	7.70786	7.98394	5.34805	6.16855	5.71454	6.63009	2.53033	5.35457	9.61271	8.99342	8.41024	11.1433	10.9863	10.0291
ATP5L	6.77438	6.0058	6.87272	7.49342	6.43541	6.50646	6.11825	6.53644	5.43798	5.26226	5.37794	5.92216	8.93893	7.59564	7.79057	10.7802	10.2439	9.74816
ATP5O	11.1551	10.9432	11.1484	10.6794	10.7492	10.3206	9.60942	9.73351	8.96729	8.46886	7.7119	8.18179	11.5	11.501	10.8352	13.3506	12.8097	12.1362
ATP5S	7.01552	6.49854	8.09894	6.34145	7.61397	8.16742	6.62553	7.68844	7.71831	5.77643	7.63084	6.37453	4.46259	4.39241	4.61516	6.0193	5.77046	6.60228
ATP6AP1	7.48897	7.32537	6.75024	4.85243	5.49211	6.50646	5.65293	4.57514	4.39492	2.84963	3.62128	5.10147	1.09709	4.73848	6.60037	10.0866	10.1908	10.0035
ATP6AP2	8.35137	8.45011	8.57741	8.4484	8.52535	9.04393	7.56045	8.68147	8.04516	6.67106	8.9915	6.85546	6.3129	7.21183	8.0038	11.0935	10.1853	10.0893
ATP6V0A1	9.91385	10.3125	10.1627	10.1223	9.88273	10.0958	9.40674	10.0158	10.1977	8.92118	10.2606	9.3443	7.65825	9.20145	8.86546	6.44087	7.24922	7.44807
ATP6V0A2	6.77438	7.63839	8.17047	8.15612	8.64647	8.94187	8.2722	8.93371	8.81665	7.0506	5.55278	7.56461	8.10941	6.94048	8.18954	8.7863	7.73803	8.72921
ATP6V0A4	5.81607	4.95312	5.67609	5.94082	5.77887	5.50385	5.46319	5.35213	4.78761	4.71173	4.53421	4.98621	1.09709	7.03671	5.90405	11.7011	11.9271	11.6119
ATP6V0B	8.57587	7.70829	7.68104	4.07191	4.92937	5.53094	6.76643	6.58815	4.48264	2.68189	3.42276	1.09709	7.25324	7.79223	6.54407	9.4665	10.4802	8.83697
ATP6V0C	10.5547	9.7467	9.30235	10.3844	9.83255	9.33217	8.42406	8.83019	8.00171	6.74966	8.11301	5.045	7.66626	7.34309	7.72879	9.61614	10.912	9.79135
ATP6V0D1	7.90882	7.34431	7.92262	6.4997	5.76143	6.27005	7.54749	7.22726	6.91251	7.22577	7.35613	4.9249	6.85142	7.41647	6.9428	8.11307	8.46198	7.68369
ATP6V0D2	1.09709	1.09709	1.09709	1.09709	1.88763	1.09709	2.12167	1.09709	1.09709	6.57719	4.2715	4.20693	2.51764	5.70569	8.3041	12.406	11.8835	11.9853
ATP6V0E1	10.7571	10.3269	9.26843	9.08534	8.75162	8.86428	8.77658	8.65344	7.62595	7.92533	8.07674	8.11506	9.8098	10.7442	8.99705	11.2202	11.769	9.93951
ATP6V0E2	5.45917	5.47394	3.48601	2.9955	3.17646	2.60965	1.09709	1.09709	2.61957	1.09709	1.09709	4.20693	1.09709	1.09709	1.09709	3.99907	5.25239	3.96357
ATP6V1A	8.15902	8.72282	9.09159	8.28418	8.76915	9.30502	8.05746	8.43795	8.49499	9.18775	7.40245	9.81697	11.0597	10.357	11.065	11.7269	11.1996	11.8609
ATP6V1B1	6.06136	5.54129	5.32566	5.05222	5.84657	4.21907	4.57135	5.76599	6.3213	5.81353	7.78864	4.79378	2.51764	4.73848	4.50056	9.06831	9.6091	8.68578
ATP6V1B2	10.4762	10.4853	10.26	11.0613	10.4503	10.1026	10.8051	11.2181	10.7691	10.4462	11.1493	10.613	10.766	11.3763	10.4664	11.3868	11.1455	11.0599
ATP6V1C1	10.5103	10.9187	11.1377	10.7976	11.0123	11.3274	11.4765	11.1282	11.4324	11.2845	11.3416	10.5063	8.76727	8.34934	8.74581	10.1649	9.84218	9.90496
ATP6V1C2	6.8114	6.82063	7.19512	6.12883	6.97061	7.22207	4.42655	6.77823	5.6408	6.1971	8.06856	4.57124	8.45718	7.65748	8.07504	8.95468	9.33097	8.68238
ATP6V1D	5.39545	4.73955	5.94048	4.80889	3.78931	2.99959	4.73378	5.7809	3.16885	7.83362	7.04178	7.50331	9.94092	9.35863	9.43252	11.487	10.687	10.5328
ATP6V1E1	9.15065	9.50581	9.90573	9.23394	9.57419	9.6924	9.31415	10.1393	9.2716	10.0645	10.166	9.33846	11.2574	10.8671	10.5111	10.8238	11.3464	10.9625
ATP6V1E2	1.09709	1.91516	1.09709	1.09709	1.09709	1.09709	1.09709	1.09709	1.09709	3.35729	1.09709	1.09709	1.09709	1.09709	2.88156	3.07027	1.09709	1.09709
ATP6V1F	8.59722	8.28674	8.24561	5.87928	5.10601	5.20043	4.5008	4.31095	3.55135	5.15048	1.09709	3.37861	5.4429	5.78182	4.61516	8.38742	8.90599	7.44807
ATP6V1G1	8.42087	8.52396	8.17414	6.54001	6.60125	7.92401	7.04373	8.02176	6.94346	8.4425	6.85451	8.5534	10.9615	10.3225	10.4569	10.9331	9.74974	9.90205
ATP6V1G2	3.84688	2.98933	4.10557	1.09709	2.9317	1.99629	1.09709	3.62914	1.09709	1.09709	4.15098	4.09895	1.09709	1.09709	1.09709	3.653	1.09709	1.09709
ATP6V1G3	1.09709	1.09709	1.09709	1.09709	1.09709	1.09709	1.09709	1.09709	1.09709	1.09709	1.09709	1.09709	5.10779	1.09709	1.09709	7.85929	6.65297	4.96513
ATP6V1H	7.45038	7.37534	7.95283	7.69123	7.28281	7.50716	8.1575	8.20949	7.66361	7.39423	5.92381	7.32582	5.68313	7.15579	7.93981	9.87459	9.43509	9.30492
ATP7A	6.64364	6.88243	6.77944	6.14635	7.49259	7.37165	7.4063	8.38292	7.41028	7.47739	7.81334	6.44146	7.27434	8.2985	8.7644	8.10611	7.95738	8.95423
ATP7B	6.54451	6.27972	5.40292	5.60279	6.14424	4.0774	6.24146	3.81881	3.37388	4.49901	2.73205	3.85416	4.90536	5.6253	5.76304	5.86266	7.61442	7.52592
ATP8A1	8.12512	8.73722	8.92525	8.56686	8.60315	9.03451	8.14608	8.25017	8.83739	8.40354	8.43925	8.07349	3.69072	6.64718	6.07284	8.37299	7.96373	7.97766
ATP8A2	1.09709	1.09709	1.09709	1.09709	1.09709	1.09709	1.09709	1.09709	1.09709	1.09709	1.09709	1.09709	1.09709	2.67473	1.09709	1.09709	1.09709	2.69505
ATP8B1	8.31748	8.7562	8.8743	8.67633	9.1664	9.26734	9.18207	9.5404	9.27464	8.7406	8.24596	8.23932	8.47552	6.72628	6.15035	6.51638	8.01961	6.68607
ATP8B2	4.69526	5.90723	5.40292	4.85243	3.92339	5.44808	5.03687	4.91094	5.20172	4.30237	1.09709	5.72117	7.40444	6.42804	8.18033	6.1057	8.39313	7.68369
ATP8B3	1.09709	1.09709	1.09709	1.09709	1.09709	1.09709	1.09709	1.09709	1.09709	6.2656	1.09709	6.68184	1.09709	5.54015	2.39652	3.07027	5.77046	3.8692
ATP8B4	6.84749	8.08755	7.33934	8.24816	7.36004	7.43743	7.3175	8.37067	7.78817	8.60717	8.32366	7.66133	5.58505	7.06742	6.85298	6.27682	7.67755	7.05515
ATP9B	4.18969	5.32894	5.56851	5.35376	6.17088	5.36014	5.87692	6.06281	6.57962	7.35706	4.48543	5.89056	6.95959	6.33011	7.25482	6.41855	6.72946	7.48752
ATPAF1	8.42883	8.70094	9.07402	8.83854	8.2876	8.98161	9.36427	9.19075	9.13417	8.96917	8.9675	8.46507	8.50259	9.30812	8.34585	8.98915	9.00159	9.13649
ATPAF2	6.01976	4.81435	5.0003	4.62003	6.01784	3.74175	5.669	5.97483	5.30094	4.54418	3.62128	5.35457	7.63398	6.94048	5.30108	6.17394	6.8162	5.98308
ATPBD4	8.5542	8.53225	9.15792	9.0808	9.1697	8.92159	9.37409	9.57603	9.49692	9.53555	9.69777	9.00054	7.54128	5.13777	6.11212	7.72028	6.57219	6.86452
ATPGD1	3.84688	4.77744	4.74658	3.91438	4.69121	4.98181	2.33971	1.09709	3.70816	3.72243	3.0547	3.71334	2.51764	5.01666	4.37587	8.92926	9.37923	8.72921
ATPIF1	10.5556	10.0125	9.86433	7.81678	7.36004	6.94889	6.64999	7.22726	5.20172	4.1345	6.93776	6.95041	8.58087	7.61655	7.32331	10.6777	10.3817	9.20198
ATR	8.31318	9.31417	9.07599	9.05555	8.97386	9.45898	8.17164	7.72353	8.94069	7.90831	7.40895	8.51769	9.56	10.2541	10.8219	10.4978	9.87115	10.5562
ATRIP	5.63495	6.48722	5.79539	6.40103	6.11709	5.02064	5.82052	6.77823	5.94638	6.59858	5.32381	6.73616	6.01973	9.10118	7.93981	5.87911	7.11881	7.28748
ATRN	7.31089	7.7703	7.35881	7.56024	7.72592	8.50396	7.17872	7.12597	7.66361	6.61967	8.93185	5.52913	2.80632	7.29201	6.82962	9.12107	9.26571	9.96488
ATRNL1	6.16038	7.30617	6.5388	6.66675	6.27278	6.97865	6.88107	6.46447	7.06103	7.50597	4.15098	6.7885	5.68313	4.88434	7.30649	4.059	3.21127	4.87234
ATRX	11.3965	11.6811	12.3279	11.7658	12.1079	12.625	12.1927	11.5846	12.9899	11.2196	11.6272	10.8479	11.0552	10.6811	11.3833	12.3764	11.0784	12.2308
ATXN1	8.54324	7.85199	6.78905	8.90945	7.7033	7.45165	8.61002	8.37313	7.77102	7.36956	6.76615	7.80373	6.59043	7.63716	2.88156	1.09709	4.5046	2.91529
ATXN10	8.47953	8.53774	8.34333	8.44486	8.12353	7.64965	8.90572	8.99881	8.60554	8.01554	8.27825	7.31397	6.73446	5.92296	5.08062	10.2893	10.3126	9.3823
ATXN1L	8.50234	8.15347	6.9084	7.28006	7.85465	7.75086	8.51338	7.78389	8.2509	8.21218	8.8266	8.11506	8.56812	9.22887	8.3041	7.00244	8.14774	7.26948
ATXN2	12.2829	12.2281	12.506	12.3612	12.3903	12.6618	12.1531	11.64	12.2728	12.1318	11.0385	11.7008	11.6346	12.0293	12.1248	11.2391	11.0187	11.4827
ATXN2L	11.8154	11.6811	11.3201	11.3404	11.3467	11.5415	10.2189	9.70062	10.7297	10.3248	10.0038	11.0237	10.4853	10.7033	10.8926	8.83133	10.3959	10.7958
ATXN3	7.77783	7.17122	7.76614	8.0392	7.74377	8.20567	7.74202	8.13904	8.40336	7.50597	9.57026	7.82058	6.82305	6.83735	5.76304	7.77399	6.33814	6.54357
ATXN7	10.3686	10.2915	10.3728	10.2092	10.3599	10.1686	10.982	10.6095	10.8438	10.9906	10.8591	10.7446	10.5645	10.7275	9.51535	8.40455	8.8036	7.90378
ATXN7L1	10.2789	10.0696	9.8575	9.84124	9.80838	9.63594	9.44799	8.84797	9.86136	9.33993	8.77472	8.71533	5.83305	8.19109	4.81989	6.4845	6.33814	7.26948
ATXN7L2	9.264	8.89969	8.26638	8.19028	7.25819	6.45089	7.61943	7.43915	7.38795	6.38124	5.99471	5.72117	5.9945	5.6253	4.61516	3.653	6.19436	4.82358
ATXN7L3	1.09709	1.91516	1.93022	3.29125	2.62554	2.60965	1.09709	1.09709	4.39492	7.95465	9.28609	8.94399	7.06022	7.48629	9.03328	6.65649	8.2395	6.54357
AUH	5.71538	5.42722	5.63402	7.19008	5.82994	6.06319	5.56977	6.20214	5.67814	7.59379	5.08419	8.48106	7.83195	7.41647	8.61533	6.18721	6.58871	7.60696
AUP1	4.2637	4.00024	3.48601	2.60625	2.78846	1.09709	3.03951	3.62914	3.37388	1.09709	1.09709	2.92882	1.09709	6.3799	5.08062	8.80577	8.76416	7.81353
AURKA	15.1924	14.8781	14.8431	15.0296	14.9804	14.7796	15.1312	15.325	14.9427	15.0534	15.6531	14.904	13.4835	13.1519	12.1444	10.2192	10.4522	10.7041
AURKAIP1	6.83556	5.27716	6.05643	4.51528	5.38223	4.00079	5.44463	3.4862	2.19743	2.68189	1.09709	4.9249	8.347	8.11965	7.6376	7.90414	8.79651	7.91539
AURKB	8.84338	7.87822	8.14826	9.32897	8.96438	8.83475	8.73908	9.64171	8.4418	9.14297	9.03415	8.71983	8.18376	9.89198	8.36222	8.40171	8.27565	8.41417
AURKC	10.0058	9.30131	9.09546	10.7091	10.1873	9.99505	11.0059	10.9313	10.3397	9.11356	9.31578	8.72431	7.54128	8.6725	7.79057	7.32987	8.15884	7.17599
AUTS2	10.0517	9.88463	9.96198	10.3338	10.3992	10.4342	8.49775	8.05887	8.36387	8.21218	6.95563	8.30066	7.58416	8.50321	8.86546	5.00585	7.3878	6.75237
AVEN	9.58926	8.64093	8.91432	7.90168	7.79601	7.62477	8.29046	8.4356	7.87099	7.19099	7.38937	5.89056	2.80632	6.80127	1.09709	7.83423	7.2177	6.92325
AVIL	5.3625	3.63072	3.97477	6.51326	5.82994	6.31743	5.20089	4.54028	5.6408	4.07375	1.09709	4.72339	1.09709	4.39241	3.72378	8.07791	8.14774	9.12903
AVL9	7.73353	8.50445	8.87655	8.6242	9.0795	8.9767	8.87839	8.96174	9.0655	9.62554	9.26833	9.82326	9.82418	10.125	9.8179	8.31076	9.23456	8.69254
AVP	1.09709	1.09709	1.09709	1.09709	1.09709	1.09709	1.09709	1.09709	1.09709	1.09709	1.09709	1.09709	1.09709	1.09709	1.09709	1.09709	1.09709	1.09709
AVPI1	7.88008	7.47611	6.13389	5.4698	5.87927	4.62598	3.69209	3.4086	5.67814	3.24794	6.73545	6.7885	5.61849	6.87255	5.55055	5.50787	7.02482	4.87234
AVPR1A	1.09709	1.09709	1.09709	1.09709	1.09709	1.99629	1.82902	1.09709	1.09709	1.09709	1.09709	1.09709	1.09709	1.09709	1.09709	1.09709	1.09709	1.09709
AVPR1B	3.74608	3.93382	3.02064	2.60625	3.06	2.34972	1.82902	1.09709	2.61957	1.09709	1.09709	1.09709	1.09709	1.09709	1.09709	1.09709	1.09709	1.09709
AVPR2	1.09709	1.09709	1.09709	1.09709	1.09709	1.09709	1.09709	1.09709	1.09709	1.09709	1.09709	1.09709	1.09709	1.09709	1.09709	1.09709	1.09709	1.09709
AWAT1	1.09709	1.09709	1.09709	1.09709	1.09709	1.09709	1.09709	1.09709	1.09709	2.99687	1.09709	1.09709	1.09709	1.09709	1.09709	1.09709	1.09709	1.09709
AWAT2	1.09709	1.09709	1.09709	1.09709	1.09709	1.09709	1.09709	1.09709	1.09709	1.09709	1.09709	1.09709	1.09709	1.09709	1.09709	1.09709	1.09709	2.91529
AXIN1	7.77783	7.94592	6.89067	6.95203	6.57157	5.20043	8.25104	6.99803	6.72925	7.11139	6.58286	5.95309	2.12102	7.31777	5.36763	6.64692	8.51479	6.14986
AXIN2	6.27087	6.08309	6.357	5.52449	5.16035	4.77002	5.9835	5.79565	6.76435	6.06495	5.17881	5.045	2.12102	3.62984	4.99888	7.23091	6.74429	6.8883
AXL	1.09709	1.09709	2.50385	1.09709	1.88763	1.09709	3.03951	3.04218	1.09709	1.09709	2.53033	2.20006	1.09709	7.39242	5.30108	1.09709	4.76099	2.42244
AZGP1	4.69526	1.09709	2.26001	1.09709	2.9317	4.62598	3.98204	1.09709	2.61957	1.09709	4.4349	1.09709	4.38635	1.09709	1.09709	1.09709	1.09709	1.09709
AZI1	7.36168	6.27972	6.46881	6.60477	6.32115	4.72361	7.53442	7.36206	7.3538	7.4658	4.98288	5.52913	5.91604	7.71678	5.76304	4.84704	6.74429	4.66642
AZI2	8.45245	7.39364	7.86478	8.49012	7.92281	8.25109	8.46137	9.2333	7.53743	9.60059	10.4474	9.5753	11.4803	10.1432	10.5019	9.35197	9.10853	8.21236
AZIN1	8.08539	8.94795	8.94041	9.64437	9.57419	9.86033	9.29102	9.16261	9.52276	10.7633	10.5129	10.631	10.7716	10.2407	10.8425	11.4431	10.8855	11.5245
ApoC3	1.09709	1.09709	1.09709	1.09709	1.09709	1.09709	1.09709	1.09709	1.09709	1.09709	1.09709	1.09709	1.09709	1.09709	1.09709	1.09709	1.09709	1.09709
ApoN	1.09709	1.09709	1.09709	1.09709	1.09709	1.09709	1.09709	1.09709	1.09709	1.09709	1.09709	1.09709	1.09709	1.09709	1.09709	1.09709	1.09709	1.09709
B2M	9.40382	9.30936	9.24769	9.1475	9.46415	9.35315	8.37356	8.74357	7.87902	8.16279	8.93185	8.49162	10.8018	11.1241	10.0951	12.8975	11.535	11.2451
B3GALNT1	3.51899	4.70062	4.3354	3.53228	3.06	4.94189	1.82902	3.32618	2.19743	4.30237	4.2715	6.01303	8.35197	8.14865	7.56874	6.93329	5.61763	6.55847
B3GALNT2	8.57587	9.10428	8.7372	9.08987	8.90219	8.81564	9.23286	8.57021	8.93301	7.63577	7.22969	6.96564	7.88091	6.42804	5.30108	7.06842	8.01961	6.80329
B3GALT1	3.08388	3.713	3.83036	4.21345	4.44959	4.28488	4.22181	4.70659	5.14941	5.46265	5.99471	2.20006	1.09709	1.09709	1.09709	1.09709	3.01703	3.26457
B3GALT2	1.09709	1.09709	1.09709	1.09709	1.09709	1.09709	3.62595	1.09709	1.09709	7.86925	2.53033	7.6425	6.98542	7.06742	7.54025	6.04868	7.48806	7.6283
B3GALT4	3.08388	5.22344	1.09709	1.99415	1.09709	1.09709	2.12167	1.09709	1.09709	2.99687	1.09709	1.09709	1.09709	1.09709	1.09709	2.94146	2.10863	2.69505
B3GALT5	1.09709	1.09709	1.09709	1.09709	1.09709	1.09709	1.09709	1.09709	1.09709	1.09709	1.09709	1.09709	1.09709	1.09709	1.09709	3.07027	4.43255	3.40921
B3GALT6	7.36997	6.60713	6.49252	7.02955	6.33299	5.75421	7.46261	7.48986	6.78158	5.69922	6.33234	5.98337	7.1991	5.44963	5.76304	6.28918	6.89801	5.35581
B3GALTL	6.25304	6.94996	6.67971	5.44166	5.04952	5.70751	5.03687	3.93213	5.43798	5.50866	4.53421	5.82518	3.92728	3.23888	5.2313	5.32758	6.29851	6.64478
B3GAT1	1.09709	1.09709	1.09709	1.09709	1.09709	1.09709	1.09709	1.09709	1.09709	1.09709	1.09709	1.09709	1.09709	1.09709	1.09709	1.09709	1.09709	1.09709
B3GAT2	3.08388	4.34355	1.09709	2.9955	2.62554	2.34972	2.92889	2.80974	1.09709	1.09709	1.09709	1.09709	3.69072	1.09709	2.88156	1.09709	1.09709	2.91529
B3GAT3	3.74608	1.09709	4.10557	1.09709	3.28326	1.09709	2.12167	1.09709	4.20123	1.09709	3.52568	1.09709	4.79226	1.09709	2.39652	5.22815	4.35664	5.86809
B3GNT2	6.62989	5.85529	6.75024	5.99985	5.49211	6.11776	4.63857	6.07495	5.20172	5.69922	2.90399	5.60905	6.87923	5.78182	6.25932	10.7598	10.0943	10.3372
B3GNT3	9.19333	9.01056	8.33024	8.72374	7.76576	8.11031	8.48195	9.07173	7.79667	7.88674	8.00136	8.42156	6.60716	8.05985	6.9428	7.00992	8.07927	6.96857
B3GNT4	8.59722	8.52396	8.5006	9.4	9.1697	8.25919	7.48544	6.67042	6.1983	5.36595	3.31122	6.75382	1.09709	1.09709	4.7212	3.18717	2.10863	4.13504
B3GNT5	4.89344	6.58606	4.78571	4.40216	5.74378	5.53094	4.17703	6.11076	4.97993	5.46265	6.84495	2.20006	3.81407	1.09709	5.81159	8.42987	8.03174	7.26948
B3GNT6	1.09709	1.09709	1.09709	1.09709	1.09709	1.09709	1.09709	1.09709	1.09709	1.09709	1.09709	1.09709	4.30577	7.44012	5.15794	7.3477	8.51479	6.54357
B3GNT7	1.09709	1.91516	1.09709	1.99415	2.20193	1.09709	1.09709	1.09709	1.09709	1.09709	1.09709	1.09709	1.09709	1.09709	1.09709	4.11646	4.0039	4.82358
B3GNT8	1.09709	1.09709	1.09709	1.09709	1.09709	1.09709	1.09709	1.83015	1.09709	1.09709	1.09709	1.09709	1.09709	1.09709	1.09709	5.62964	7.53142	5.51735
B3GNT9	9.10915	9.77606	9.57073	9.02985	9.24523	9.60447	8.78028	9.7907	8.878	8.63589	8.65138	8.11506	9.84548	9.98737	9.14628	9.12452	7.93818	8.96265
B3GNTL1	4.11156	2.67536	1.09709	2.9955	2.62554	1.99629	2.12167	4.13431	2.61957	1.09709	1.94669	1.09709	1.09709	1.09709	1.09709	2.4426	1.09709	3.10188
B4GALNT1	2.0406	1.09709	1.09709	1.09709	1.88763	1.09709	3.62595	3.62914	2.92478	6.53342	1.09709	5.10147	1.09709	3.23888	3.91758	1.09709	2.50105	2.05014
B4GALNT2	1.09709	1.09709	1.09709	1.09709	1.88763	1.09709	1.09709	1.09709	1.09709	1.09709	1.09709	2.62305	1.09709	1.09709	1.09709	4.17165	4.81846	6.16942
B4GALNT3	5.60711	7.59687	4.86088	5.26013	5.61376	7.68619	4.96038	5.4673	5.43798	3.12856	1.94669	3.37861	1.09709	1.09709	5.15794	5.25366	5.61763	7.14671
B4GALT1	7.90312	7.61258	7.34586	7.4658	7.47667	7.00782	7.48544	6.97232	6.49855	7.23945	8.88602	8.28253	8.5466	10.4029	9.35286	8.79931	9.31617	8.78409
B4GALT2	7.35334	5.42722	5.85153	4.07191	6.44635	3.91971	5.28682	6.13415	5.25219	5.09114	3.87345	5.60905	1.09709	1.09709	4.91219	3.93645	6.12806	5.38961
B4GALT3	7.38642	6.86504	7.48823	8.43778	7.19474	6.63667	8.05746	8.75115	6.7469	6.93765	6.12682	5.4445	6.13965	5.13777	5.94814	8.69875	9.09991	8.09468
B4GALT4	8.09042	8.12819	8.43179	6.91165	8.00278	7.79055	6.6977	6.94614	6.63757	8.7139	7.2075	8.43803	9.59186	7.12693	8.62214	5.48654	5.21018	6.40204
B4GALT5	8.22907	7.71316	8.27665	8.22775	8.77349	8.606	8.70059	9.04578	8.98599	7.58845	6.60567	7.54447	3.5551	5.92296	7.08768	7.45574	7.92523	7.3315
B4GALT6	10.1245	9.93756	10.36	10.2144	10.37	10.5925	9.48584	9.32882	9.86742	8.66152	8.49833	9.13459	6.7646	8.56904	8.88824	7.76518	8.59054	8.37684
B4GALT7	3.24552	2.84254	1.93022	3.41722	4.10296	1.99629	4.08293	2.52058	5.09512	1.09709	1.09709	5.045	1.09709	3.93288	2.39652	4.27593	4.70109	2.69505
B9D1	2.89858	5.32894	5.2157	2.60625	2.43508	1.99629	1.82902	2.93144	2.61957	2.68189	2.28242	3.37861	6.33316	6.94048	5.81159	7.04676	6.74429	6.33438
B9D2	3.38929	4.48819	1.93022	1.09709	2.78846	2.60965	2.80733	1.09709	1.09709	3.45829	5.17881	5.3074	6.16248	5.54015	4.50056	5.0356	6.55547	4.7731
BAALC	5.3625	1.09709	3.66904	1.09709	2.62554	1.99629	1.09709	1.09709	1.09709	1.91879	1.09709	1.09709	1.09709	1.09709	1.09709	1.09709	1.09709	1.09709
BACE1	4.18969	5.10955	3.97477	4.76397	3.78931	4.98181	3.03951	3.69533	2.61957	1.09709	1.09709	2.62305	1.09709	4.57597	5.66072	5.5289	6.6686	4.87234
BACE2	7.52655	7.24027	7.55728	6.31072	6.90868	5.82154	5.26582	7.57772	6.24877	4.1345	1.09709	5.20813	1.09709	3.23888	5.15794	2.4426	4.35664	2.69505
BACH1	8.29152	8.45302	7.15855	8.25624	8.52277	8.03204	7.95652	7.29623	8.86997	7.6614	7.2943	6.99564	5.96882	6.64718	6.65456	6.95671	8.11391	6.87646
BACH2	1.09709	4.6606	2.70248	1.09709	2.9317	1.09709	4.3073	1.09709	3.55135	1.09709	1.09709	3.85416	5.10779	3.23888	5.60669	2.4426	3.21127	3.65856
BAD	6.37349	6.39328	4.82379	6.2472	4.26206	2.99959	5.63668	3.23826	1.09709	1.09709	1.09709	6.04209	8.57663	7.93224	5.99092	6.2391	7.76007	6.73935
BAG1	7.94258	8.93968	8.57186	7.28006	8.17046	8.51076	8.09654	7.58622	8.31146	10.2767	10.304	9.15466	8.27556	9.0172	8.46431	10.3174	9.9258	9.45175
BAG2	7.94812	8.12819	8.33352	7.96223	8.02118	8.86428	8.09654	8.46585	8.25707	8.81784	8.27114	8.58333	9.35991	9.02504	8.13342	9.75504	9.6955	9.06789
BAG3	9.12148	8.97656	8.5006	8.27626	8.72267	8.53433	8.42169	7.21087	8.83327	9.07784	10.9616	9.39861	8.83628	8.95289	8.26981	8.10261	7.91217	8.52447
BAG4	7.9258	7.80262	7.39699	7.95728	8.07855	7.97412	8.36374	8.19011	7.98694	7.7596	8.75446	8.24557	8.69087	8.07503	8.77666	8.10611	8.45749	7.21412
BAG5	5.66227	5.47394	5.79539	6.45824	5.26322	5.94743	6.41329	3.4086	5.14941	6.04948	6.07869	6.25557	7.04802	7.57442	6.48548	6.95671	6.10526	7.03398
BAHCC1	1.09709	1.91516	1.09709	1.09709	1.09709	1.99629	2.12167	1.09709	1.09709	1.09709	1.09709	1.09709	1.09709	1.09709	1.09709	1.09709	1.09709	1.09709
BAHD1	7.61294	7.33802	7.06679	7.37962	7.16194	6.53346	8.14894	6.70985	7.43226	7.62017	6.99935	8.76405	8.83982	7.57442	7.54025	8.41304	8.93856	8.17902
BAI1	1.09709	1.09709	1.09709	1.09709	1.09709	1.09709	1.09709	1.09709	1.09709	2.48543	1.94669	6.01303	1.09709	2.67473	1.09709	2.20828	3.01703	2.91529
BAI3	5.32877	6.22622	5.24399	6.40103	5.13344	5.65923	5.90431	6.74824	6.61851	5.90231	8.7722	6.25557	5.32621	5.98866	5.71279	5.17573	4.10075	5.86809
BAIAP2	9.83667	9.35832	8.45006	8.92727	8.79718	8.11924	9.55652	8.33582	9.26549	8.98752	8.88602	9.04781	7.46075	8.10493	6.1876	6.72174	7.75276	7.73704
BAIAP2L2	5.81607	5.49675	6.23578	5.01444	4.89769	6.55996	5.82052	4.13431	5.56307	4.45236	4.53421	3.17328	1.09709	4.18138	2.88156	2.4426	2.78697	2.91529
BAK1	3.63727	1.09709	1.09709	1.99415	1.09709	3.15622	1.09709	2.12322	1.09709	1.91879	1.09709	6.12589	1.09709	1.09709	5.08062	5.22815	5.64952	3.10188
BAMBI	6.12159	5.95736	5.85153	6.05655	6.01784	4.57454	5.48151	6.57112	5.78468	9.12466	8.5812	9.03704	11.2475	10.7794	10.2679	7.79146	6.8021	6.61658
BANF1	9.01182	8.26038	8.42872	10.0797	9.51828	9.65909	10.2059	9.43965	9.58541	8.98955	8.74422	8.63664	8.80762	8.74075	8.5091	9.04483	9.34075	8.87613
BANF2	1.09709	1.09709	1.09709	1.09709	1.09709	1.09709	1.09709	1.09709	1.09709	1.09709	1.09709	1.09709	1.09709	1.09709	1.09709	1.09709	1.09709	1.09709
BANP	10.8152	10.2478	9.82753	10.296	10.3114	9.34174	10.3434	10.0683	9.60973	9.22088	9.23946	9.31189	9.58554	9.99137	7.40459	7.78275	7.13014	7.37422
BAP1	7.60593	7.29323	5.81435	6.57921	5.91123	5.84331	7.89307	6.74824	7.36527	7.38195	6.23324	7.62342	7.16562	8.60087	7.77842	7.64059	9.20005	8.05847
BARD1	7.14682	7.51564	7.79978	7.14725	7.99162	8.28721	7.63992	7.70414	7.48581	7.86925	7.23702	8.09442	8.52916	7.59564	7.52579	9.83828	9.5576	10.5365
BARHL1	1.09709	1.09709	1.09709	1.09709	1.09709	1.09709	1.09709	1.09709	1.09709	1.09709	1.09709	1.09709	1.09709	1.09709	1.09709	1.09709	1.09709	1.09709
BARHL2	6.64364	7.08374	6.48071	4.97563	5.87927	6.77883	5.26582	4.26883	6.5992	6.00208	5.05121	5.85824	6.99816	1.09709	1.09709	1.09709	1.09709	1.09709
BARX2	6.35688	5.49675	5.56851	5.52449	5.74378	5.23382	5.74675	5.41087	5.60246	3.12856	7.88034	5.75668	8.18376	1.09709	1.09709	1.89228	1.09709	1.09709
BASE	1.09709	1.09709	1.09709	1.09709	1.09709	1.09709	1.09709	1.09709	1.09709	1.09709	1.09709	2.20006	1.09709	1.09709	1.09709	1.09709	1.09709	1.09709
BASP1	9.16502	9.93652	9.65321	7.50703	8.10294	9.06951	7.63584	9.2306	7.70031	10.717	10.1143	11.8281	13.0693	11.9274	12.519	12.2636	11.699	12.1256
BAT1	9.00385	9.29158	8.51803	8.5538	8.56101	8.21403	8.25901	8.73404	8.58114	8.43062	9.07966	9.59747	9.63327	10.8627	10.4397	9.22917	10.1058	10.3469
BAT2	9.81254	10.1005	9.89243	9.35178	8.93557	9.08555	9.5619	8.23404	9.50212	9.13018	9.36338	10.2271	10.901	11.4141	11.2934	9.45969	10.4249	10.6452
BAT2L1	6.98345	6.0058	5.73698	5.87928	7.10094	6.50646	7.60699	6.4828	7.39915	6.09538	3.52568	5.15579	7.45151	8.02899	9.04346	7.63576	9.41902	8.79671
BAT2L2	11.9846	12.0521	12.202	11.2803	12.1828	12.3056	11.4622	10.8223	12.1447	11.9522	9.98979	12.3764	13.477	13.2864	14.2675	13.2907	13.1156	13.8345
BAT3	8.46024	7.48752	7.82799	7.63033	7.42231	7.87738	8.37601	8.3257	8.18768	7.53399	7.86151	8.06644	7.79593	7.59564	8.27846	9.08611	10.4934	9.84397
BAT4	7.90882	7.99469	6.5388	6.60477	6.17088	6.98844	8.16882	7.92122	7.33057	8.20523	7.32897	7.41729	8.54226	9.57168	7.66425	8.28632	7.91871	7.58531
BAT5	7.42673	7.157	7.55728	7.21518	7.87098	7.59945	7.03756	7.07856	6.79861	5.83173	7.18496	7.08205	3.40432	7.06742	7.33993	9.61614	10.9054	9.57954
BATF	1.09709	1.09709	1.09709	1.09709	1.09709	1.09709	1.09709	1.09709	1.09709	1.09709	1.09709	1.09709	1.09709	1.09709	1.09709	1.09709	1.09709	1.09709
BATF2	1.09709	1.09709	1.09709	1.09709	1.09709	1.09709	1.09709	1.09709	1.09709	1.09709	1.09709	1.09709	1.09709	1.09709	1.09709	1.09709	1.09709	1.09709
BATF3	1.09709	1.09709	1.09709	1.09709	1.09709	1.09709	1.09709	1.09709	1.09709	1.09709	1.09709	1.09709	1.09709	1.09709	1.09709	1.09709	1.09709	1.09709
BAX	4.64108	3.23967	1.09709	1.99415	1.88763	3.2958	3.87325	2.93144	3.84882	3.24794	3.31122	3.55633	1.09709	1.09709	2.39652	3.18717	4.97819	4.5511
BAZ1B	11.0253	10.8201	10.9315	11.0579	11.4015	11.2789	11.1164	11.4569	11.8487	11.063	11.4031	11.0346	10.9287	11.3824	11.2009	10.7509	10.8431	11.2283
BAZ2A	11.6383	11.6348	11.5011	11.3019	11.9778	11.6928	11.6923	10.9467	11.7262	12.6592	11.4546	13.1539	12.7747	13.342	13.1544	10.9999	11.4747	11.8393
BAZ2B	8.1733	8.04573	8.39768	7.7031	8.7294	8.44477	8.53324	8.61658	8.92139	8.8018	7.85677	8.54329	7.93491	8.25915	7.95067	7.38845	7.08428	8.36418
BBOX1	1.09709	1.09709	1.09709	1.09709	1.09709	1.09709	1.09709	1.09709	1.09709	1.09709	1.09709	1.09709	1.09709	1.09709	1.09709	3.18717	3.21127	3.8692
BBS10	3.38929	2.98933	4.74658	4.97563	4.35894	4.85854	2.67198	1.09709	1.09709	5.59648	1.09709	4.48858	3.5551	3.62984	7.99333	6.28918	5.44659	5.28573
BBS12	7.24928	7.19924	7.60154	7.6611	7.49785	7.50034	8.19398	7.19983	7.85481	8.83145	7.98406	8.19477	6.4304	6.60593	7.76617	6.28918	5.25239	5.00936
BBS2	11.4355	11.415	11.3176	11.2753	11.3637	11.2497	11.0118	10.989	10.7937	9.11727	8.55801	8.41602	6.55637	8.44596	7.25482	7.29967	7.81725	7.68369
BBS4	9.39978	8.83866	9.42133	8.8888	9.17464	9.26331	9.46417	10.2464	9.22827	8.99157	10.1281	8.52284	6.8373	7.86393	8.05504	8.54762	7.91871	8.47037
BBS5	7.17549	7.76563	8.18145	8.12556	8.07503	8.60918	7.78314	7.40112	7.97201	6.04948	7.40245	7.27781	4.22029	6.27853	6.62772	6.97212	4.76099	6.16942
BBS7	6.37349	6.36881	7.66549	6.66675	7.49785	7.31055	7.16181	7.90092	8.62952	7.36332	4.3281	7.1369	6.67222	4.18138	7.42031	7.81727	6.96281	8.34283
BBS9	9.12638	8.29973	9.23546	9.25022	9.36101	9.48514	9.05813	8.96825	8.81665	10.4733	10.5964	9.86243	9.9475	9.88338	9.36102	7.5095	7.08428	7.41572
BBX	8.0078	7.72284	8.12191	7.72656	8.66999	8.66515	8.55929	8.53333	8.72612	9.32237	9.54098	8.12865	6.53904	8.52549	8.51643	9.41108	9.44873	9.98982
BCAM	1.09709	1.09709	1.09709	1.09709	1.09709	1.09709	1.09709	1.09709	1.09709	1.09709	1.09709	2.92882	1.09709	2.67473	3.91758	7.00244	6.91121	6.76527
BCAN	2.67998	1.09709	1.09709	2.34682	3.98585	1.09709	1.09709	1.09709	1.09709	5.73834	1.94669	6.12589	4.46259	7.84634	6.65456	5.86266	3.8998	4.5511
BCAP29	8.62866	7.29323	8.82848	9.08534	8.7472	9.58203	8.92087	9.34893	8.10797	9.83598	9.15309	7.46094	5.68313	5.54015	6.9428	5.72378	5.9347	4.82358
BCAP31	7.72709	5.83755	6.04043	3.29125	6.75876	3.91971	4.96038	6.23496	5.88386	6.78741	7.25155	7.55457	8.56812	7.65748	8.46431	8.62273	9.25798	8.38939
BCAR1	6.12159	6.45271	4.9667	5.12493	5.21271	5.29837	6.96144	7.34713	6.67494	3.55218	4.4349	4.48858	3.92728	1.09709	4.37587	5.20218	6.1505	5.38961
BCAR3	7.95365	7.37534	6.69	7.82223	7.08002	7.68016	7.15613	6.91273	6.5992	6.77806	6.12682	7.17672	7.56716	6.90692	8.70147	6.1057	7.18549	7.03398
BCAR4	11.0035	11.0296	10.9626	12.6232	12.4659	11.4333	11.3809	11.7462	11.0524	10.743	11.7803	9.64317	6.37285	6.05149	4.81989	2.94146	4.76099	1.09709
BCAS1	1.09709	1.91516	1.09709	1.09709	4.83213	1.99629	1.09709	1.09709	1.09709	1.09709	1.09709	2.20006	1.09709	1.09709	1.09709	1.89228	1.09709	1.09709
BCAS2	8.77634	8.46172	8.85157	8.28022	8.52018	8.66515	7.42532	8.19011	7.56754	10.2355	9.48213	9.69206	9.43208	9.0172	9.24667	9.40825	8.67029	9.06789
BCAS3	9.15305	8.81848	9.14677	9.04858	9.04394	9.65909	9.31415	9.26143	9.20292	9.62163	8.90682	10.2799	9.61271	10.1141	10.679	9.92294	10.1772	11.3664
BCAS4	4.46493	3.44947	4.82379	1.99415	3.55989	4.15002	3.2354	3.4862	2.92478	1.09709	1.09709	3.37861	1.09709	1.09709	3.49791	5.25366	5.90859	4.05194
BCAT1	8.03413	8.32855	8.89	7.91705	7.69874	8.67124	7.89988	7.88723	7.62595	6.85118	7.55671	6.87173	4.30577	4.88434	5.49213	9.99632	9.27849	8.6375
BCAT2	6.34009	4.48819	5.12732	4.71759	5.82994	4.28488	5.68489	5.67316	5.30094	5.26226	6.43783	5.40024	4.53493	1.09709	2.39652	2.4426	1.09709	1.09709
BCCIP	8.49856	8.89113	8.38191	8.534	8.41832	8.53099	8.48195	8.79029	7.82187	9.09111	8.76968	9.11081	10.0596	10.1323	10.0852	9.79347	9.2987	8.89679
BCDIN3D	1.09709	1.09709	1.09709	2.60625	2.62554	1.09709	4.0334	4.96433	1.09709	1.09709	1.09709	1.09709	3.92728	4.88434	4.2391	4.84704	5.98553	6.22653
BCHE	1.09709	1.09709	1.09709	1.09709	1.09709	1.09709	1.09709	1.09709	1.09709	1.09709	1.09709	2.62305	1.09709	6.05149	7.12653	5.06475	3.52988	4.91949
BCKDHA	7.35334	6.31858	5.27173	5.15994	4.9907	4.34776	5.55255	4.22541	5.34809	2.68189	3.94819	4.86085	7.221	6.94048	5.90405	6.95671	8.44394	6.91169
BCKDHB	5.29423	5.40327	7.03486	7.20686	5.84657	5.9272	6.46935	6.80032	6.47755	6.59858	6.20363	4.40079	3.03839	6.42804	4.08757	7.87985	6.6686	6.86452
BCKDK	7.06745	7.41769	7.47639	6.84888	7.18824	6.3931	6.54086	7.66857	7.03252	6.183	4.75576	5.48744	5.65117	7.55289	6.36062	6.4845	6.29851	7.15654
BCL10	10.3351	10.1632	10.5378	10.9418	11.2482	10.9963	10.5251	10.8352	10.3338	9.70409	10.6021	9.06205	9.24439	8.2855	7.32331	9.17862	8.62698	8.76816
BCL11A	1.09709	1.09709	1.09709	1.09709	3.64073	5.16623	1.09709	1.09709	3.16885	1.09709	1.09709	1.09709	1.09709	3.23888	4.99888	1.09709	1.09709	1.09709
BCL11B	1.09709	4.06362	1.09709	1.09709	1.09709	1.09709	3.75517	1.09709	1.09709	1.09709	1.09709	1.09709	1.09709	1.09709	1.09709	1.09709	3.66463	2.42244
BCL2	1.09709	1.09709	1.09709	1.09709	1.09709	1.09709	1.09709	1.09709	1.09709	1.09709	1.09709	1.09709	1.09709	1.09709	1.09709	1.09709	1.09709	1.09709
BCL2A1	1.09709	1.09709	1.93022	1.09709	1.09709	3.74175	1.09709	1.09709	1.09709	1.09709	1.09709	1.09709	1.09709	1.09709	1.09709	1.09709	1.09709	1.09709
BCL2L1	8.23816	8.31261	7.83728	7.82223	7.5239	7.90347	8.48648	7.28583	8.47395	9.00364	8.75446	6.56666	5.9945	5.24943	4.37587	8.1676	9.77522	8.01053
BCL2L11	4.79779	5.47394	4.22518	3.99537	3.382	4.00079	3.62595	5.26987	2.19743	6.76865	5.08419	4.79378	6.86539	5.70569	4.2391	3.80201	4.5046	5.6899
BCL2L12	7.95916	7.74677	7.37802	6.51326	6.71419	6.49277	7.61529	5.24855	3.70816	8.24306	7.32897	7.92556	8.006	8.89417	5.60669	6.11961	6.75896	5.4549
BCL2L13	5.39545	5.47394	4.86088	5.41295	5.31201	4.57454	5.40677	5.24855	4.97993	2.84963	4.21254	6.15278	5.55081	8.84186	7.95067	7.31787	8.20778	7.8259
BCL2L14	8.20146	7.0987	7.546	7.31917	7.07298	6.13549	6.51446	6.89231	6.76435	6.55547	6.65024	5.79134	5.01015	5.6253	6.78173	4.66831	6.03462	4.91949
BCL2L15	4.18969	1.09709	4.10557	1.09709	2.78846	5.36014	2.12167	1.09709	2.92478	1.09709	1.09709	1.09709	1.09709	3.62984	2.88156	2.4426	1.09709	3.65856
BCL2L2	6.76183	6.06796	6.19299	7.43764	7.71692	7.05515	7.66413	8.1648	7.68207	7.41848	7.00793	7.05381	7.09622	4.57597	5.30108	5.37482	5.88201	5.48646
BCL3	6.10179	5.47394	4.86088	5.01444	5.4708	5.23382	5.83483	6.94614	5.94638	3.63997	6.39917	5.6474	1.09709	1.09709	3.49791	6.84401	6.92428	6.63075
BCL6	7.42673	6.78409	6.07226	7.87042	6.78486	5.39006	6.20889	5.83903	6.45624	4.45236	6.65024	5.92216	4.22029	5.24943	5.71279	2.4426	2.78697	2.05014
BCL6B	7.66778	6.06796	6.67971	7.54712	6.72322	6.40776	7.39188	5.35213	7.44313	5.20746	5.82997	5.82518	6.71915	5.13777	1.09709	2.20828	2.78697	5.13439
BCL7A	5.45917	4.70062	2.87196	4.89469	4.10296	4.15002	4.85157	4.76802	4.97993	2.48543	6.34595	5.82518	3.69072	1.09709	4.50056	4.94443	5.61763	2.05014
BCL7B	9.42785	9.93444	9.64133	10.3165	10.0061	9.69688	9.09422	9.62943	8.93686	9.28493	9.6737	8.82795	9.78061	9.44298	7.58278	8.00492	8.00738	7.98319
BCL7C	4.33401	5.04901	2.87196	5.72452	5.65213	4.28488	5.65293	6.05056	4.78761	4.45236	2.28242	4.09895	4.79226	6.27853	4.2391	4.70589	6.4509	5.60621
BCL9	9.90246	9.52807	9.59966	9.65052	9.94863	9.78233	10.0997	9.51169	10.2263	9.9936	9.83436	10.3175	8.91226	9.07876	8.47939	7.01737	7.67755	7.71726
BCL9L	6.12159	5.64698	6.00788	2.81665	5.97312	5.05845	5.34805	4.08645	5.14941	3.55218	1.09709	5.20813	3.03839	1.09709	5.99092	5.39787	7.0489	6.61658
BCLAF1	7.99177	8.92087	8.56628	8.50036	8.91406	8.93176	8.89894	8.31296	9.48119	13.5882	11.8892	13.3345	13.0761	12.3084	12.67	12.2332	11.3269	12.2247
BCMO1	1.09709	3.34874	1.09709	1.09709	1.09709	1.09709	1.09709	1.09709	1.09709	1.09709	1.09709	1.09709	1.09709	1.09709	1.09709	3.57191	1.09709	3.76792
BCNT2	10.7899	10.8937	10.9998	11.1229	11.1429	11.4418	10.8141	10.6722	11.6776	10.5853	10.2516	10.4587	10.877	9.5501	10.8912	10.9297	10.271	11.1785
BCO2	4.2637	1.09709	4.22518	2.81665	2.9317	1.99629	3.69209	1.09709	1.09709	8.4484	3.52568	9.14466	9.84548	9.45464	9.45558	10.403	10.0353	10.0906
BCOR	10.452	10.1552	10.0344	10.3366	10.3978	10.3138	11.0286	9.99677	9.96867	11.1767	10.831	11.0489	10.4977	11.0434	10.6887	10.207	9.72941	9.96767
BCORL1	8.5542	9.05339	8.51803	9.02276	8.48879	8.17172	7.75711	6.95273	7.96448	8.047	6.57131	7.46094	4.03193	7.18408	5.36763	5.92737	6.57219	5.5772
BCR	3.08388	3.23967	2.26001	4.93573	4.76341	1.99629	3.40559	4.60916	3.84882	3.63997	5.68738	3.71334	8.09762	5.92296	4.81989	6.11961	6.57219	5.3212
BCS1L	8.39266	7.79805	7.74163	6.91165	6.93222	6.98844	6.28377	5.60776	6.79861	4.07375	5.72958	4.40079	7.48809	7.93224	7.88422	8.1776	8.54048	8.18383
BDA20	1.09709	1.09709	1.09709	4.40216	1.09709	1.09709	1.09709	1.09709	1.09709	1.09709	1.09709	1.09709	1.09709	1.09709	1.09709	1.09709	4.70109	3.53964
BDH1	4.33401	2.2395	4.16665	4.76397	4.211	1.09709	2.92889	2.93144	2.92478	4.1345	6.15804	7.20266	6.70367	6.60593	6.48548	3.93645	3.38013	2.05014
BDH2	2.67998	6.05267	2.87196	1.09709	1.88763	3.53716	1.09709	1.09709	3.55135	2.24444	3.18932	2.62305	1.09709	4.18138	4.2391	5.84602	4.19132	3.10188
BDKRB1	1.09709	1.09709	1.09709	1.09709	3.28326	1.09709	1.09709	1.09709	1.09709	1.09709	1.09709	1.09709	1.09709	1.09709	1.09709	1.09709	1.09709	1.09709
BDKRB2	1.09709	1.09709	1.09709	1.09709	1.09709	1.09709	1.09709	1.09709	1.09709	1.09709	1.09709	1.09709	1.09709	1.09709	1.09709	1.89228	1.09709	1.09709
BDNF	5.88722	6.25322	6.20739	5.77046	6.15762	7.20538	5.56977	3.14396	6.06382	3.94371	5.77058	5.20813	1.09709	3.23888	4.08757	7.90012	6.89801	6.08956
BDP1	9.12393	10.1107	9.64001	9.01801	9.58041	9.10592	9.72422	8.59147	10.0113	11.549	10.1252	12.0308	12.527	12.1966	12.8749	11.7432	11.3089	11.7702
BECN1	7.58471	7.95417	8.0032	7.69718	7.80028	8.67124	8.65501	8.32316	8.73056	8.55343	10.5957	8.87307	9.86473	9.38933	8.81878	8.67307	9.31864	9.24634
BEGAIN	1.09709	1.09709	1.09709	1.09709	2.20193	1.09709	1.09709	1.09709	1.09709	1.09709	1.09709	3.37861	1.09709	1.09709	1.09709	1.09709	1.09709	1.09709
BEND2	1.09709	1.09709	1.09709	1.09709	3.382	1.99629	1.09709	1.09709	1.09709	1.09709	2.53033	5.045	4.60376	5.01666	7.59668	1.09709	7.32017	4.91949
BEND3	5.63495	5.85529	5.12732	5.96077	6.13073	3.91971	6.12989	6.55388	5.39374	4.78864	5.72958	6.70018	6.37285	5.92296	5.30108	6.37284	8.33069	7.18561
BEND4	7.75268	6.96636	7.82333	8.20288	8.23496	8.35307	8.62243	7.78019	7.94931	8.40657	8.88834	7.1369	8.10941	8.11965	6.36062	4.59002	5.07554	5.76899
BEND5	4.33401	3.23967	4.22518	2.81665	4.31133	5.75421	3.98204	4.43026	2.61957	1.09709	1.94669	1.09709	1.09709	1.09709	3.49791	1.89228	4.5046	2.05014
BEND6	1.09709	1.09709	1.09709	1.09709	2.9317	1.99629	1.09709	1.09709	1.09709	1.09709	1.09709	1.09709	1.09709	1.09709	1.09709	1.09709	1.09709	1.09709
BEND7	7.70103	5.32894	6.357	6.47219	6.6682	6.7095	5.90431	6.38872	6.71137	7.205	4.67124	5.52913	5.68313	5.70569	3.49791	2.94146	4.35664	4.96513
BEST1	1.09709	1.09709	1.09709	1.99415	1.09709	1.09709	2.33971	1.09709	1.09709	1.09709	1.09709	1.09709	1.09709	1.09709	3.49791	4.54919	5.37204	4.5511
BEST2	1.09709	1.09709	1.09709	1.09709	1.09709	1.09709	1.09709	1.09709	1.09709	2.68189	1.09709	2.20006	1.09709	1.09709	1.09709	4.77821	6.03462	5.17375
BEST3	3.38929	4.23818	3.90445	3.73662	4.10296	4.46568	5.38746	4.3916	4.85464	5.23512	3.18932	3.98194	1.09709	5.35302	2.88156	1.09709	1.09709	2.05014
BEST4	1.09709	1.09709	1.09709	1.09709	1.09709	1.09709	1.09709	1.09709	1.09709	3.24794	1.09709	1.09709	1.09709	1.09709	4.37587	1.09709	3.78724	2.91529
BET1	9.49763	9.78186	9.8991	11.1524	10.5354	10.3494	10.1195	10.8155	9.68032	10.1904	10.8745	7.068	7.97412	7.15579	8.06508	8.96626	9.48667	8.94859
BET1L	3.74608	3.63072	4.43763	4.56862	1.09709	1.09709	4.87956	2.12322	2.19743	2.84963	7.67464	5.3074	7.14285	6.27853	6.82962	7.56134	7.9826	6.55847
BET3L	1.09709	1.09709	1.09709	1.09709	1.09709	1.09709	1.09709	5.62439	2.19743	1.09709	1.09709	1.09709	1.09709	1.09709	1.09709	1.09709	1.09709	1.09709
BEX2	1.09709	1.09709	4.16665	4.21345	1.09709	2.60965	2.80733	1.09709	1.09709	1.09709	1.09709	2.92882	1.09709	5.13777	6.78173	7.88393	7.90559	7.47187
BEX4	4.18969	1.09709	1.09709	2.34682	1.09709	1.09709	1.09709	1.09709	1.09709	1.09709	1.09709	1.09709	1.09709	1.09709	1.09709	1.09709	2.78697	1.09709
BEX5	1.09709	1.09709	1.93022	1.09709	3.06	1.09709	1.09709	1.09709	1.09709	1.09709	1.09709	1.09709	1.09709	1.09709	4.91219	5.7949	6.31846	3.96357
BFAR	7.11756	6.70811	7.05888	6.37155	6.85222	7.79614	6.84622	6.4828	5.14941	6.01805	6.21851	5.82518	4.03193	6.68727	5.94814	9.13824	8.70479	8.86119
BFSP1	1.09709	1.09709	1.09709	1.09709	2.62554	1.09709	1.09709	1.09709	2.61957	2.48543	5.32381	1.09709	1.09709	1.09709	3.91758	5.72378	6.50414	4.66642
BFSP2	1.09709	1.09709	1.09709	1.09709	1.09709	1.09709	1.09709	1.09709	1.09709	2.68189	1.09709	1.09709	1.09709	1.09709	4.2391	1.09709	1.09709	2.05014
BGLAP	1.09709	1.09709	1.09709	3.99537	1.09709	1.09709	1.09709	1.09709	1.09709	1.09709	1.09709	1.09709	1.09709	5.35302	1.09709	3.29436	3.78724	2.91529
BGN	1.09709	1.09709	1.09709	1.09709	1.09709	1.09709	1.09709	1.09709	1.09709	1.09709	1.09709	1.09709	1.09709	1.09709	4.2391	1.09709	1.09709	1.09709
BHLHB2	6.37349	6.63818	7.90948	2.34682	2.43508	5.9272	2.12167	1.09709	2.19743	1.09709	5.77058	5.48744	1.09709	5.44963	7.46646	5.84602	6.03462	6.20774
BHLHB9	3.94082	3.93382	3.58062	4.21345	4.35894	3.2958	4.08293	2.93144	4.56523	4.67166	5.32381	7.09596	6.85142	4.57597	5.49213	3.07027	3.8998	3.76792
BHLHE23	1.09709	1.09709	1.09709	1.09709	1.09709	1.09709	1.09709	1.09709	1.09709	1.09709	1.09709	1.09709	1.09709	1.09709	1.09709	1.09709	1.09709	1.09709
BHLHE41	1.09709	1.91516	5.03313	3.82837	1.09709	2.34972	2.33971	3.04218	1.09709	1.09709	1.09709	2.92882	3.92728	1.09709	1.09709	1.89228	2.10863	1.09709
BHMT	5.88722	7.19924	6.55014	7.07596	6.9477	5.44808	5.55255	5.04084	5.75003	7.08889	5.82997	5.56965	1.09709	4.73848	1.09709	1.09709	1.09709	1.09709
BICC1	11.625	11.6984	11.6036	11.8513	11.9773	12.1948	11.9394	11.3771	12.3397	11.5171	11.2355	11.1102	8.81484	9.44882	8.47939	7.14517	5.82731	6.46667
BICD1	7.41875	7.53226	6.33093	6.7027	7.5031	7.08283	6.94176	6.80032	7.30696	8.16279	8.42008	6.41949	5.19919	7.91546	7.00668	7.88393	8.56155	7.44005
BICD2	5.10782	5.13888	4.93229	5.57716	4.40499	4.0774	6.46016	5.96181	6.0063	6.01805	6.58286	6.90372	6.74961	7.06742	7.92886	4.50716	7.35921	6.57322
BID	7.94812	7.06863	5.56851	6.65457	6.42438	4.0774	5.34805	5.52159	3.37388	5.31504	4.79621	3.37861	8.39112	7.82853	6.85298	7.19853	7.89898	7.21412
BIN1	2.67998	1.09709	3.48601	1.09709	1.09709	2.34972	2.80733	1.09709	1.09709	1.09709	1.09709	1.09709	1.09709	1.09709	1.09709	6.4845	7.30025	5.86809
BIN2	9.50518	9.17299	9.48768	9.08307	9.54014	9.38868	9.4127	9.08078	9.56317	8.90625	10.849	8.75969	6.33316	6.76427	5.2313	9.49076	9.6955	8.98487
BIN3	9.44953	9.59154	8.74955	7.74391	7.44974	7.32607	7.40151	8.38535	6.97376	7.04282	7.14659	6.95041	8.69087	8.79678	7.95067	7.41687	8.67417	7.83204
BIRC3	5.71538	6.23978	6.16374	5.29202	6.35639	6.50646	6.41329	5.8949	5.60246	8.36973	7.23702	8.88913	9.82775	7.89849	8.45671	7.03214	7.06079	7.65626
BIRC5	9.44758	8.99266	9.25983	9.53069	8.97386	9.53105	9.62493	9.80077	9.60732	9.95785	10.5398	10.4191	10.9632	10.3786	9.72287	10.2424	10.4988	9.95647
BIRC6	10.943	11.3799	11.594	11.0904	11.5703	12.0454	10.2913	10.3119	11.2672	10.9615	9.19128	11.1323	12.27	12.065	12.7041	12.4005	12.4241	13.1366
BIRC7	1.09709	1.09709	1.93022	1.09709	1.09709	1.09709	1.09709	1.09709	1.09709	1.09709	1.09709	1.09709	1.09709	1.09709	1.09709	1.09709	1.09709	1.09709
BLA-DQB	1.09709	1.09709	4.6223	1.09709	1.09709	1.99629	1.09709	1.09709	1.09709	1.09709	1.09709	1.09709	1.09709	1.09709	5.66072	1.89228	3.52988	1.09709
BLCAP	9.2188	9.19402	7.80452	10.074	9.62922	9.46776	9.50272	9.4744	8.56133	7.86484	6.21851	6.95041	8.28078	6.16948	6.9428	8.27395	8.74218	7.34015
BLES03	4.64108	3.12062	3.02064	3.15188	3.55989	2.34972	4.38791	2.67424	3.37388	3.12856	1.94669	4.9249	1.09709	4.39241	4.50056	6.1057	7.72314	6.46667
BLK	1.09709	1.09709	1.09709	1.09709	1.09709	1.09709	1.09709	1.09709	1.09709	1.09709	1.09709	1.09709	1.09709	1.09709	1.09709	1.09709	1.09709	1.09709
BLM	11.4321	11.8787	11.2366	12.1226	11.8008	11.6514	11.6499	12.0241	11.7317	11.1201	11.3339	10.9868	10.5773	10.4561	10.8219	10.4304	10.3698	10.3597
BLMH	10.2205	9.88139	10.1282	9.75546	9.40372	9.78654	10.7354	11.1402	10.6369	10.8047	11.6889	9.91633	8.98445	9.45464	9.36509	10.3902	10.0398	9.6403
BLNK	2.67998	1.09709	1.09709	1.09709	1.09709	1.09709	1.82902	1.09709	1.09709	3.63997	1.09709	1.09709	5.0598	2.67473	2.39652	2.4426	2.10863	2.05014
BLOC1S1	8.43675	7.96236	7.36524	7.52722	8.01752	6.55996	7.62766	6.53644	6.51925	4.19271	7.3221	3.71334	2.51764	5.01666	6.78173	7.89609	8.36465	8.02132
BLOC1S2	5.02588	2.98933	6.49252	4.51528	4.49283	4.34776	5.17858	3.23826	2.61957	7.8063	8.17149	7.51371	8.18933	7.99745	8.3376	10.2472	9.78241	9.39272
BLOC1S3	3.74608	2.67536	1.09709	4.76397	1.88763	1.09709	2.33971	1.09709	1.09709	1.09709	1.09709	1.09709	1.09709	1.09709	2.39652	1.09709	3.21127	2.42244
BLVRA	3.74608	5.60563	4.22518	1.99415	4.49283	3.15622	2.51852	1.09709	1.09709	5.06052	1.09709	6.23055	6.73446	6.3799	6.45526	9.0154	9.18655	7.88617
BLVRB	2.40959	4.91967	4.78571	2.60625	3.17646	1.09709	1.09709	1.09709	2.19743	1.09709	1.09709	3.17328	7.96766	6.1117	7.43586	8.00866	8.03777	7.3315
BLZF1	9.11902	9.11718	9.50672	9.78927	9.59277	9.71468	9.5927	10.1714	9.87547	9.87484	10.0492	9.3443	8.16129	6.33011	8.19868	7.97082	8.14216	7.94969
BMF	1.09709	1.09709	1.09709	1.09709	1.09709	1.09709	1.09709	1.09709	1.09709	1.91879	3.42276	1.09709	1.09709	1.09709	1.09709	1.89228	1.09709	5.05226
BMI1	2.67998	6.69833	4.16665	1.99415	1.88763	1.09709	2.51852	1.09709	4.09336	2.68189	3.52568	5.10147	6.46753	2.67473	7.89551	8.34665	6.69935	7.73048
BMP1	1.09709	1.09709	1.09709	3.15188	3.17646	1.09709	1.09709	2.12322	1.09709	1.09709	1.09709	1.09709	1.09709	5.01666	5.15794	1.09709	1.09709	2.05014
BMP10	1.09709	1.09709	1.09709	1.09709	1.09709	1.09709	1.09709	1.09709	1.09709	1.91879	1.09709	1.09709	1.09709	1.09709	1.09709	1.09709	1.09709	1.09709
BMP15	13.6925	13.7913	13.8003	13.963	13.7922	14.096	14.1227	14.4333	14.4774	14.3207	14.941	14.1366	12.3351	12.6167	11.2501	4.50716	6.58871	4.72076
BMP2	2.67998	3.86407	2.26001	3.99537	3.71704	4.46568	1.09709	3.81881	1.09709	2.24444	4.48543	3.17328	1.09709	5.01666	7.54025	3.653	5.02769	5.48646
BMP3	5.22255	4.18237	4.74658	5.70098	6.08943	4.77002	5.34805	5.01579	5.34809	3.87382	3.0547	4.40079	2.51764	1.09709	1.09709	1.09709	1.09709	1.09709
BMP4	8.30455	8.23015	7.77583	7.99641	8.60803	7.81275	6.29416	6.95273	6.27335	10.3127	10.2723	10.7687	11.1729	10.3632	10.5616	6.16055	8.06163	7.6283
BMP5	1.09709	1.09709	1.09709	1.09709	1.09709	1.09709	1.09709	1.09709	1.09709	1.09709	1.09709	1.09709	1.09709	1.09709	1.09709	1.09709	1.09709	1.09709
BMP6	10.3768	10.0931	9.94383	10.236	9.79668	9.53105	9.32811	9.5856	8.60069	8.54519	7.04178	7.26556	5.86125	8.52549	5.55055	7.39418	6.27827	6.48238
BMP7	2.89858	1.09709	3.27396	1.09709	2.20193	3.15622	3.81548	3.23826	1.09709	1.09709	1.09709	1.09709	1.09709	1.09709	4.7212	3.39345	3.52988	1.09709
BMP8B	1.09709	1.09709	1.09709	1.09709	1.09709	1.09709	1.09709	1.09709	2.61957	1.09709	1.09709	1.09709	1.09709	1.09709	1.09709	1.09709	1.09709	1.09709
BMPER	4.0288	3.713	4.10557	4.34202	3.78931	1.09709	3.62595	3.4862	2.19743	2.84963	1.09709	5.35457	2.80632	6.16948	7.84981	3.653	3.21127	3.96357
BMPR1A	9.8996	10.3629	11.3426	10.5431	11.1332	11.9951	10.6055	10.8014	11.1609	9.4051	10.274	9.23542	7.10802	6.16948	8.16175	9.5264	8.95139	9.70364
BMPR1B	9.77868	10.0408	9.982	10.1322	9.90073	9.77669	10.3694	10.4609	10.3058	9.66535	10.7899	9.41811	9.22285	7.26577	7.74136	2.94146	5.33325	5.09391
BMPR2	10.5038	10.6485	10.7443	11.2345	11.5005	11.7757	11.6683	11.6598	11.7323	11.3557	12.2137	11.4307	10.4648	9.63964	9.53714	9.00795	8.8659	9.09368
BMS1	8.89026	8.72523	9.54829	8.68833	9.04574	8.17601	9.01956	9.03806	9.7607	9.14115	6.12682	10.527	11.0794	11.4422	11.468	10.6818	10.7508	11.4591
BMX	1.09709	1.09709	1.09709	1.09709	1.09709	1.09709	1.09709	1.09709	1.09709	1.09709	1.09709	1.09709	1.09709	4.73848	1.09709	1.09709	1.09709	1.09709
BNBD-9-LIKE	1.09709	1.09709	1.09709	1.09709	1.09709	1.09709	1.09709	1.09709	1.09709	1.09709	1.09709	1.09709	1.09709	1.09709	1.09709	1.09709	1.09709	1.09709
BNC1	7.68117	8.54048	7.52316	7.10311	6.96301	6.89786	7.87589	8.08609	8.01634	8.08158	7.93538	7.85371	3.69072	7.06742	5.60669	1.09709	5.37204	2.91529
BNC2	11.0135	10.7021	10.501	10.9024	11.0128	10.4895	11.5031	11.2582	11.369	11.3841	11.4979	11.7362	10.5155	11.2023	9.21096	3.48565	3.8998	4.05194
BNIP1	5.76661	7.36919	5.49987	6.59205	6.07539	7.20538	6.46016	7.27536	5.60246	6.93765	7.05012	6.07057	5.88891	1.09709	6.54407	6.65649	5.25239	4.66642
BNIP2	2.67998	1.09709	5.2157	3.41722	4.211	5.44808	3.55642	1.09709	4.3014	4.24861	1.09709	3.98194	6.35314	1.09709	4.61516	7.02477	6.60505	7.40751
BNIP3	9.84859	9.88463	8.4561	9.62577	9.23265	7.93923	9.85265	9.69769	9.05137	8.48618	9.35163	9.17118	7.92827	7.57442	7.37262	7.04676	8.53623	7.27851
BNIP3L	10.2032	10.4354	10.6388	10.0842	9.85837	10.2784	9.54461	9.67197	9.67802	9.61246	9.53654	9.75038	10.6787	9.90903	10.2873	10.1464	9.90452	9.84245
BNIPL	4.69526	3.63072	3.97477	4.34202	3.4739	3.74175	1.82902	1.09709	1.09709	2.84963	3.18932	2.20006	2.12102	2.67473	5.49213	1.09709	3.01703	3.10188
BOC	11.589	11.2976	11.1852	11.5596	11.2246	11.4804	11.2319	10.6667	11.1862	10.1466	10.2141	10.6417	9.70105	9.5501	7.38869	2.79761	4.81846	3.8692
BOD1L	9.98035	9.97247	10.13	10.389	10.7662	11.1852	10.4592	10.1707	10.6777	9.32076	9.0898	9.20687	9.66556	9.73832	10.5634	11.1356	10.8397	11.2393
BOK	1.09709	1.09709	1.09709	1.09709	1.09709	1.09709	1.09709	1.09709	1.09709	1.09709	1.09709	1.09709	1.09709	1.09709	1.09709	5.17573	7.02482	5.00936
BOLA	1.09709	1.09709	1.93022	2.60625	3.28326	2.60965	1.09709	2.34155	3.16885	7.50597	6.23324	8.79422	8.69479	7.82853	9.35286	6.65649	7.63842	7.15654
BOLA-DMA	2.0406	4.61942	3.48601	2.81665	4.57553	2.82044	1.82902	1.83015	4.3014	2.24444	1.09709	2.62305	1.09709	1.09709	4.7212	1.09709	2.78697	2.05014
BOLA-DMB	2.0406	3.23967	3.02064	2.9955	2.78846	1.09709	1.09709	3.55956	1.09709	1.09709	1.09709	1.09709	1.09709	1.09709	1.09709	3.72953	4.43255	2.69505
BOLA-DOB	1.09709	1.09709	1.09709	1.09709	1.09709	1.09709	1.09709	1.09709	1.09709	1.09709	1.09709	1.09709	1.09709	1.09709	1.09709	1.09709	1.09709	1.09709
BOLA-DQA1	1.09709	1.09709	1.09709	1.09709	1.09709	1.09709	1.09709	1.09709	1.09709	1.09709	1.09709	1.09709	1.09709	1.09709	1.09709	1.09709	1.09709	1.09709
BOLA-DQA2	1.09709	1.09709	1.09709	1.09709	1.09709	1.09709	1.09709	1.09709	1.09709	1.09709	1.09709	1.09709	1.09709	1.09709	1.09709	1.09709	1.09709	1.09709
BOLA-DQA3	1.09709	1.09709	3.75207	1.09709	1.09709	1.09709	1.09709	1.09709	1.09709	1.09709	1.09709	1.09709	1.09709	1.09709	1.09709	1.09709	1.09709	1.09709
BOLA-DQA5	1.09709	1.09709	1.09709	1.09709	1.09709	1.09709	1.09709	1.09709	1.09709	1.09709	1.09709	1.09709	1.09709	1.09709	1.09709	1.09709	1.09709	1.09709
BOLA-DQB	1.09709	1.09709	1.09709	1.09709	1.09709	2.34972	1.09709	1.09709	1.09709	1.09709	1.09709	5.045	2.12102	1.09709	3.91758	1.09709	1.09709	1.09709
BOLA-DRA	1.09709	1.09709	1.09709	1.09709	1.09709	1.09709	1.09709	1.09709	1.09709	1.09709	1.09709	1.09709	1.09709	1.09709	1.09709	1.09709	1.09709	1.09709
BOLA-DRB2	1.09709	1.09709	1.09709	1.09709	1.09709	1.09709	1.09709	1.09709	1.09709	1.09709	1.09709	1.09709	1.09709	1.09709	2.88156	1.09709	1.09709	3.10188
BOLA-DYA	1.09709	1.09709	1.09709	1.09709	1.09709	1.09709	1.09709	1.09709	1.09709	1.09709	1.09709	1.09709	1.09709	1.09709	1.09709	1.09709	1.09709	1.09709
BOLA-DYB	1.09709	1.09709	1.09709	1.09709	1.88763	1.09709	1.09709	1.09709	1.09709	1.09709	1.09709	1.09709	1.09709	1.09709	1.09709	1.09709	1.09709	1.09709
BOLA-N	1.09709	1.09709	1.09709	1.09709	1.09709	1.09709	1.09709	1.09709	1.09709	1.09709	1.09709	1.09709	1.09709	1.09709	1.09709	1.09709	1.09709	1.09709
BOLA-NC1	1.09709	1.09709	1.09709	1.09709	1.09709	1.09709	1.09709	1.09709	1.09709	1.91879	1.09709	1.09709	3.2342	2.67473	3.72378	2.63397	2.10863	3.10188
BOLA1	3.84688	4.85033	3.58062	3.82837	4.04563	4.00079	3.87325	1.09709	2.61957	3.45829	1.09709	3.55633	5.4429	1.09709	5.71279	5.84602	5.25239	5.42262
BOLA3	8.12512	8.37227	7.96135	6.82733	7.48199	6.27005	5.4996	5.37198	4.97993	3.55218	3.31122	4.40079	2.51764	6.94048	6.07284	9.25929	8.43026	7.79479
BOLL	7.06745	7.3568	7.79502	6.87011	8.07855	8.81014	7.74581	7.84182	8.38657	8.3944	7.16206	7.03949	7.0233	5.70569	6.9428	4.373	4.10075	3.53964
BOP1	7.17549	5.72626	5.79539	6.09314	5.4272	5.88587	4.42655	2.80974	3.97646	5.59648	1.94669	7.81218	7.11972	8.24579	7.80261	6.81867	8.59054	7.71726
BOSTAUV1R402	1.09709	1.09709	1.09709	1.09709	1.09709	1.09709	1.09709	1.09709	1.09709	1.09709	1.09709	1.09709	1.09709	1.09709	1.09709	1.09709	4.70109	4.5511
BOSTAUV1R403	1.09709	1.09709	1.09709	1.09709	1.09709	1.09709	1.09709	1.09709	1.09709	1.09709	1.09709	1.09709	1.09709	1.09709	1.09709	1.09709	1.09709	1.09709
BOSTAUV1R404	1.09709	1.09709	1.09709	1.09709	1.09709	1.09709	1.09709	1.09709	1.09709	1.09709	1.09709	1.09709	1.09709	1.09709	1.09709	1.09709	1.09709	1.09709
BOSTAUV1R406	1.09709	1.09709	1.09709	1.09709	1.09709	1.09709	1.09709	1.09709	1.09709	1.09709	1.09709	1.09709	1.09709	1.09709	3.72378	2.63397	3.78724	3.10188
BOSTAUV1R407	1.09709	1.09709	1.09709	1.09709	1.09709	1.09709	1.09709	1.09709	1.09709	1.09709	1.09709	1.09709	1.09709	5.35302	1.09709	1.89228	1.09709	2.05014
BOSTAUV1R409	1.09709	1.09709	1.09709	1.09709	1.09709	1.09709	1.09709	1.09709	1.09709	1.09709	1.09709	1.09709	1.09709	1.09709	1.09709	1.09709	1.09709	1.09709
BOSTAUV1R410	1.09709	1.09709	1.09709	1.09709	1.09709	1.09709	1.09709	1.09709	1.09709	1.09709	1.09709	1.09709	1.09709	1.09709	1.09709	1.09709	1.09709	3.10188
BOSTAUV1R411	1.09709	1.09709	1.09709	1.09709	1.09709	1.09709	1.09709	1.09709	1.09709	1.09709	1.09709	1.09709	1.09709	1.09709	1.09709	1.09709	1.09709	1.09709
BOSTAUV1R412	1.09709	1.09709	1.09709	1.09709	1.09709	1.09709	1.09709	1.09709	1.09709	1.09709	1.09709	1.09709	1.09709	1.09709	1.09709	1.09709	1.09709	1.09709
BOSTAUV1R413	1.09709	1.09709	1.09709	1.09709	1.09709	1.09709	1.09709	1.09709	1.09709	1.09709	1.09709	1.09709	1.09709	1.09709	1.09709	1.09709	1.09709	1.09709
BOSTAUV1R414	1.09709	1.09709	1.09709	1.09709	1.09709	1.09709	1.09709	1.09709	1.09709	1.09709	1.09709	3.85416	1.09709	1.09709	1.09709	1.89228	3.78724	2.05014
BOSTAUV1R416	1.09709	1.09709	1.09709	1.09709	1.09709	1.09709	1.09709	1.09709	1.09709	1.91879	1.09709	1.09709	1.09709	2.67473	1.09709	1.09709	2.50105	3.40921
BOSTAUV1R417	5.14709	2.84254	3.02064	1.09709	4.04563	1.09709	2.33971	3.04218	2.19743	1.09709	1.09709	3.17328	1.09709	1.09709	1.09709	1.09709	1.09709	1.09709
BOSTAUV1R418	1.09709	1.09709	1.09709	1.09709	1.09709	1.09709	1.09709	1.09709	1.09709	1.09709	1.09709	1.09709	1.09709	1.09709	1.09709	1.09709	1.09709	1.09709
BOSTAUV1R419	1.09709	1.09709	1.09709	1.09709	1.09709	1.09709	1.09709	1.09709	1.09709	1.09709	1.09709	1.09709	1.09709	1.09709	1.09709	1.09709	1.09709	1.09709
BOSTAUV1R420	1.09709	1.09709	1.09709	1.09709	1.09709	1.09709	1.09709	1.09709	1.09709	1.09709	1.09709	1.09709	1.09709	1.09709	1.09709	1.09709	1.09709	1.09709
BOSTAUV1R421	1.09709	1.09709	1.09709	1.09709	1.09709	1.09709	1.09709	1.09709	1.09709	1.09709	1.09709	1.09709	1.09709	1.09709	1.09709	1.09709	1.09709	2.05014
BOSTAUV1R424	1.09709	1.09709	1.09709	1.09709	1.09709	1.09709	1.09709	1.09709	1.09709	1.09709	1.09709	1.09709	1.09709	1.09709	1.09709	1.09709	1.09709	2.05014
BOSTAUV1R425	1.09709	1.09709	1.09709	1.09709	1.09709	1.09709	1.09709	2.93144	1.09709	1.09709	1.09709	1.09709	1.09709	1.09709	1.09709	1.09709	1.09709	1.09709
BOSTAUV1R426	1.09709	1.09709	1.09709	1.09709	1.09709	1.09709	1.09709	1.09709	1.09709	1.09709	1.09709	1.09709	1.09709	1.09709	1.09709	1.09709	1.09709	1.09709
BOSTAUV1R427	2.67998	1.09709	1.09709	1.09709	1.09709	1.09709	1.09709	1.09709	1.09709	1.09709	1.09709	1.09709	1.09709	1.09709	1.09709	1.09709	1.09709	1.09709
BOSTAUV1R428	2.89858	4.12426	3.02064	5.05222	2.62554	1.09709	2.12167	1.09709	1.09709	1.09709	1.09709	1.09709	1.09709	1.09709	1.09709	2.4426	1.09709	3.40921
BOSTAUV1R430	1.09709	1.09709	1.09709	1.09709	1.09709	1.09709	1.09709	1.09709	2.92478	1.09709	1.09709	1.09709	1.09709	1.09709	1.09709	1.09709	1.09709	2.42244
BOSTAUV1R431	1.09709	1.09709	1.09709	1.09709	1.09709	1.09709	1.09709	1.09709	1.09709	1.09709	1.09709	1.09709	1.09709	1.09709	1.09709	1.09709	1.09709	1.09709
BOSTAUV1R432	1.09709	1.09709	1.09709	1.09709	1.09709	1.09709	1.09709	1.09709	1.09709	1.09709	1.09709	1.09709	1.09709	1.09709	1.09709	1.09709	1.09709	1.09709
BOSTAUV1R433	2.0406	1.09709	1.93022	1.09709	1.09709	1.09709	3.98204	1.09709	2.19743	1.09709	1.09709	1.09709	1.09709	1.09709	1.09709	2.4426	1.09709	2.91529
BOSTAUV1R434	1.09709	1.09709	1.09709	1.09709	1.09709	1.09709	1.09709	1.09709	1.09709	2.48543	1.09709	3.37861	1.09709	1.09709	1.09709	1.09709	1.09709	2.42244
BOSTAUV1R436	1.09709	1.09709	1.09709	1.09709	2.78846	1.09709	1.09709	1.09709	1.09709	1.09709	1.09709	1.09709	1.09709	1.09709	1.09709	1.09709	1.09709	1.09709
BOSTAUV1R437	1.09709	1.09709	1.09709	1.09709	1.09709	1.09709	1.09709	1.09709	1.09709	1.09709	1.09709	1.09709	1.09709	1.09709	1.09709	1.09709	1.09709	1.09709
BOTA-T2R10B	1.09709	1.09709	1.09709	1.09709	1.09709	1.09709	1.09709	1.09709	1.09709	1.09709	1.09709	1.09709	1.09709	1.09709	1.09709	1.09709	1.09709	1.09709
BOTA-T2R41	1.09709	1.09709	1.09709	1.09709	1.09709	1.09709	1.09709	1.09709	1.09709	1.09709	1.09709	1.09709	1.09709	1.09709	1.09709	1.09709	1.09709	1.09709
BPGM	8.8072	8.52119	8.83776	8.87836	8.65357	8.82932	8.61831	8.47274	8.76994	8.047	8.5225	8.33624	7.68213	6.42804	4.37587	3.48565	4.87371	3.65856
BPI	2.67998	1.09709	1.09709	1.09709	1.09709	1.09709	1.09709	1.09709	1.09709	1.09709	1.09709	1.09709	1.09709	1.09709	1.09709	2.63397	4.10075	2.42244
BPIL1	1.09709	1.09709	1.09709	1.09709	1.09709	1.09709	1.09709	1.09709	1.09709	1.09709	1.09709	1.09709	1.09709	1.09709	1.09709	1.09709	4.10075	1.09709
BPIL2	1.09709	1.09709	1.09709	1.09709	2.20193	1.09709	1.09709	1.09709	1.09709	1.09709	1.09709	1.09709	1.09709	1.09709	2.88156	3.07027	1.09709	1.09709
BPIL3	1.09709	1.09709	1.09709	1.09709	1.09709	1.09709	1.09709	1.09709	1.09709	1.09709	1.09709	1.09709	1.09709	1.09709	1.09709	1.09709	3.01703	1.09709
BPNT1	8.18745	8.86513	9.13928	8.01081	8.64647	8.70724	8.42877	8.58936	7.10276	8.95887	8.46442	6.25557	4.12928	5.24943	3.72378	6.28918	6.91121	5.9152
BPTF	10.1834	9.93131	10.3405	9.97948	10.2394	10.7036	10.7781	10.2118	11.0978	12.1527	11.476	12.2693	11.8351	11.3578	11.8945	11.5129	11.3824	11.8232
BRAF	9.00118	8.54048	9.45187	8.77808	9.4411	9.56741	9.4127	9.18796	9.67572	10.2499	10.8188	9.56783	6.68803	8.0445	8.11423	8.1269	8.21843	8.50154
BRAP	9.77244	10.3583	9.93197	9.42172	9.61838	9.77245	9.93455	10.4533	10.2231	10.4667	11.1278	11.105	9.48281	10.4119	10.4377	9.65482	9.37447	9.95928
BRB	1.09709	1.09709	1.09709	1.09709	1.09709	1.09709	1.82902	1.09709	1.09709	1.09709	1.09709	2.20006	6.4304	2.67473	2.39652	10.6957	10.8602	11.0967
BRCA1	10.6716	11.1408	11.2488	11.0168	11.1932	11.6414	10.3707	10.2756	11.7378	11.0344	9.70966	11.3554	11.0823	10.7466	11.5763	11.0269	10.6619	11.282
BRCC3	7.02606	5.85529	7.48823	7.54052	7.19474	7.96424	7.54749	7.42501	7.95692	8.23626	6.55968	7.10974	5.47977	1.09709	5.36763	7.38845	6.65297	6.79073
BRD2	10.3758	10.6027	9.86092	9.84259	10.18	10.174	9.79078	9.44784	10.723	11.275	11.6414	11.2963	12.5766	12.3682	11.8754	10.4129	10.9153	11.1088
BRD3	9.07405	8.67624	8.17414	8.9298	8.74941	7.94427	8.72189	9.03961	8.77854	8.22942	8.85066	8.87307	8.14992	8.27238	7.45124	5.09331	7.28005	5.38961
BRD4	11.4151	11.6271	11.2207	11.5406	11.5759	11.4817	11.7207	11.3311	12.0678	11.7949	12.3929	12.0604	11.5958	11.773	10.9814	9.47598	9.90616	10.0944
BRD7	10.6641	10.5915	11.0284	11.8141	11.8869	11.5539	11.7204	11.4656	11.6338	11.5732	11.7643	10.8499	11.2869	10.5405	10.2852	10.5673	9.96586	10.0674
BRD8	10.224	10.4071	10.2064	9.7032	10.2027	10.2142	10.4753	10.3764	10.5802	11.3573	11.4168	11.9867	11.9661	11.7148	12.1097	10.3369	10.5806	10.7454
BRD9	7.83287	7.22672	6.9518	5.98044	6.11709	5.23382	8.03288	8.09207	7.14332	7.26643	6.93776	7.55457	7.01079	8.09006	8.12386	6.68482	8.20778	7.41572
BRDT	4.79779	7.19229	5.47624	4.45985	5.81312	5.39006	5.65293	5.73571	5.6408	10.3005	8.27114	9.73713	11.7558	11.055	10.3584	6.04868	5.44659	5.96081
BRE	5.79156	6.50978	5.83306	5.83673	6.07539	6.67355	6.17556	5.81026	5.43798	3.94371	2.53033	3.55633	2.12102	5.24943	5.71279	8.144	7.0489	7.47187
BREH1	1.09709	3.34874	1.09709	1.09709	1.09709	1.09709	1.09709	1.09709	1.09709	1.09709	1.09709	1.09709	1.09709	1.09709	3.91758	2.4426	3.66463	4.21348
BRI3	8.23816	8.69603	7.59608	9.22573	8.29367	8.49369	9.62081	9.92991	8.82498	8.19473	8.99583	6.91945	7.18803	4.57597	4.08757	7.73841	7.28005	6.16942
BRI3BP	8.29588	7.2736	7.62853	7.75537	8.04296	6.9688	7.66813	7.71193	7.66361	6.58793	6.73545	7.068	7.86709	5.98866	6.60037	6.5981	7.89235	6.73935
BRIP1	9.93216	9.87272	10.0879	9.99042	10.0381	10.5386	10.0923	10.3145	10.6569	10.3729	10.6315	9.91437	8.95535	9.29521	9.59368	7.52002	7.47034	8.76816
BRIX1	10.6875	10.5729	10.8456	10.1112	9.89973	10.8809	9.34068	9.13826	9.04781	9.39902	9.28432	9.65965	12.5925	11.5385	11.3713	11.0988	9.16743	10.1084
BRMS1L	6.91707	6.90813	7.09028	7.33452	7.49259	7.32607	7.05598	7.14335	7.00344	7.48315	7.07485	7.54447	6.87923	8.71189	7.80261	8.28324	9.07376	8.27682
BRP44	6.52977	6.22622	6.82683	6.05655	6.11709	5.65923	5.79146	5.24855	5.20172	4.01025	5.92381	4.20693	7.10802	6.87255	6.96441	9.66077	9.32112	8.73904
BRP44L	7.62685	7.07621	7.62317	5.94082	6.68678	6.18744	7.64804	8.19011	6.34468	6.86006	7.9127	6.28016	5.40505	2.67473	5.36763	11.9605	10.1921	10.013
BRPF1	9.50518	9.18179	8.45911	9.26432	8.35008	7.7566	9.58321	8.71091	9.30772	9.60852	9.68445	9.51705	8.48006	8.6725	9.11764	7.57654	7.9826	8.19341
BRPF3	12.9762	12.7526	12.2491	12.9301	13.0606	12.615	13.2168	13.0485	12.7088	12.8832	13.6664	13.1158	12.061	12.6044	11.8202	10.8548	11.841	11.0942
BRS3	1.09709	1.09709	1.09709	1.09709	1.09709	1.09709	1.09709	1.09709	1.09709	1.09709	1.09709	1.09709	1.09709	1.09709	1.09709	1.09709	1.09709	1.09709
BRSK1	2.0406	1.09709	3.58062	1.99415	1.09709	1.99629	1.82902	1.09709	2.19743	6.22489	1.09709	1.09709	1.09709	1.09709	3.72378	1.09709	2.10863	1.09709
BRSK2	3.63727	1.09709	1.09709	1.09709	2.20193	1.09709	1.09709	3.4862	1.09709	3.72243	2.53033	1.09709	1.09709	1.09709	1.09709	1.09709	2.50105	4.05194
BRUNOL4	4.74745	5.37892	4.16665	2.60625	2.62554	2.82044	3.40559	2.93144	3.16885	4.07375	1.94669	5.72117	2.12102	1.09709	3.2261	3.29436	1.09709	1.09709
BRUNOL6	6.14112	5.49675	6.40776	5.05222	5.07804	5.79945	5.62024	6.27759	4.91866	5.55324	6.84495	5.72117	2.80632	5.24943	3.72378	5.9893	7.57352	5.54759
BRWD1	9.75987	10.3141	10.6066	10.5481	10.9604	10.9236	10.3112	9.47211	11.04	9.31593	8.64038	9.18751	9.7898	9.43712	10.0248	10.8148	10.2281	11.0547
BRWD3	8.43675	9.04762	9.57351	9.52902	9.72887	10.2235	9.54244	9.2994	10.544	11.6773	10.6099	12.2604	12.3784	11.2797	12.2831	9.70177	9.31368	9.62623
BSCL2	8.03934	6.65851	6.39524	4.56862	5.53382	5.9272	7.09807	6.85762	6.24877	5.23512	5.37794	5.92216	7.97412	4.73848	5.49213	6.80152	8.229	6.22653
BSDC1	8.27395	8.25038	7.94427	7.44473	8.29063	6.88744	8.53104	7.32699	8.12157	5.73834	8.44242	7.58448	6.60716	8.25915	8.15237	7.97465	6.84399	7.94403
BSG	9.35453	8.46172	9.34365	8.4798	8.29063	7.57368	8.94577	7.98688	8.08039	7.41848	7.81334	9.24793	9.69715	11.4021	10.8996	12.0983	13.0591	12.357
BSND	1.09709	1.09709	1.09709	1.09709	1.09709	1.09709	1.09709	5.29088	1.09709	1.09709	1.09709	1.09709	1.09709	1.09709	1.09709	1.09709	1.09709	1.09709
BSP1	7.60593	7.60736	8.40082	7.39435	8.41832	8.60282	6.68198	7.3571	8.20055	4.1345	6.98202	3.98194	5.80429	5.70569	5.36763	1.09709	3.38013	3.8692
BSP3	1.09709	1.09709	2.70248	1.09709	1.09709	1.09709	1.09709	2.12322	1.09709	3.55218	1.09709	1.09709	1.09709	1.09709	1.09709	1.09709	1.09709	1.09709
BSP30C	1.09709	1.09709	1.09709	1.09709	1.09709	1.09709	1.09709	1.09709	1.09709	1.09709	1.09709	1.09709	1.09709	1.09709	1.09709	1.09709	1.09709	1.09709
BSP30D	1.09709	1.09709	1.09709	1.09709	1.09709	1.09709	1.09709	1.09709	1.09709	1.09709	1.09709	1.09709	1.09709	1.09709	1.09709	1.09709	1.09709	1.09709
BSP5	1.09709	1.09709	1.09709	1.09709	1.09709	1.09709	1.09709	1.09709	1.09709	1.09709	1.09709	1.09709	1.09709	1.09709	1.09709	1.09709	1.09709	1.09709
BSPRY	8.35137	7.61778	7.96982	6.81644	6.70511	7.56062	7.37731	6.93952	7.22116	6.35633	7.69073	7.20266	3.2342	5.85412	6.03246	9.08257	8.83854	8.19817
BST1	1.09709	2.2395	1.93022	1.09709	1.09709	1.09709	2.33971	3.93213	2.19743	2.24444	1.09709	2.62305	5.28511	1.09709	1.09709	2.4426	1.09709	1.09709
BST2	1.09709	1.09709	1.09709	1.09709	1.09709	1.09709	1.09709	1.09709	1.09709	1.09709	1.09709	1.09709	1.09709	1.09709	1.09709	1.09709	1.09709	1.09709
BSX	6.51488	6.53199	6.11873	6.48601	6.49986	6.36331	6.28377	5.81026	6.11913	6.1971	4.91111	5.82518	2.51764	2.67473	1.09709	1.09709	1.09709	1.09709
BTAF1	9.00118	9.05913	9.66238	9.30384	9.33329	9.38313	8.75983	9.28642	9.49169	8.22599	7.53904	8.82795	8.98764	9.72394	10.208	10.2605	9.53434	10.7847
BTBD1	5.88722	6.90813	6.39524	4.97563	4.9907	6.11776	2.51852	2.12322	2.19743	5.50866	1.09709	5.56965	9.03785	8.50321	9.48578	7.76518	8.04975	7.34015
BTBD10	9.34615	8.76794	9.96622	9.73825	10.0614	10.7228	10.3195	10.6006	11.0901	9.77976	10.773	9.89462	10.3515	9.00931	9.24667	7.35359	6.37672	7.43198
BTBD11	4.33401	2.84254	3.90445	2.60625	2.43508	1.99629	1.82902	1.09709	2.19743	1.09709	1.09709	2.20006	1.09709	1.09709	4.2391	1.09709	2.10863	2.42244
BTBD12	7.74633	7.53775	7.05888	8.09884	7.21407	6.62417	7.18988	8.49322	7.85481	6.60916	6.75599	7.50331	8.78575	8.6217	7.87284	6.39587	7.06079	7.56332
BTBD16	3.94082	4.23818	3.38422	1.09709	1.09709	2.34972	2.92889	3.04218	1.09709	1.09709	1.09709	1.09709	1.09709	1.09709	1.09709	1.09709	2.10863	2.91529
BTBD19	6.79917	5.37892	6.14889	7.02009	6.14424	6.13549	6.95491	6.34929	5.8185	5.34072	3.79443	6.35151	2.12102	5.70569	5.99092	7.27504	6.41429	5.4549
BTBD3	6.40613	6.53199	6.79859	8.1518	7.52906	6.99816	7.71524	7.99648	7.59704	7.30597	10.445	8.05936	7.87402	9.23564	8.42589	7.65974	8.13092	7.60696
BTBD6	7.24928	6.34391	5.69668	7.31917	6.14424	5.58364	8.2537	7.98688	7.50668	5.659	6.78626	7.33758	1.09709	6.47461	5.15794	3.72953	5.51747	4.5511
BTBD7	8.78567	8.88467	9.02002	8.71203	8.74499	9.49203	9.26751	8.90512	9.48907	9.10798	10.1964	8.90107	9.03785	9.89198	8.9491	8.41586	8.00122	8.66528
BTBD8	5.49001	4.12426	6.04043	5.4974	5.61376	7.1628	5.26582	6.08698	5.91546	5.63846	7.99705	6.88781	3.81407	4.88434	6.87596	5.00585	5.51747	5.84395
BTBD9	9.59457	9.81619	9.68054	9.90175	9.65655	9.77528	9.69612	10.3616	10.033	9.25999	10.5197	9.148	8.70648	8.50321	7.76617	7.3477	7.5982	6.91169
BTC	1.09709	1.09709	3.02064	1.09709	1.09709	1.09709	1.09709	1.09709	1.09709	1.09709	1.09709	1.09709	1.09709	1.09709	1.09709	2.20828	2.50105	3.8692
BTD	5.25884	4.70062	5.24399	6.56626	4.10296	6.45089	4.0334	4.67485	4.3014	4.58796	4.48543	3.98194	3.03839	4.39241	4.50056	5.72378	3.8998	4.48971
BTF3	10.3212	10.129	10.305	11.1605	10.7991	10.4071	10.6096	10.5943	10.1202	10.6295	10.6699	9.65731	11.3165	10.5703	10.4927	11.5969	10.4923	10.5176
BTF3L4	7.59182	7.21305	7.79025	7.61784	7.33083	8.34167	7.18988	7.26481	7.01806	7.06604	7.42827	6.70018	6.89294	7.29201	7.54025	8.94885	8.04975	8.4264
BTG1	8.51735	8.41471	8.55226	8.65203	8.53563	8.36439	7.27095	6.25643	6.65638	11.0902	11.5381	11.128	12.8894	11.8752	11.5746	11.213	10.5472	10.6294
BTG2	2.0406	3.93382	4.10557	5.26013	6.20994	4.77002	5.42582	6.85762	5.91546	1.09709	7.2075	5.35457	1.09709	2.67473	6.45526	7.48824	7.37833	6.71296
BTG3	2.89858	6.53199	4.16665	4.97563	3.382	2.60965	1.09709	1.83015	4.20123	8.46013	6.20363	9.60478	10.5473	8.19109	9.48578	6.55782	6.31846	7.43198
BTG4	14.3176	14.5165	14.7754	14.986	14.8485	15.2363	14.9014	15.2755	15.18	15.0428	15.7255	14.8021	12.7234	12.1686	10.1944	5.75978	7.11881	3.53964
BTK	8.35556	8.58893	7.60154	6.91165	6.85222	8.04617	7.34272	8.09505	7.92626	6.79669	10.7565	7.22815	2.12102	5.85412	1.09709	6.69414	7.15253	7.39096
BTN1A1	1.09709	1.09709	1.09709	1.09709	1.09709	1.09709	1.09709	1.09709	1.09709	1.09709	1.09709	2.20006	1.09709	3.62984	1.09709	2.20828	3.01703	4.7731
BTN2A2	1.09709	1.09709	1.09709	1.09709	1.09709	1.09709	1.09709	1.09709	1.09709	5.659	2.28242	2.20006	1.09709	1.09709	1.09709	4.70589	3.8998	4.48971
BTN3A2	1.09709	1.09709	1.09709	1.09709	2.20193	1.09709	1.09709	1.09709	2.61957	1.09709	1.09709	1.09709	1.09709	1.09709	1.09709	2.20828	4.19132	2.05014
BTN3A3	2.89858	3.12062	2.70248	2.9955	1.09709	5.02064	2.67198	2.67424	3.70816	1.09709	1.09709	1.09709	1.09709	1.09709	1.09709	1.09709	1.09709	1.09709
BTNL2	1.09709	1.09709	1.09709	1.09709	1.88763	1.09709	1.09709	1.09709	1.09709	1.09709	1.09709	1.09709	1.09709	1.09709	1.09709	1.09709	1.09709	1.09709
BTNL9	1.09709	1.09709	1.09709	1.09709	1.09709	1.09709	1.09709	1.09709	1.09709	1.09709	1.09709	2.20006	1.09709	1.09709	1.09709	1.09709	1.09709	1.09709
BTRC	11.2023	10.8263	11.4304	11.8754	11.6204	11.7618	11.4975	12.0487	11.5375	11.2675	12.2478	10.8167	9.73569	9.66996	9.63468	9.50803	9.25281	9.91368
BUB1	9.94748	9.8943	10.2426	10.5373	10.5875	10.776	10.2365	10.0998	10.0755	9.88358	10.8273	10.1476	11.4129	10.8952	11.287	10.2715	10.1538	10.6072
BUB1B	10.9874	11.5652	11.2963	11.3266	11.4085	11.7202	10.8711	10.3868	11.6373	9.72855	9.95025	9.68518	10.5973	10.4705	11.3125	11.1479	10.5344	11.0884
BUB3	11.9055	11.511	11.9106	11.8124	11.5678	11.7453	11.2047	11.5492	10.8386	12.0695	12.2093	12.0258	12.8155	12.2817	11.9592	11.0913	10.9933	10.8238
BUD13	8.0078	7.97052	8.12949	8.71789	8.45399	9.08327	8.43582	8.71285	8.5002	8.72366	8.83144	8.68345	7.16562	7.86393	8.47939	8.66362	8.53197	9.1165
BUD31	8.6729	7.61778	7.90507	6.74928	7.16856	6.68563	6.76643	5.81026	6.27335	8.15559	6.06228	7.62342	8.59352	7.65748	7.70332	8.89936	7.89235	8.47823
BVD1.15	1.09709	1.09709	1.09709	1.09709	1.09709	1.09709	1.09709	1.09709	1.09709	1.09709	1.09709	1.09709	1.09709	1.09709	1.09709	1.09709	1.09709	1.09709
BVD1.23	1.09709	1.09709	1.09709	1.09709	1.09709	1.09709	1.09709	2.67424	1.09709	1.09709	1.09709	1.09709	1.09709	1.09709	1.09709	1.09709	1.09709	1.09709
BVES	4.84642	4.6606	4.0417	2.81665	3.4739	4.15002	1.09709	1.09709	3.97646	5.02923	3.0547	2.62305	3.81407	1.09709	1.09709	1.09709	1.09709	1.09709
BYSL	5.95502	6.08309	5.56851	5.83673	5.21271	5.47624	6.79596	6.47366	6.39035	6.39354	7.18496	7.31397	8.08573	7.15579	7.16436	6.608	6.6212	6.77805
BZRAP1	1.09709	1.09709	1.09709	1.09709	1.09709	1.09709	1.09709	1.09709	1.09709	1.91879	1.09709	1.09709	1.09709	1.09709	1.09709	1.09709	3.01703	1.09709
BZW1	9.90246	10.0696	10.2224	10.2329	9.93413	10.2481	10.3478	9.95555	10.0204	13.5739	12.6666	13.3946	14.1633	13.2741	13.6356	12.8071	12.0515	12.1696
BZW2	7.80867	7.14984	8.29024	9.00847	9.00008	8.33017	9.06724	9.45482	9.29877	10.5913	9.97891	10.9971	11.5501	11.0201	11.4604	11.4934	11.2393	11.4245
BoLA	1.09709	1.09709	1.09709	1.09709	1.09709	1.09709	1.09709	1.09709	1.09709	1.09709	1.09709	1.09709	2.12102	1.09709	4.7212	2.20828	2.10863	2.91529
BoLA-DRB3	3.08388	2.47959	1.09709	2.81665	1.09709	1.09709	3.32324	1.09709	1.09709	1.09709	1.09709	1.09709	1.09709	1.09709	3.49791	1.89228	2.78697	3.8692
C10H11ORF46	6.46928	4.18237	4.93229	4.80889	5.77887	4.21907	4.67102	1.09709	5.20172	3.63997	2.73205	1.09709	2.51764	3.93288	6.2239	7.97082	7.52285	7.70393
C10H14ORF1	7.05721	6.89961	6.92592	7.58612	7.46057	6.91849	5.86303	7.50786	4.64329	5.91942	4.87383	4.30719	6.7646	6.47461	5.49213	7.35359	7.66202	7.38262
C10H14ORF166	10.8235	11.1498	10.992	10.7941	10.7003	10.8348	11.9063	11.8052	11.3108	11.5735	12.002	10.9131	11.9242	10.8627	10.7303	12.5436	11.5604	10.8153
C10H14ORF169	6.73639	6.54296	5.29895	6.89103	5.95789	5.75421	6.64189	6.71761	6.39035	5.15048	6.04568	7.1503	7.63398	6.68727	6.65456	7.68333	7.03691	7.81353
C10H14ORF53	4.46493	4.4416	4.38744	1.09709	4.89769	4.0774	1.09709	3.04218	2.61957	1.09709	1.09709	1.09709	1.09709	1.09709	1.09709	1.09709	1.09709	1.09709
C10H14ORF93	3.38929	2.47959	3.97477	1.09709	2.78846	2.60965	3.81548	5.2269	1.09709	2.48543	1.09709	3.37861	2.51764	2.67473	2.39652	5.39787	5.29339	4.60993
C10H14orf179	7.85667	6.25322	7.2587	8.78088	8.23811	7.82373	7.3124	7.10246	6.76435	3.24794	7.47236	2.92882	1.09709	1.09709	4.81989	5.70544	4.81846	4.28777
C10H14orf37	9.14099	9.31097	9.47881	8.94738	9.28841	9.44128	9.10899	8.95519	9.07252	8.47176	8.00136	7.67065	8.29116	6.76427	7.58278	6.72174	2.78697	5.84395
C10H14orf38	1.09709	1.09709	2.87196	1.09709	2.20193	1.09709	1.09709	1.09709	1.09709	3.12856	1.09709	1.09709	6.20708	2.67473	2.39652	2.79761	3.66463	2.42244
C10H15orf23	11.2542	10.8246	10.9852	12.1095	11.8526	11.5193	11.5487	11.8311	10.9665	11.0611	11.276	9.92804	10.1074	9.5282	9.23338	9.28419	8.4974	9.11146
C10H15orf24	9.53314	9.3301	9.8005	7.74965	8.11327	8.01778	7.76086	7.54322	7.90283	6.61967	7.42827	6.73616	9.73188	9.5982	9.84727	10.8667	10.564	9.90059
C10H15orf41	7.37822	6.88243	7.78065	7.8058	7.49259	7.7451	8.12879	8.52451	7.46463	8.69665	6.43783	9.39017	10.7061	9.79902	10.3766	8.60308	7.33982	8.29916
C10H15orf43	3.51899	1.09709	2.70248	1.09709	1.09709	1.09709	1.09709	1.09709	1.09709	1.09709	1.09709	1.09709	1.09709	4.18138	3.2261	1.09709	1.09709	1.09709
C10H15orf44	8.0497	8.08004	7.86023	8.95237	8.84135	8.3108	8.26694	8.24481	8.44721	7.08889	7.90353	7.94106	5.15422	7.36796	6.87596	7.75185	7.70053	7.2604
C10orf107	3.38929	1.09709	4.74658	3.73662	4.61515	4.67563	3.48313	5.01579	5.60246	1.91879	1.09709	3.71334	1.09709	1.09709	5.66072	3.29436	3.66463	2.42244
C11H2ORF64	6.01976	7.14984	5.77619	5.44166	4.44959	5.16623	5.669	5.42992	5.14941	5.28889	1.09709	5.75668	7.69783	6.22504	4.81989	8.84812	6.48661	7.29639
C11H2ORF7	7.56318	3.713	5.67609	3.29125	5.4272	4.46568	6.24146	5.44873	5.88386	4.54418	4.75576	6.48441	7.92827	9.50035	6.11212	7.17875	7.22828	6.10994
C11H2orf39	7.41875	6.34391	6.29092	5.26013	6.87669	5.23382	5.9706	5.8949	4.85464	2.99687	9.89115	5.15579	3.92728	3.93288	3.2261	4.59002	2.78697	3.40921
C11H2orf42	8.30887	8.7656	8.05186	8.51728	8.58347	8.88538	8.63064	8.96825	8.63427	9.22947	9.79025	8.6223	5.94267	6.60593	7.56874	6.06315	5.33325	6.26338
C11H2orf50	1.09709	1.09709	1.09709	1.09709	1.09709	1.09709	1.09709	1.09709	1.09709	1.09709	1.09709	1.09709	1.09709	1.09709	1.09709	1.09709	2.50105	1.09709
C11H2orf56	6.54451	7.06863	6.14889	6.96195	7.19474	6.75609	7.43473	7.08457	7.77102	5.57502	6.85451	5.60905	5.58505	3.62984	5.55055	6.85236	6.2158	6.86452
C11H9ORF116	5.97692	5.5845	3.97477	4.21345	3.98585	3.42194	4.76415	3.23826	5.52258	2.24444	1.09709	2.20006	6.13965	5.92296	3.49791	4.46384	4.35664	4.7731
C11H9ORF142	1.09709	1.09709	1.09709	1.09709	1.09709	1.09709	1.09709	1.09709	1.09709	1.09709	1.09709	1.09709	1.09709	1.09709	1.09709	1.09709	1.09709	1.09709
C11H9ORF78	8.80414	9.35521	8.68416	8.43778	8.515	8.25515	8.8257	9.28903	8.66709	8.21218	7.07485	8.65554	8.92899	7.50883	9.07856	7.77838	7.34955	6.80329
C11H9ORF9	3.94082	1.09709	1.09709	1.09709	1.09709	1.09709	1.09709	1.09709	1.09709	1.09709	1.09709	3.17328	1.09709	1.09709	5.49213	2.4426	3.52988	2.05014
C11H9orf16	7.27601	6.67855	7.01863	2.81665	5.04952	4.57454	3.32324	3.23826	3.55135	5.02923	5.23858	7.0104	4.03193	7.15579	6.96441	8.12345	9.28103	8.03736
C11HXORF26	9.74401	9.66995	9.73495	10.328	10.007	9.98531	9.36181	10.0894	9.12408	12.3266	10.7886	11.6067	11.1061	10.8671	10.3966	9.89088	9.11994	9.01758
C11orf16	10.8497	10.0262	9.83798	9.70763	8.90616	8.59002	9.1031	8.33834	8.47395	7.81547	6.61694	6.77127	2.12102	5.6253	4.81989	1.89228	4.10075	1.09709
C12H13ORF26	1.09709	1.09709	1.09709	1.09709	1.09709	1.09709	1.09709	1.09709	1.09709	1.09709	1.09709	1.09709	1.09709	1.09709	1.09709	1.09709	1.09709	1.09709
C12H13orf16	3.51899	3.54314	1.93022	1.09709	2.43508	1.99629	3.55642	2.52058	1.09709	1.09709	1.09709	1.09709	1.09709	1.09709	1.09709	1.09709	1.09709	1.09709
C12H13orf27	8.13489	9.50019	9.51975	8.35363	8.57851	9.33983	7.28143	5.90853	7.43226	7.14084	1.09709	5.60905	8.59771	8.09006	8.28706	9.58016	7.7306	8.08956
C12H13orf30	2.67998	1.09709	1.09709	1.09709	3.17646	2.60965	2.12167	1.09709	1.09709	1.09709	1.09709	1.09709	1.09709	1.09709	1.09709	1.09709	1.09709	1.09709
C12orf10	8.25168	7.19924	7.56847	7.02009	6.03245	6.2539	5.71615	5.11348	5.6408	5.43907	5.29596	6.0985	7.61756	3.23888	6.4244	5.9893	7.3878	6.65868
C12orf54	3.08388	1.09709	1.93022	3.15188	4.31133	1.99629	1.09709	1.09709	1.09709	3.12856	1.09709	4.40079	1.09709	1.09709	4.61516	7.30576	6.69935	7.67004
C13H10ORF38	4.0288	2.67536	4.74658	4.97563	4.72777	3.6433	5.20089	5.332	6.1983	5.86745	4.21254	4.86085	1.09709	5.70569	5.94814	6.2391	5.98553	6.75237
C13H10ORF97	10.3191	10.3799	10.9977	10.7245	10.6912	11.3201	10.5207	10.7645	10.7593	10.6288	9.37338	10.5373	10.9664	9.87473	10.4626	10.2792	9.49764	9.90787
C13H20ORF108	8.31318	8.64093	8.88776	8.67029	8.19011	8.45539	8.98634	9.4326	8.44721	8.19473	10.6638	8.71082	5.4429	6.51973	6.96441	9.22757	8.40717	8.35141
C13H20ORF11	8.13002	7.95827	7.48232	8.33849	8.10294	8.41243	8.41219	8.78107	8.5002	7.45412	9.25035	7.63299	8.26505	6.72628	6.45526	7.44474	7.55683	7.61411
C13H20ORF118	1.09709	3.12062	3.38422	1.09709	3.382	3.15622	3.32324	3.4862	4.48264	1.09709	4.53421	1.09709	1.09709	1.09709	1.09709	2.94146	5.12184	2.69505
C13H20ORF12	6.04071	4.18237	4.86088	5.38366	5.70782	5.20043	4.63857	5.01579	4.20123	4.67166	3.18932	4.20693	4.12928	3.62984	7.35637	2.20828	2.10863	3.76792
C13H20ORF27	7.9145	6.82963	7.29958	9.45194	8.45127	8.00819	8.32883	8.28713	7.01806	7.36956	6.94672	7.67992	7.32578	7.55289	7.42031	7.93591	8.98297	7.29639
C13H20ORF43	10.15	9.70335	9.5255	9.95113	9.49345	9.30893	10.0168	9.95309	9.51506	10.1493	10.5799	10.2016	11.015	10.3097	9.93741	8.29247	9.65295	8.87018
C13H20ORF7	6.69737	6.30574	6.38261	6.60477	6.54127	6.11776	4.53652	4.03688	6.29752	7.01127	4.4349	6.44146	8.6751	6.60593	8.9918	7.44474	7.94461	8.06891
C13H20ORF71	1.09709	1.09709	1.09709	1.09709	1.09709	1.09709	1.09709	1.09709	1.09709	1.09709	1.09709	1.09709	1.09709	1.09709	1.09709	3.07027	1.09709	1.09709
C13H20ORF85	1.09709	2.2395	1.09709	1.09709	1.09709	1.09709	2.12167	1.09709	1.09709	1.09709	1.09709	1.09709	1.09709	1.09709	1.09709	1.09709	1.09709	1.09709
C13H20orf135	4.11156	2.47959	2.87196	3.73662	2.62554	2.60965	1.09709	2.80974	2.61957	1.09709	1.09709	1.09709	1.09709	1.09709	1.09709	2.63397	2.78697	2.05014
C13H20orf195	1.09709	1.09709	1.09709	1.09709	1.09709	1.09709	1.09709	1.09709	1.09709	1.09709	1.09709	1.09709	1.09709	1.09709	1.09709	1.89228	1.09709	1.09709
C13H20orf196	4.84642	2.67536	3.02064	5.29202	4.44959	5.44808	5.74675	2.80974	3.16885	3.63997	1.09709	1.09709	4.6694	4.73848	4.37587	5.46488	5.64952	6.08956
C13H20orf30	7.29355	7.5212	8.30034	7.83847	7.54441	8.15008	7.73823	7.82396	7.6449	6.86006	4.53421	6.44146	7.74394	6.3799	6.60037	7.45025	7.09588	6.28146
C13H20orf4	5.97692	3.44947	5.79539	2.9955	4.76341	4.94189	4.85157	4.64238	5.30094	3.12856	4.53421	5.48744	6.50373	8.66248	8.05504	7.19853	8.39313	6.87646
C13H20orf79	1.09709	1.09709	1.09709	1.09709	1.09709	1.09709	1.09709	1.09709	1.09709	1.09709	1.09709	1.09709	2.51764	1.09709	1.09709	1.09709	3.38013	1.09709
C14H8ORF38	5.32877	4.9858	5.35188	3.99537	4.35894	5.98706	5.86303	4.22541	5.88386	4.49901	6.11095	4.48858	5.15422	4.73848	6.1876	8.21044	7.52285	7.86236
C14H8ORF55	2.67998	1.09709	2.26001	3.53228	3.85798	1.09709	3.2354	4.1806	3.16885	4.19271	1.09709	1.09709	1.09709	1.09709	1.09709	3.48565	6.03462	4.35834
C14H8ORF70	10.9262	11.0423	12.3735	11.8315	11.5505	12.9329	11.5555	11.3152	12.3118	11.5853	12.0635	11.7847	9.24171	9.11594	9.24667	4.97547	4.57316	4.7731
C14H8orf33	4.40099	4.85033	3.83036	2.34682	1.09709	2.60965	3.40559	4.96433	3.37388	5.93634	6.20363	6.54653	8.87131	8.93636	6.03246	7.88393	6.53856	7.15654
C14H8orf46	2.0406	1.09709	2.26001	1.99415	1.09709	1.09709	1.09709	1.09709	1.09709	1.09709	1.09709	2.20006	2.80632	3.93288	4.7212	1.09709	1.09709	1.09709
C14H8orf47	4.52611	4.06362	4.28137	5.67706	4.61515	4.15002	4.79389	5.96181	3.37388	5.67925	5.55278	6.88781	6.65623	7.57442	7.45124	8.81006	6.97543	8.83697
C14orf153	7.52655	6.97449	6.99393	6.47219	5.82994	5.20043	5.06148	6.28806	5.09512	6.21107	2.53033	4.98621	7.26383	6.87255	6.07284	7.6502	7.33982	6.52852
C14orf28	1.09709	1.09709	3.02064	2.34682	2.9317	1.09709	2.92889	1.09709	2.92478	4.30237	1.09709	5.75668	2.80632	1.09709	5.30108	4.74251	4.0039	4.91949
C14orf44	6.58783	5.13888	5.24399	5.38366	5.49211	6.02563	5.51747	5.57391	5.75003	7.76907	6.91967	7.30202	7.82481	7.34309	7.28947	4.94443	5.9347	6.31696
C15H11ORF51	8.44069	8.39365	9.29731	8.85726	8.18032	9.39789	8.7673	7.84182	8.82913	8.06631	7.43465	8.03068	4.84993	5.92296	4.99888	5.68686	6.0821	5.98308
C15H11orf46	10.8586	11.006	11.4768	10.7962	10.5392	10.928	9.4281	10.6157	9.4438	11.1507	10.9676	11.7991	13.527	12.4122	12.4674	11.2779	10.8328	10.6134
C15H11orf49	4.69526	5.10955	4.0417	4.34202	5.3592	4.72361	4.3073	4.76802	5.20172	3.12856	2.90399	2.62305	5.28511	4.57597	4.2391	4.059	5.33325	3.40921
C15H11orf59	7.0877	5.60563	6.4568	3.63829	4.53478	2.99959	5.4996	6.14571	5.25219	3.24794	4.94745	3.85416	7.63398	6.16948	6.9857	7.92408	8.39313	7.47972
C15H11orf60	7.38642	7.2736	7.44028	7.19008	7.32491	7.02694	7.23369	8.20122	7.72723	7.5003	8.66501	7.97156	6.87923	8.27238	8.68205	7.00244	6.72946	7.37422
C15H11orf63	3.84688	1.09709	1.09709	1.09709	2.20193	1.09709	1.09709	1.09709	1.09709	1.09709	1.09709	5.40024	1.09709	3.23888	1.09709	4.9127	4.87371	5.00936
C15H11orf71	6.96166	6.18476	5.75672	6.34145	6.14424	5.82154	5.26582	4.64238	5.03868	7.55602	8.23503	6.77127	6.44908	4.88434	3.91758	5.20218	8.00738	5.3212
C15H11orf74	9.91243	8.91032	8.69186	9.70468	9.5579	8.60918	8.53761	8.30268	6.41265	3.72243	7.5971	6.37453	7.37544	3.93288	4.91219	9.07545	7.66202	7.39096
C16H1ORF14	1.09709	1.09709	1.09709	3.91438	1.09709	4.21907	2.92889	1.09709	3.16885	4.40411	3.0547	4.72339	5.58505	4.73848	7.28947	6.18721	4.10075	6.35159
C16H1ORF21	5.39545	6.57541	5.85153	6.97181	6.76751	6.06319	6.82489	6.26705	6.71137	5.96958	5.79065	5.25862	4.30577	1.09709	2.88156	8.6541	8.00738	7.58531
C16H1ORF26	7.48134	8.01848	8.04787	7.68525	7.43883	8.85094	8.03598	7.1775	8.31738	7.91258	7.40245	7.46094	5.77495	8.32414	8.18954	8.83765	7.86549	8.01053
C16H1ORF55	7.90312	7.06102	7.74163	9.97704	8.88421	8.68935	8.53979	8.78661	8.18768	9.84831	8.7339	9.37599	9.47372	8.16294	8.3784	7.5095	7.67755	7.27851
C16H1ORF65	1.09709	1.09709	1.09709	1.09709	1.09709	1.09709	1.09709	1.09709	1.09709	1.09709	1.09709	1.09709	1.09709	1.09709	1.09709	1.09709	1.09709	1.09709
C16H1orf100	1.09709	1.09709	1.09709	2.81665	1.09709	1.09709	1.09709	1.09709	3.55135	1.09709	1.09709	1.09709	1.09709	1.09709	1.09709	1.89228	2.50105	1.09709
C16H1orf156	8.81329	8.27032	9.19991	8.59263	8.26615	8.29512	8.44517	9.43965	8.61036	7.61493	9.41916	8.09442	9.44144	9.43123	9.6414	8.61784	7.18549	8.04267
C16H1orf170	1.09709	1.09709	1.93022	1.09709	1.09709	1.09709	5.48151	1.09709	2.61957	1.09709	1.09709	1.09709	1.09709	1.09709	1.09709	1.09709	1.09709	3.26457
C16H1orf174	3.94082	1.09709	3.27396	3.82837	3.28326	2.99959	3.48313	1.09709	6.09174	4.8256	6.52419	2.62305	9.44609	7.91546	8.0142	7.86755	7.62247	7.64235
C16H1orf49	1.09709	1.09709	3.38422	1.09709	1.88763	1.99629	1.09709	1.09709	2.61957	1.09709	1.09709	1.09709	1.09709	1.09709	1.09709	1.09709	1.09709	1.09709
C16H1orf86	4.58476	3.63072	2.50385	2.34682	2.78846	1.99629	3.32324	3.04218	3.37388	4.89675	4.08661	4.86085	3.69072	5.01666	5.60669	6.69414	7.95738	5.9152
C16H1orf93	4.33401	4.12426	4.6223	2.34682	1.09709	1.09709	1.09709	4.35185	2.19743	1.09709	1.09709	2.20006	1.09709	2.67473	1.09709	6.40725	7.31025	5.9152
C16ORF35	6.616	6.21253	4.16665	6.32617	5.59419	3.15622	5.36789	5.15993	5.34809	1.09709	4.08661	4.40079	1.09709	1.09709	1.09709	2.94146	4.57316	4.48971
C16orf5	7.23119	5.74542	6.36986	4.80889	6.48931	6.75609	7.41108	7.4485	6.06382	4.19271	6.43783	5.48744	2.80632	7.12693	6.60037	8.69179	9.84733	8.52447
C16orf80	11.0964	10.7264	11.031	10.8155	10.7727	11.0053	10.2358	10.0438	10.0402	9.90197	10.0963	8.92853	10.5484	9.42532	9.23782	7.46665	7.67755	7.43198
C17H12ORF65	7.31948	6.03721	6.74037	5.98044	6.11709	5.86474	4.60536	5.55668	4.85464	7.83812	8.03114	7.61378	7.69	6.90692	7.67739	7.54083	7.01263	6.5133
C17H12orf24	6.14112	3.93382	5.69668	4.56862	4.57553	5.41936	4.60536	4.22541	5.4809	6.03386	2.53033	4.40079	5.77495	3.23888	2.39652	1.89228	1.09709	4.13504
C17H12orf43	5.88722	5.74542	5.88777	4.85243	5.28783	4.81497	5.86303	5.52159	5.30094	5.63846	6.14251	5.3074	4.84993	7.15579	6.80587	4.59002	3.66463	4.7731
C17H12orf52	5.97692	6.25322	4.66495	4.34202	3.85798	4.0774	4.5008	3.4862	5.03868	4.07375	3.18932	7.31397	7.99968	8.01331	7.16436	6.62759	6.6212	6.28146
C17H18orf55	7.95916	8.03411	7.2656	8.49696	7.87504	8.11924	8.75608	8.05581	7.517	6.85118	5.70864	6.37453	7.35578	5.24943	6.75718	7.08269	6.69935	7.10673
C17H22ORF13	7.937	6.76547	5.65521	9.55382	7.05165	5.86474	7.21742	6.91948	6.72925	4.96453	3.18932	5.35457	6.90652	4.18138	4.81989	5.27873	7.47034	5.51735
C17H22orf25	6.34009	3.12062	3.75207	2.81665	1.09709	1.99629	2.92889	3.23826	1.09709	1.09709	1.09709	1.09709	1.09709	1.09709	3.72378	4.54919	6.2158	2.91529
C17H5orf52	5.74123	3.79061	4.38744	3.82837	4.35894	3.15622	3.1412	1.09709	2.92478	5.46265	1.09709	2.20006	6.95959	4.18138	4.61516	4.59002	6.1505	5.13439
C18H16ORF61	7.57039	7.5863	7.9866	8.00603	8.71817	8.50396	6.88107	8.13325	6.81544	9.92332	9.36003	9.12784	10.7688	9.58234	9.37722	9.81925	9.65687	9.1562
C18H16orf48	7.77159	7.47037	7.05888	4.51528	4.04563	5.1312	5.13288	4.35185	2.92478	4.07375	2.28242	3.85416	2.12102	1.09709	1.09709	5.61005	6.91121	3.8692
C18H16orf57	8.5285	8.45593	7.8465	9.63045	8.76478	8.73657	8.82927	9.05805	8.32327	6.13986	6.42505	7.28997	7.14285	6.33011	5.90405	5.57005	7.43424	5.28573
C18H19ORF41	1.09709	1.09709	1.93022	1.09709	1.09709	1.09709	1.09709	1.09709	1.09709	4.1345	1.09709	1.09709	1.09709	5.24943	4.61516	1.09709	2.10863	1.09709
C18H19ORF54	10.0886	9.74907	9.85178	9.93108	10.2228	9.72056	9.1031	8.63512	8.98599	8.29965	6.68279	7.38367	5.71439	6.83735	5.60669	7.25629	8.00738	7.63534
C18H19ORF63	8.0078	7.74201	7.2656	7.387	5.82994	4.98181	5.65293	6.34929	5.43798	8.52857	5.35113	8.33624	9.60441	9.86166	8.94367	10.084	10.0592	8.81853
C18H19orf12	6.40613	6.64838	5.85153	6.37155	7.21407	6.62417	6.09467	7.18871	5.34809	6.4298	8.45189	6.0985	2.51764	7.67752	4.08757	6.27682	7.08428	6.08956
C19H17ORF28	8.16856	8.0838	6.31771	7.54712	8.12353	6.18744	7.83737	8.71285	8.37527	8.23626	8.27114	7.73429	7.58416	5.44963	3.91758	3.29436	5.88201	2.69505
C19H17ORF39	6.82353	7.00656	6.9084	6.1111	6.92441	7.09194	6.78863	6.97879	6.88087	6.52227	6.51216	6.4631	5.32621	7.03671	5.90405	5.37482	6.68406	5.9152
C19H17ORF48	5.02588	5.13888	6.17844	5.74767	5.72591	5.02064	5.79146	5.93542	5.6408	6.27892	7.5914	8.92464	6.77944	7.44012	7.12653	5.0356	6.1726	6.71296
C19H17ORF81	11.0319	10.4191	9.64266	11.238	10.5782	9.85633	10.721	10.7347	9.72997	11.2005	12.0193	10.9831	11.4365	11.9858	10.5402	9.60136	9.69359	9.37601
C19H17orf37	5.42767	5.8014	6.02425	3.53228	5.61376	5.86474	3.98204	2.34155	1.09709	1.09709	1.09709	3.17328	2.12102	6.56347	7.14557	6.30143	8.07341	6.40204
C19H17orf42	8.43279	8.41471	9.05027	8.58943	8.46478	9.23893	7.99838	8.51118	9.1071	8.25658	8.28886	7.85371	8.98445	8.36178	8.68205	8.37009	7.37833	8.12502
C19H17orf49	10.7666	10.187	10.2171	11.3461	10.8865	10.3598	10.9667	10.9773	10.2605	10.2923	11.3949	9.52478	9.40364	9.38933	8.52372	8.11307	7.58179	8.29472
C19H17orf59	2.40959	3.23967	3.38422	1.09709	1.09709	1.09709	1.82902	1.09709	1.09709	5.61763	4.58137	4.40079	7.07232	3.23888	2.88156	3.87086	5.02769	4.21348
C19H17orf61	3.84688	2.67536	4.0417	1.09709	1.09709	3.91971	3.32324	2.80974	1.09709	3.55218	2.53033	3.37861	5.94267	4.73848	2.88156	7.75185	7.8587	6.08956
C19H17orf62	5.71538	1.09709	4.38744	5.32322	4.72777	3.2958	4.22181	3.62914	4.91866	4.86162	1.09709	4.72339	8.04335	6.42804	5.90405	6.63729	6.39563	5.71675
C19H17orf64	1.09709	1.09709	1.09709	2.81665	1.09709	1.09709	1.09709	1.09709	1.09709	1.09709	1.09709	1.09709	1.09709	1.09709	1.09709	1.09709	1.09709	1.09709
C19H17orf78	4.74745	4.6606	4.57834	2.81665	4.96037	4.90082	2.92889	3.55956	3.55135	1.09709	3.31122	3.37861	1.09709	3.23888	1.09709	1.09709	3.38013	2.91529
C1D	5.74123	6.29279	7.09803	6.41555	6.63032	6.3931	6.38441	7.46242	6.34468	10.9707	10.9981	10.8114	9.54054	9.15219	9.0075	7.92803	7.30025	6.87646
C1GALT1	6.58783	7.22672	6.80806	7.68525	6.98569	6.23757	5.63668	7.29623	6.76435	9.42469	9.52462	8.9894	10.417	9.1378	8.90509	10.3619	9.34075	9.31811
C1GALT1C1	5.74123	4.34355	5.75672	5.79289	6.40207	4.94189	5.42582	4.91094	5.75003	5.28889	6.04568	6.50542	4.53493	1.09709	6.65456	8.61784	6.01029	7.9887
C1H21ORF2	4.64108	2.67536	1.09709	1.09709	2.43508	1.09709	3.2354	1.09709	2.19743	1.09709	4.01912	3.17328	2.80632	6.56347	5.30108	5.14878	6.89801	5.13439
C1H21ORF51	8.35556	8.38453	8.91213	8.07619	7.84642	8.84017	5.22286	6.74824	4.71728	5.81353	1.09709	4.48858	8.66315	7.31777	6.9428	8.07435	7.8587	7.15654
C1H21ORF56	2.67998	1.09709	1.93022	1.09709	1.88763	1.09709	2.12167	2.12322	2.61957	1.91879	1.09709	2.62305	1.09709	1.09709	1.09709	1.09709	1.09709	1.09709
C1H21ORF59	10.076	9.66368	10.1901	9.79483	9.76972	9.88281	9.70198	10.0938	9.83272	9.06446	10.0262	9.37599	8.41031	8.91119	8.14293	8.9114	8.67029	8.58755
C1H21ORF63	1.09709	1.09709	1.09709	1.09709	1.09709	1.09709	1.09709	1.09709	1.09709	1.09709	1.09709	2.20006	1.09709	1.09709	1.09709	1.09709	1.09709	2.05014
C1H21ORF7	3.08388	4.5333	3.38422	4.34202	5.21271	4.52115	5.20089	6.0132	2.92478	7.15535	1.09709	2.92882	2.51764	5.6253	1.09709	2.79761	1.09709	1.09709
C1H21ORF70	5.18532	3.79061	5.42778	3.15188	3.71704	1.09709	4.2652	1.09709	3.97646	6.00208	4.08661	6.71828	7.9014	7.81049	6.29388	6.608	6.78786	5.5772
C1H21ORF91	9.61913	10.4931	10.209	10.0486	10.6574	10.9004	10.5301	10.3234	10.4861	11.6298	11.3697	11.259	11.5371	11.0492	10.8541	6.73986	6.19436	7.41572
C1H21orf62	1.09709	1.09709	1.09709	1.09709	1.09709	1.09709	1.09709	1.09709	1.09709	1.09709	1.09709	1.09709	1.09709	1.09709	1.09709	1.09709	1.09709	1.09709
C1H3ORF21	7.9145	7.5703	7.67588	7.53388	7.85875	6.86636	7.862	7.73122	6.81544	7.19099	6.74576	5.40024	2.80632	6.3799	1.09709	5.20218	5.37204	4.48971
C1H3ORF34	2.67998	1.09709	4.10557	3.63829	4.10296	4.28488	1.09709	3.62914	3.55135	4.8256	4.58137	5.95309	5.9945	6.72628	5.55055	7.02477	4.5046	6.02662
C1H3orf26	3.51899	1.09709	3.15353	1.99415	4.15802	1.09709	2.12167	1.09709	2.61957	2.99687	1.09709	4.57124	8.1211	7.03671	8.47939	8.62517	7.91871	7.57069
C1H3orf38	10.7162	10.8792	11.0274	11.1328	11.0027	11.2461	11.166	11.293	11.1394	12.1339	12.0822	11.9867	12.6619	11.2992	11.7636	10.2336	9.79492	9.88295
C1QA	2.40959	1.09709	1.09709	3.99537	1.09709	1.09709	1.09709	1.09709	1.09709	1.09709	1.09709	1.09709	1.09709	1.09709	1.09709	1.09709	1.09709	1.09709
C1QB	1.09709	1.09709	1.09709	1.09709	1.09709	1.09709	1.09709	1.09709	1.09709	1.09709	1.09709	1.09709	1.09709	1.09709	1.09709	1.09709	1.09709	1.09709
C1QBP	11.3683	11.0461	11.6235	11.5754	11.5457	11.6607	10.722	10.5741	10.6983	11.6158	10.5633	11.6492	13.9454	13.2396	12.991	12.2552	11.921	12.3085
C1QC	1.09709	1.09709	1.09709	1.09709	1.09709	1.09709	1.09709	1.09709	1.09709	1.09709	1.09709	1.09709	1.09709	1.09709	1.09709	1.09709	1.09709	1.09709
C1QL1	1.09709	2.47959	2.70248	1.09709	1.09709	1.09709	1.82902	1.09709	1.09709	5.39074	3.42276	3.98194	5.01015	1.09709	2.39652	1.89228	1.09709	1.09709
C1QL2	1.09709	1.09709	1.09709	1.09709	1.09709	1.09709	1.09709	1.09709	1.09709	1.09709	1.09709	1.09709	1.09709	1.09709	2.39652	1.09709	1.09709	1.09709
C1QL3	1.09709	3.44947	3.48601	3.15188	2.20193	4.52115	4.53652	3.81881	3.37388	3.12856	1.09709	2.62305	1.09709	5.54015	1.09709	1.09709	1.09709	1.09709
C1QTNF1	1.09709	1.09709	1.09709	1.09709	1.09709	2.99959	1.09709	1.09709	1.09709	1.09709	1.09709	1.09709	1.09709	4.18138	4.08757	2.79761	3.66463	3.26457
C1QTNF2	1.09709	1.09709	1.09709	1.09709	1.09709	1.09709	1.09709	1.09709	1.09709	1.09709	1.09709	1.09709	1.09709	1.09709	1.09709	1.09709	1.09709	1.09709
C1QTNF3	1.09709	1.09709	1.09709	1.09709	1.09709	1.09709	1.09709	1.09709	2.19743	1.09709	1.09709	1.09709	1.09709	7.34309	6.2239	1.09709	3.21127	4.28777
C1QTNF5	2.40959	1.09709	1.09709	1.09709	1.09709	1.09709	1.09709	1.09709	1.09709	1.09709	1.09709	1.09709	1.09709	1.09709	1.09709	1.09709	1.09709	1.09709
C1QTNF6	1.09709	6.49854	3.02064	1.09709	1.09709	3.53716	1.09709	1.09709	1.09709	1.09709	1.09709	1.09709	1.09709	4.57597	6.54407	1.09709	1.09709	1.09709
C1QTNF7	1.09709	1.09709	1.09709	1.09709	1.09709	1.09709	1.09709	1.09709	1.09709	1.09709	1.09709	1.09709	1.09709	1.09709	1.09709	1.09709	1.09709	1.09709
C1QTNF8	1.09709	1.09709	1.09709	1.09709	1.09709	1.09709	1.09709	1.09709	1.09709	1.09709	1.09709	1.09709	1.09709	1.09709	1.09709	1.09709	1.09709	1.09709
C1QTNF9	1.09709	1.09709	1.09709	1.09709	1.09709	1.99629	1.09709	1.09709	1.09709	1.09709	1.09709	1.09709	1.09709	1.09709	1.09709	1.09709	2.50105	1.09709
C1R	3.24552	1.09709	1.09709	1.09709	1.09709	1.09709	1.09709	1.09709	1.09709	1.09709	1.09709	1.09709	1.09709	1.09709	1.09709	3.48565	4.27641	4.48971
C1RL	1.09709	1.09709	1.09709	1.09709	1.09709	1.09709	1.09709	1.09709	1.09709	1.09709	1.09709	1.09709	1.09709	1.09709	1.09709	1.89228	5.44659	3.96357
C1S	1.09709	1.09709	1.09709	1.09709	1.09709	1.09709	1.09709	1.09709	1.09709	1.09709	1.09709	1.09709	1.09709	5.13777	1.09709	4.22476	5.37204	5.28573
C1orf110	1.09709	1.09709	1.09709	1.09709	1.09709	1.09709	1.09709	1.09709	1.09709	3.12856	1.09709	2.20006	1.09709	1.09709	1.09709	1.09709	1.09709	1.09709
C1orf124	7.71412	8.67873	8.05584	7.72656	7.7033	7.96919	7.23369	8.3333	7.03252	7.43046	7.00793	8.50732	8.17818	7.94882	7.97216	7.3653	7.59002	7.99419
C1orf158	1.09709	1.09709	1.09709	1.09709	1.09709	1.09709	1.09709	1.09709	1.09709	3.63997	1.09709	1.09709	1.09709	1.09709	1.09709	1.09709	1.09709	1.09709
C1orf35	8.37216	6.69833	8.08731	8.42349	8.23496	7.62477	7.81592	7.88034	7.07507	7.71134	6.52419	8.39929	9.31735	8.97734	9.24225	8.08501	8.96727	8.18383
C1orf52	4.33401	5.35415	4.9667	4.76397	5.44916	4.28488	4.5008	3.04218	4.20123	9.33198	6.79621	9.3208	10.4323	9.18755	8.80687	7.29355	5.77046	7.22349
C2	2.67998	1.09709	1.09709	1.09709	1.88763	2.34972	1.09709	1.09709	2.61957	3.55218	1.09709	1.09709	1.09709	1.09709	1.09709	1.09709	1.09709	1.09709
C20H5ORF22	6.91707	7.43546	7.47639	8.09434	7.83814	8.18879	7.00633	8.18732	7.96448	7.32534	6.31859	7.89407	1.09709	5.24943	7.33993	6.77542	5.74116	7.26948
C20H5orf34	8.97696	8.47324	9.53694	9.81138	9.86653	9.97428	9.09125	9.08078	9.09681	9.58995	8.81196	9.83367	9.74327	9.65488	9.10797	7.16542	6.89801	6.94609
C20orf111	10.4752	10.453	10.3816	9.99647	9.98095	9.94694	9.86837	9.79254	10.0912	11.0972	10.5129	10.7324	10.9452	10.1752	9.748	9.68784	9.26056	8.95423
C20orf29	6.98345	6.54296	6.11873	4.2792	4.31133	4.52115	5.87692	5.08967	3.55135	2.24444	1.09709	2.62305	2.80632	4.57597	6.48548	7.69729	6.8021	7.22349
C20orf44	5.29423	6.0058	5.03313	5.29202	5.31201	2.60965	6.27331	5.20492	3.84882	6.90368	2.73205	4.64935	5.91604	1.09709	4.81989	6.47372	6.19436	7.01251
C20orf54	1.09709	1.09709	1.93022	1.09709	2.43508	1.09709	1.09709	1.09709	1.09709	1.09709	1.09709	1.09709	1.09709	1.09709	1.09709	3.07027	3.38013	1.09709
C21H14ORF129	4.52611	4.4416	3.15353	3.91438	3.78931	4.62598	4.53652	5.15993	5.71454	6.75919	5.82997	7.1369	6.50373	7.31777	7.21932	6.72174	5.07554	6.86452
C21H14orf142	8.7093	8.72523	8.98494	8.88359	8.74941	8.888	7.80508	7.48986	8.10797	8.50612	9.97235	9.32376	8.10941	6.90692	8.67551	8.09911	7.98883	8.11497
C21H14orf147	3.74608	3.44947	5.09661	5.05222	5.84657	4.28488	2.51852	2.67424	3.16885	5.15048	3.62128	4.79378	7.47904	7.69728	8.68205	9.59142	8.45749	9.26462
C21H14orf79	2.67998	3.713	5.32566	1.09709	2.20193	1.09709	2.92889	2.34155	3.55135	1.09709	2.73205	3.85416	2.51764	2.67473	2.39652	3.18717	2.10863	3.65856
C21H15ORF26	1.09709	1.09709	1.09709	1.09709	1.09709	1.09709	1.09709	1.09709	1.09709	1.09709	1.09709	3.71334	1.09709	1.09709	3.72378	1.09709	2.50105	1.09709
C21H15orf40	6.82353	6.58606	6.357	1.09709	2.43508	1.99629	1.82902	1.09709	2.19743	4.8256	5.887	5.79134	9.89569	8.60087	8.23468	8.28324	8.15884	7.73704
C22H3ORF10	8.32603	9.12085	8.80264	7.82767	8.23496	8.3069	8.77287	9.27595	8.05228	8.86272	8.98282	8.40489	7.65825	7.44012	7.65099	9.11414	9.12561	8.602
C22H3ORF18	1.09709	1.91516	1.09709	2.81665	1.09709	1.09709	1.09709	1.09709	1.09709	1.09709	1.09709	1.09709	1.09709	1.09709	1.09709	1.09709	1.09709	1.09709
C22H3ORF19	4.33401	5.62645	5.63402	4.21345	3.55989	4.15002	4.34818	9.29681	5.60246	7.55055	8.97189	8.17525	7.46992	8.11965	7.12653	7.90414	8.17534	7.95533
C22H3ORF23	7.48134	8.19927	8.26638	7.02955	7.59934	7.94929	6.80325	7.75025	7.14332	7.84708	8.34415	6.54653	7.74394	8.49194	8.34585	6.78417	6.78786	7.11683
C22H3ORF37	9.13857	8.57028	8.76422	7.88092	7.36582	7.09194	8.7673	9.57496	8.55634	8.14473	8.23868	7.39496	6.52149	7.69728	4.50056	6.58814	6.0821	6.52852
C22H3ORF63	10.2657	10.5197	11.35	10.9813	11.315	11.8463	11.3072	10.3653	11.6467	10.8993	11.0227	11.1127	11.1156	10.4961	11.6901	11.9663	11.2723	11.7877
C22H3ORF64	10.1428	10.696	10.9396	10.8606	10.9599	10.9438	10.6914	10.7256	10.6812	10.0712	10.7334	9.82951	8.29116	8.32414	8.28706	7.43365	6.43271	6.97968
C22H3orf14	7.54131	7.87822	8.01552	7.08507	8.0715	7.20538	8.05746	8.43089	7.39915	7.6614	7.98406	8.24557	5.96882	7.41647	7.66425	7.41687	6.29851	6.10994
C22H3orf22	1.09709	1.09709	1.09709	1.09709	1.09709	1.09709	1.09709	1.09709	1.09709	2.48543	1.09709	1.09709	1.09709	4.57597	1.09709	1.09709	1.09709	1.09709
C22H3orf24	1.09709	1.09709	1.09709	1.09709	1.09709	1.09709	2.51852	1.09709	5.52258	1.09709	1.09709	1.09709	1.09709	1.09709	1.09709	1.09709	1.09709	2.05014
C23H6ORF105	1.09709	1.09709	1.09709	1.09709	1.09709	1.09709	2.12167	1.09709	1.09709	1.09709	1.09709	1.09709	2.12102	1.09709	1.09709	1.09709	4.63857	3.40921
C23H6ORF142	1.09709	4.4416	3.90445	3.29125	1.88763	2.60965	3.32324	2.80974	2.19743	5.96958	5.59906	1.09709	1.09709	3.93288	1.09709	1.09709	1.09709	1.09709
C23H6ORF47	1.09709	1.09709	1.09709	1.09709	1.09709	1.09709	1.09709	1.83015	1.09709	3.24794	1.94669	3.37861	1.09709	1.09709	2.39652	4.41915	5.74116	5.98308
C23H6ORF62	5.3625	7.22672	6.14889	5.19412	4.89769	6.15302	3.92871	6.38872	5.25219	9.83486	10.0575	9.76133	12.1869	10.7725	12.0055	9.06112	8.77141	9.10893
C23H6orf129	8.24268	7.42364	6.52737	4.66964	5.31201	2.99959	5.62024	4.60916	5.14941	2.99687	4.21254	4.9249	5.9945	6.90692	6.45526	6.568	7.29019	6.14986
C23H6orf130	9.8996	8.58097	8.73223	9.44135	8.53306	9.08327	10.2625	9.95719	9.4465	9.77272	9.89115	9.52478	9.35001	9.61907	8.23468	8.44098	8.89938	8.59479
C23H6orf136	8.21072	6.47581	7.13615	7.12976	6.78486	7.38653	6.88794	6.88544	7.27081	8.16637	9.78277	7.95639	7.86013	7.63716	8.57377	6.61783	6.89801	6.28146
C23H6orf141	5.29423	5.1958	4.16665	2.34682	4.9907	4.21907	5.17858	3.14396	4.91866	6.73041	5.40426	6.75382	9.33251	5.44963	4.91219	6.1057	6.4509	6.16942
C23H6orf145	1.09709	2.98933	1.09709	2.9955	1.88763	2.60965	1.09709	1.09709	1.09709	1.09709	1.09709	1.09709	1.09709	1.09709	4.81989	3.80201	3.78724	3.76792
C23H6orf153	7.36168	6.71783	6.99393	6.54001	6.22273	6.33289	6.8105	7.28583	6.89678	8.14836	7.64742	5.82518	6.90652	5.54015	6.82962	7.87166	7.74541	7.52592
C23H6orf64	7.0469	5.89012	6.76977	5.01444	5.92696	6.34818	3.32324	4.96433	4.56523	1.91879	5.11643	4.64935	8.32189	4.57597	4.37587	4.9127	5.48247	4.5511
C24H18ORF10	4.79779	5.70684	5.32566	3.41722	4.79818	5.75421	5.22286	3.93213	3.16885	5.23512	9.52612	2.62305	1.09709	1.09709	4.37587	3.57191	4.81846	4.7731
C24H18orf19	5.74123	5.8014	7.24481	7.44473	6.96301	6.79006	6.29416	6.46447	6.5992	6.92076	6.39917	7.54447	7.41398	8.02899	8.16175	7.29967	7.01263	7.64932
C24H18orf21	11.7458	11.2394	11.8251	11.2891	11.6419	11.574	8.68687	9.30713	8.32914	9.76919	8.1249	9.51446	11.5371	11.4982	11.4042	9.98877	9.26314	9.55561
C25H16ORF13	7.20361	6.39328	5.35188	4.14447	5.31201	4.0774	4.85157	6.57966	4.48264	4.99725	2.53033	2.20006	8.26505	6.42804	4.50056	7.48287	8.54895	7.47187
C25H16ORF42	3.63727	4.18237	4.6223	3.53228	2.20193	3.74175	3.48313	4.60916	3.70816	3.12856	1.09709	1.09709	3.40432	5.01666	4.99888	7.13152	8.46646	6.94609
C25H16ORF62	7.30225	7.36301	7.25177	6.93198	6.17088	6.42228	7.32258	5.60776	7.28296	6.00208	7.06665	7.12338	2.80632	4.88434	5.30108	8.71257	8.48422	8.38939
C25H16orf14	8.32603	6.7466	6.16374	3.53228	3.64073	3.15622	7.09807	6.80032	5.43798	2.24444	3.79443	3.37861	4.73215	6.60593	3.49791	6.34943	7.59002	6.38542
C25H16orf65	1.09709	2.2395	1.93022	1.09709	4.61515	2.82044	2.12167	4.22541	1.09709	1.09709	1.09709	3.98194	1.09709	1.09709	5.36763	3.29436	4.27641	4.35834
C25H16orf71	5.02588	1.91516	4.70635	5.2275	3.98585	3.42194	4.22181	3.69533	2.92478	5.28889	1.09709	3.85416	1.09709	1.09709	2.39652	3.80201	4.0039	3.10188
C25H16orf82	1.09709	1.09709	1.09709	1.09709	1.09709	1.09709	1.09709	1.09709	1.09709	1.09709	1.09709	1.09709	1.09709	1.09709	1.09709	1.09709	1.09709	1.09709
C25H7ORF20	1.09709	3.79061	2.70248	1.99415	2.62554	2.99959	4.60536	4.31095	4.97993	1.09709	2.73205	2.20006	3.69072	1.09709	1.09709	4.84704	5.07554	4.91949
C25H7ORF26	8.38858	7.56492	7.81865	8.18181	8.59335	6.63667	9.17085	8.92201	8.59095	8.17351	8.88369	7.45015	6.67222	8.55828	7.06785	5.64897	6.77348	6.38542
C25H7ORF47	9.8953	8.67873	7.79978	10.3963	9.35812	8.39414	10.553	10.3291	8.92915	8.51176	7.32897	6.56666	8.05558	7.73602	5.90405	7.5095	8.92562	5.71675
C25H7ORF50	7.31948	6.45271	4.78571	4.07191	4.31133	1.09709	4.2652	6.60498	3.16885	1.09709	1.09709	2.62305	1.09709	8.2985	4.50056	5.95867	6.72946	5.00936
C25H7orf28A	9.2119	9.26863	9.5983	10.4625	10.4435	10.4903	9.9714	10.1241	9.98921	9.33834	9.03415	8.4597	5.55081	7.39242	6.48548	9.79888	8.84199	8.75852
C25H7orf42	10.828	10.8948	10.7493	10.185	10.6929	10.7095	10.986	10.3227	10.902	10.6609	11.6372	10.8904	10.3589	10.0956	8.44907	8.50855	8.41182	8.17419
C26H10ORF119	8.69946	8.74674	9.07009	8.99405	9.31997	9.5723	8.46597	8.68938	9.03709	6.89506	7.76351	8.5534	10.0882	9.92169	9.71014	9.64044	9.49764	9.71199
C26H10ORF2	6.14112	6.02159	6.6378	6.12883	5.53382	4.94189	7.62355	7.60307	7.23373	8.3383	7.05012	6.28016	2.12102	5.6253	4.2391	7.56642	7.53994	7.89793
C26H10ORF4	9.24158	9.93027	10.9514	9.77387	10.2275	11.5332	9.05661	9.20323	9.95545	7.29291	6.63923	6.4631	5.91604	3.23888	6.45526	7.11079	5.16669	7.45605
C26H10ORF6	9.31428	9.7324	10.0233	9.75403	10.2172	10.6939	10.277	10.2958	10.7084	11.4097	11.6741	11.1788	11.9842	11.0664	12.0779	9.05209	9.40277	9.63855
C26H10orf120	1.09709	1.09709	1.09709	1.09709	1.09709	1.09709	1.09709	1.09709	1.09709	1.09709	1.09709	1.09709	1.09709	1.09709	1.09709	1.09709	1.09709	1.09709
C26H10orf84	9.70029	9.49031	9.18181	8.79759	8.60559	8.88276	7.02515	7.22182	7.6449	11.2295	9.25216	10.6274	12.6977	11.2632	10.9343	9.91599	9.09703	8.85518
C27H8ORF41	7.40268	7.91669	7.25177	6.59205	6.6682	6.49277	7.2762	6.5009	6.5992	6.72068	9.03415	6.98072	8.29633	7.57442	8.62892	7.05402	7.9826	7.78848
C27H8ORF79	1.09709	1.09709	1.09709	1.09709	1.09709	1.09709	1.09709	1.09709	1.09709	1.09709	1.09709	1.09709	1.09709	1.09709	1.09709	2.79761	1.09709	2.42244
C27H8orf4	1.09709	1.09709	1.09709	1.09709	1.09709	1.99629	2.33971	1.09709	1.09709	1.09709	4.91111	1.09709	1.09709	5.54015	6.25932	5.95867	2.78697	2.91529
C27H8orf40	5.39545	6.4643	6.89956	6.57921	6.75876	5.55753	5.34805	6.05056	5.34809	5.69922	7.09916	6.32812	8.20039	6.90692	6.92087	9.75838	9.49546	8.72261
C27H8orf48	3.74608	3.93382	5.45221	5.87928	4.76341	4.28488	4.22181	1.83015	2.61957	1.91879	1.94669	6.44146	5.9945	4.57597	5.30108	3.80201	6.43271	5.17375
C28H10ORF10	4.79779	5.13888	3.83036	1.09709	3.4739	1.09709	1.09709	1.09709	2.92478	1.09709	1.09709	1.09709	1.09709	1.09709	1.09709	1.09709	1.09709	1.09709
C28H10ORF116	7.69444	7.0987	6.57256	7.39435	6.06122	6.3931	6.27331	7.33205	5.4809	4.49901	1.94669	5.85824	1.09709	1.09709	1.09709	3.99907	1.09709	1.09709
C28H10ORF35	4.58476	6.41734	3.75207	6.07496	3.28326	3.74175	5.4996	3.87663	5.39374	1.09709	1.09709	1.09709	1.09709	6.76427	1.09709	7.29967	6.60505	5.96081
C28H10orf104	8.57945	8.49035	8.64505	9.02749	8.46478	7.91891	8.25636	8.08309	7.3538	8.60717	9.08372	6.68184	8.88166	8.23231	7.43586	8.55531	8.86251	7.67004
C28H10orf53	1.09709	1.09709	1.09709	1.09709	1.09709	1.09709	1.09709	1.09709	1.09709	1.09709	1.09709	1.09709	1.09709	1.09709	1.09709	1.09709	1.09709	1.09709
C28H10orf57	7.06745	7.4472	8.42872	6.12883	6.80199	7.77367	7.3967	7.01071	7.19567	7.17684	6.78626	7.36081	4.22029	7.81049	7.67739	9.60012	9.86608	9.44375
C28H10orf58	8.21072	8.37535	8.48297	9.27231	9.19099	9.50402	8.8077	9.02405	8.48451	6.66093	6.99935	6.75382	7.53255	8.46913	7.76617	10.1498	8.85229	9.55375
C28H1orf198	5.49001	4.06362	4.0417	4.34202	5.04952	3.53716	4.0334	4.3916	2.19743	5.12112	2.28242	4.98621	5.4429	7.09748	5.85856	6.00438	2.50105	4.72076
C28H1orf57	8.18275	7.94592	7.85567	8.83045	8.35589	9.0107	8.38088	9.66897	8.155	6.65072	8.67043	6.64446	8.68301	9.0172	7.02736	8.37009	7.90559	7.23281
C29H11orf10	8.70602	7.42956	7.8873	4.56862	4.92937	4.98181	6.08273	5.08967	5.09512	5.69922	6.20363	4.86085	7.75148	8.69233	6.60037	8.83554	8.83509	8.04267
C29H11orf54	1.09709	3.86407	2.26001	3.82837	1.09709	1.99629	2.12167	3.98549	2.19743	4.93104	6.41217	7.72537	8.14992	7.29201	7.45124	8.50326	7.29019	8.32117
C29H11orf66	1.09709	1.09709	1.09709	1.09709	1.09709	1.09709	1.09709	1.09709	1.09709	1.09709	1.09709	4.48858	1.09709	1.09709	1.09709	1.09709	1.09709	1.09709
C29H11orf67	1.09709	1.09709	3.75207	2.81665	2.9317	6.20434	1.09709	1.09709	3.37388	1.09709	1.09709	4.57124	3.2342	4.57597	7.10723	5.20218	5.33325	5.9152
C29H11orf73	7.85667	8.53225	8.87204	8.53067	8.79718	8.38306	6.60899	7.05425	6.5992	5.53112	3.31122	4.48858	1.09709	5.01666	7.00668	10.4332	9.79136	8.96545
C29H11orf75	9.95163	9.90391	10.7827	10.1998	9.95247	11.1562	10.1725	11.4685	11.0165	8.63071	10.6699	9.38451	3.5551	7.48629	6.78173	7.90414	7.43424	7.78215
C2CD2	5.39545	4.18237	3.15353	4.93573	5.23819	4.00079	4.73378	4.73764	3.55135	3.55218	1.09709	4.09895	1.09709	6.27853	4.7212	7.02477	8.56155	6.72622
C2CD2L	6.8827	5.13888	4.53297	5.70098	5.97312	6.54677	4.5008	5.332	5.25219	6.78741	8.58981	8.24557	7.4971	7.00534	6.62772	5.25366	6.71448	5.93818
C2CD4C	1.09709	1.09709	1.93022	1.09709	1.09709	1.09709	1.09709	1.09709	1.09709	1.09709	1.09709	1.09709	1.09709	1.09709	1.09709	1.09709	1.09709	1.09709
C2CD4D	1.09709	1.09709	1.09709	1.09709	1.09709	1.09709	1.09709	1.09709	1.09709	1.09709	1.09709	1.09709	1.09709	1.09709	1.09709	1.09709	1.09709	1.09709
C2H11orf70	8.37216	8.7107	8.72224	9.46943	9.16309	9.20995	9.27408	9.46522	8.64372	8.00757	7.46615	7.20266	5.80429	5.01666	4.7212	5.30336	5.82731	4.28777
C2H1orf144	8.35556	8.12089	7.49411	7.59889	8.29669	7.85616	7.98563	8.11281	7.60674	8.60453	4.21254	7.56461	8.6751	10.0112	7.74136	7.78711	8.16986	7.60696
C2H1orf201	4.11156	4.9858	5.29895	5.98044	4.44959	4.90082	5.13288	5.29088	3.55135	5.17925	6.864	4.64935	1.09709	5.24943	1.09709	3.93645	7.25957	2.69505
C2H2orf24	7.13713	6.91659	5.79539	6.44415	6.18402	5.75421	5.83483	6.74824	6.3213	4.49901	4.94745	4.86085	5.51573	7.21183	4.37587	7.30576	7.84501	8.03203
C2H2orf47	8.04453	7.57565	8.18145	7.86515	7.99907	7.93418	7.24443	7.37192	7.10276	6.22489	7.15435	5.68476	7.41398	7.67752	7.35637	9.79996	8.8036	9.02295
C2orf17	2.89858	4.00024	4.28137	3.91438	2.62554	1.09709	2.51852	1.09709	1.09709	1.09709	4.2715	1.09709	1.09709	4.18138	4.50056	6.568	7.90559	6.67244
C2orf43	4.52611	4.00024	4.93229	4.21345	5.02041	3.53716	4.0334	5.83903	3.70816	2.24444	1.09709	2.92882	2.51764	6.72628	4.99888	5.57005	5.4098	6.55847
C3	2.40959	1.09709	1.09709	1.09709	1.09709	1.09709	2.51852	1.09709	3.37388	8.14836	7.88034	9.04781	9.25504	9.38933	8.87689	8.53989	9.10853	9.10386
C3AR1	1.09709	1.09709	1.09709	1.09709	1.09709	1.09709	1.09709	1.09709	1.09709	2.99687	1.09709	1.09709	1.09709	1.09709	1.09709	1.09709	5.33325	4.13504
C3H1ORF210	4.74745	1.09709	1.09709	2.34682	2.78846	1.09709	2.33971	1.09709	4.09336	1.09709	3.0547	1.09709	1.09709	1.09709	3.49791	4.46384	4.19132	2.69505
C3H1ORF212	5.22255	5.42722	4.6223	4.51528	2.20193	1.99629	4.96038	4.99029	3.37388	4.78864	3.52568	5.6474	8.71807	7.46339	6.89859	6.91746	6.71448	6.65868
C3H1ORF41	8.07528	8.44134	8.69442	9.45896	9.48684	9.23688	8.78212	9.0687	8.42545	8.29638	7.63639	7.1369	3.2342	4.39241	6.5725	7.07557	4.27641	4.48971
C3H1ORF50	7.71412	6.69833	6.4447	5.41295	4.31133	4.21907	4.93394	6.80032	4.56523	5.02923	3.18932	2.62305	3.5551	4.73848	2.39652	6.90948	7.3878	5.60621
C3H1ORF92	3.51899	4.29185	3.27396	5.87928	3.28326	4.40795	4.13077	3.04218	4.3014	1.09709	4.83555	3.85416	5.40505	6.60593	5.71279	2.20828	4.57316	3.53964
C3H1orf111	1.09709	1.09709	1.09709	1.09709	1.09709	1.09709	1.09709	1.09709	1.09709	1.09709	1.09709	1.09709	1.09709	1.09709	1.09709	2.94146	3.78724	2.69505
C3H1orf113	1.09709	1.09709	1.09709	1.99415	1.09709	1.09709	1.09709	1.09709	1.09709	6.55547	8.7339	6.64446	3.03839	6.42804	7.33993	8.75325	9.3112	9.14144
C3H1orf123	8.21072	8.0913	8.31703	7.6611	7.18824	7.52071	6.88107	7.84536	7.28296	8.05088	2.90399	6.99564	6.48574	7.98142	7.90671	8.3168	8.65076	8.37264
C3H1orf141	1.09709	1.09709	1.09709	1.09709	1.09709	1.09709	1.09709	1.09709	1.09709	1.09709	1.09709	2.20006	1.09709	1.09709	1.09709	4.84704	4.81846	5.05226
C3H1orf146	7.85667	8.06489	7.59608	8.0853	8.06442	7.61217	5.60361	6.00052	4.48264	7.13354	7.73277	5.72117	6.73446	5.13777	6.45526	8.84394	8.28581	7.59978
C3H1orf182	6.91707	6.53199	7.34586	6.80546	7.0227	7.67411	4.2652	6.17983	5.03868	4.30237	2.53033	4.72339	1.09709	1.09709	1.09709	2.79761	2.10863	2.91529
C3H1orf183	5.25884	5.27716	4.22518	4.85243	4.10296	4.21907	5.79146	5.42992	3.37388	2.48543	4.21254	3.98194	1.09709	3.62984	2.88156	3.39345	2.50105	2.91529
C3H1orf185	1.09709	1.09709	1.09709	1.09709	1.09709	1.09709	1.09709	1.09709	1.09709	1.09709	1.09709	1.09709	1.09709	1.09709	1.09709	1.09709	1.09709	1.09709
C3H1orf189	2.0406	1.09709	1.09709	1.09709	2.78846	1.09709	2.33971	2.67424	1.09709	4.99725	1.09709	1.09709	1.09709	1.09709	5.15794	2.63397	4.70109	2.91529
C3H1orf226	5.3625	4.88542	3.58062	5.52449	5.04952	4.52115	3.48313	4.43026	4.64329	1.09709	4.53421	1.09709	1.09709	1.09709	1.09709	2.63397	3.38013	4.05194
C3H1orf230	10.3276	9.91978	9.55394	8.12115	8.18032	7.75086	6.21982	6.15717	6.06382	4.19271	6.52419	5.79134	1.09709	1.09709	1.09709	3.48565	1.09709	2.69505
C3H1orf43	8.66281	8.9082	9.13175	8.20288	7.33672	8.28324	8.52224	8.94861	7.81352	8.60453	7.18496	8.23932	8.21137	9.1378	7.8264	9.9935	9.83873	9.36334
C3H1orf54	1.09709	1.09709	4.48611	1.09709	1.88763	4.85854	2.12167	1.09709	1.09709	5.8497	3.87345	4.48858	1.09709	1.09709	4.37587	2.94146	4.63857	3.8692
C3H1orf66	2.40959	1.09709	1.09709	1.09709	2.43508	1.09709	3.40559	3.81881	1.09709	1.91879	1.09709	4.30719	7.41398	6.83735	8.12386	5.7419	7.43424	4.28777
C3H1orf77	8.84338	9.09126	8.48001	8.29991	8.2815	8.33401	8.17726	7.62798	7.85481	11.2948	11.1547	11.1085	11.6351	11.8434	11.157	10.4771	10.5525	10.2788
C3H1orf85	4.33401	3.63072	5.24399	1.09709	5.23819	3.91971	2.67198	3.04218	1.09709	1.09709	1.09709	4.72339	4.53493	5.01666	7.52579	7.47748	7.91217	7.43198
C3H1orf88	1.09709	1.09709	1.09709	1.09709	1.09709	1.09709	1.09709	1.09709	1.09709	1.09709	1.09709	1.09709	1.09709	1.09709	1.09709	1.09709	1.09709	1.09709
C3orf39	7.06745	7.99869	5.83306	5.77046	5.28783	4.40795	4.5008	2.67424	3.84882	4.01025	1.09709	3.71334	6.5735	6.42804	2.88156	6.13339	5.21018	5.3212
C3orf57	1.09709	3.54314	1.09709	1.09709	1.09709	1.99629	1.09709	1.09709	2.19743	4.40411	1.09709	1.09709	4.38635	1.09709	1.09709	1.09709	1.09709	1.09709
C4A	1.09709	1.09709	1.09709	1.09709	1.09709	1.09709	1.09709	1.09709	1.09709	1.09709	1.09709	2.62305	1.09709	1.09709	4.2391	2.4426	3.66463	2.69505
C4BPA	1.09709	1.09709	1.09709	1.09709	1.09709	1.09709	1.09709	1.09709	1.09709	4.93104	5.70864	5.15579	7.41398	1.09709	5.76304	1.09709	1.09709	1.09709
C4BPB	1.09709	1.09709	1.09709	1.09709	1.09709	1.09709	1.09709	1.09709	1.09709	3.24794	1.09709	2.92882	1.09709	1.09709	1.09709	1.09709	1.09709	1.09709
C4H7ORF11	3.94082	1.09709	3.02064	2.60625	3.17646	2.60965	2.67198	2.67424	3.55135	9.59395	9.23581	9.93386	7.94152	7.65748	8.05504	7.57149	7.19631	6.49792
C4H7orf23	5.97692	5.1958	6.14889	6.60477	6.6207	6.0998	5.53512	5.13689	6.55978	5.50866	6.53612	5.15579	6.91997	3.93288	6.92087	8.70798	8.20242	8.04795
C4H7orf25	8.47953	8.27032	8.46511	8.75829	8.69313	8.12812	9.21522	9.00199	8.79984	8.69417	8.35428	8.44891	7.1991	7.18408	7.16436	7.84263	7.72314	7.20468
C4H7orf53	1.09709	1.09709	1.93022	1.09709	3.4739	1.09709	3.2354	1.09709	2.19743	3.87382	1.09709	4.20693	5.01015	4.18138	7.08768	3.93645	5.71126	5.21206
C4H7orf57	6.46928	7.39969	7.32621	7.61155	8.35008	8.56081	6.83204	6.95929	7.15658	5.67925	5.68738	2.62305	2.51764	2.67473	1.09709	1.09709	3.01703	1.09709
C4H7orf64	8.46024	8.64348	8.90552	8.60534	8.54837	8.20147	8.17726	8.15911	7.70934	8.65898	7.91726	8.25179	10.1944	8.63201	8.49432	8.08501	8.16986	8.36842
C4orf32	4.46493	5.8014	5.56851	4.76397	6.92441	4.98181	4.90701	5.68905	6.09174	6.52227	7.74822	7.1369	8.46179	6.05149	7.58278	7.04676	5.12184	6.65868
C5	8.0702	6.91659	7.81396	8.26828	7.59443	7.82918	8.05136	6.82925	7.03252	7.85154	8.68656	6.15278	4.38635	2.67473	2.39652	1.09709	1.09709	2.42244
C5AR1	1.09709	1.09709	1.09709	1.09709	1.09709	1.09709	1.09709	1.09709	1.09709	1.09709	1.09709	2.62305	1.09709	1.09709	4.37587	1.09709	1.09709	1.09709
C5H12ORF4	2.89858	3.79061	3.27396	4.66964	5.07804	3.42194	3.1412	4.93788	2.61957	2.84963	3.52568	2.92882	4.03193	2.67473	1.09709	2.4426	2.10863	2.42244
C5H12ORF53	2.67998	3.63072	4.53297	1.09709	2.43508	4.94189	2.51852	2.12322	1.09709	1.09709	1.09709	3.98194	1.09709	1.09709	1.09709	1.09709	1.09709	1.09709
C5H12ORF57	8.45245	8.17832	6.76004	5.26013	5.31201	4.28488	6.41329	6.56253	6.27335	7.11881	7.38278	8.05936	8.66315	8.11965	6.70678	6.41855	7.47923	5.74311
C5H12orf11	5.25884	5.49675	5.0003	5.74767	6.59142	6.66136	4.57135	4.22541	5.6408	7.26643	5.40426	7.068	8.08573	7.93224	8.11423	8.24254	7.67755	8.73577
C5H12orf12	1.09709	1.09709	1.09709	1.09709	1.09709	1.09709	1.09709	1.09709	1.09709	5.15048	1.09709	1.09709	1.09709	1.09709	1.09709	1.09709	1.09709	1.09709
C5H12orf23	6.8114	6.25322	7.19512	6.94204	6.48931	8.35307	6.30447	6.8364	6.7469	7.94634	3.62128	7.32582	10.5122	10.2339	9.61773	8.19082	7.51423	7.54848
C5H12orf29	8.75433	8.10246	8.12949	8.46244	8.25686	7.38653	6.81771	6.78563	6.63757	6.2656	7.66924	6.15278	8.81123	8.24579	8.75823	9.11934	7.92523	8.32987
C5H12orf32	4.69526	6.06796	4.74658	7.09412	6.22273	6.46499	7.49896	7.90772	6.63757	6.96261	6.20363	5.95309	9.02235	9.02504	7.37262	7.97465	7.7081	8.21236
C5H12orf41	7.9258	7.3126	7.99077	7.30365	7.20121	7.38653	8.166	7.86296	7.86292	9.42469	8.64038	9.93386	10.9312	9.99537	9.951	8.19411	8.88608	8.81233
C5H12orf45	9.1674	9.25868	9.23896	9.72957	9.54269	9.91907	9.16662	8.93037	8.80827	9.83373	9.06533	9.36454	12.0465	9.85727	10.2193	8.65886	7.60633	8.17419
C5H12orf50	1.09709	1.09709	4.16665	1.99415	1.88763	4.62598	2.51852	1.09709	1.09709	4.67166	2.53033	5.60905	1.09709	3.62984	4.91219	1.09709	1.09709	2.42244
C5H12orf62	9.28826	8.16772	8.27323	6.67884	6.80199	6.15302	5.44463	6.00052	5.4809	6.76865	5.29596	7.67992	8.86785	8.81498	8.21679	10.0234	10.7406	9.5463
C5H22ORF23	3.24552	2.47959	3.27396	3.29125	4.15802	4.46568	1.82902	2.52058	3.97646	3.80021	2.73205	3.71334	1.09709	1.09709	3.49791	2.4426	3.01703	3.65856
C5H22orf28	10.6403	10.5002	10.6228	10.7512	10.4905	10.4368	10.6013	10.9676	10.7561	9.71147	10.9207	9.86852	9.4203	9.69965	10.1667	10.3369	10.0488	10.6771
C5H22orf32	5.52019	4.95312	4.3354	3.63829	2.20193	3.91971	2.12167	1.09709	2.61957	5.17925	3.0547	4.48858	6.8373	6.3799	6.85298	9.298	9.70121	8.51687
C5orf28	8.26063	8.2403	8.62643	8.81137	8.93362	9.17396	8.72189	9.25612	8.98227	8.53691	9.7486	7.76072	6.6237	3.62984	7.37262	5.54962	3.38013	6.16942
C6	1.09709	4.39343	1.09709	1.09709	1.09709	1.09709	1.09709	1.09709	1.09709	1.09709	1.09709	1.09709	1.09709	1.09709	1.09709	1.09709	1.09709	1.09709
C6H4ORF31	1.09709	1.09709	1.93022	1.09709	1.09709	3.91971	2.51852	2.93144	1.09709	1.09709	1.09709	1.09709	2.80632	6.72628	6.89859	1.09709	1.09709	1.09709
C6H4orf14	9.38349	9.78879	9.14303	9.2482	9.43837	9.1632	7.71137	9.22244	7.87099	9.47758	7.81334	8.80273	9.99752	8.5365	9.0075	9.16863	8.7858	8.44254
C6H4orf22	4.18969	1.09709	3.66904	3.91438	3.17646	3.42194	4.63857	1.09709	2.19743	1.91879	1.09709	3.37861	1.09709	1.09709	1.09709	1.09709	1.09709	1.09709
C6H4orf34	6.40613	6.31858	7.93565	8.0298	7.49785	7.81825	6.89478	7.61142	7.68207	5.39074	5.84923	5.10147	3.92728	5.85412	4.08757	5.66804	6.31846	5.96081
C6orf106	9.87941	9.34114	9.47881	9.34611	8.99077	9.05328	10.1093	10.0886	9.95924	9.61115	10.7217	10.5011	8.6511	8.824	9.07359	8.32881	9.12277	8.69928
C6orf120	9.23023	9.40568	9.36627	9.70616	9.56042	9.44484	9.49036	9.80806	8.93301	9.07594	8.29238	8.66491	9.28133	9.62424	7.6376	8.41022	7.97633	7.95533
C6orf173	7.26715	7.63326	8.5006	7.88613	8.04656	9.06258	7.13319	7.53884	7.54754	7.45997	7.58567	8.00142	8.17257	6.97328	7.77842	6.04868	4.97819	7.24207
C6orf25	12.0752	12.3569	12.264	12.3247	12.4745	12.1611	12.4028	12.7881	11.9626	12.934	13.513	12.5719	10.9501	11.3153	9.9564	5.0356	6.01029	5.81939
C7	1.09709	2.67536	2.50385	3.29125	1.09709	1.99629	1.09709	2.52058	1.09709	1.09709	1.09709	2.62305	4.60376	1.09709	3.91758	1.09709	1.09709	1.09709
C7H19ORF43	7.24026	6.60713	7.27929	6.14635	7.67103	6.28602	6.19786	8.23674	5.30094	6.39354	8.72352	8.17525	8.31681	8.99342	8.02452	8.10261	7.24922	7.88617
C7H19ORF52	6.93954	6.30574	6.29092	5.83673	6.06122	6.00648	6.19786	7.20536	6.09174	6.74966	6.04568	6.39719	6.18495	5.35302	5.66072	4.88025	6.48661	4.5511
C7H19orf10	8.0078	8.25372	7.82799	4.97563	3.71704	4.81497	5.89068	4.13431	4.64329	6.44169	4.75576	4.64935	6.99816	7.755	7.27225	8.19082	8.94819	7.71726
C7H19orf22	8.77009	8.76326	7.96559	8.99646	8.01385	7.59945	8.6908	9.37123	7.23373	8.08537	9.59611	6.28016	6.50373	3.93288	5.71279	7.85098	8.57405	8.26325
C7H19orf25	2.40959	2.47959	1.93022	3.63829	1.09709	1.09709	2.12167	1.09709	1.09709	3.45829	1.09709	2.92882	5.74499	3.62984	3.2261	5.06475	5.02769	4.48971
C7H19orf50	7.48897	7.98266	7.73171	7.73237	7.69874	7.38653	7.71909	6.95929	6.95869	7.37576	8.56965	7.77808	8.24382	8.96924	7.99333	7.35946	7.78894	7.44005
C7H19orf56	8.77634	6.89961	7.35235	8.07619	8.14047	7.34142	8.21052	7.77648	7.14332	6.99523	7.9884	8.79422	10.055	10.1611	8.72064	9.50803	10.2555	9.42559
C7H19orf60	7.94812	6.27972	6.60555	5.01444	5.18677	5.98706	3.55642	3.98549	2.61957	2.24444	5.75023	5.40024	6.16248	8.02899	7.81456	8.15416	9.56804	8.6234
C7H5ORF15	5.68907	7.12814	6.73044	7.52722	6.90075	7.31055	6.67405	5.41087	6.51925	7.95465	6.09491	7.26556	7.54128	8.05985	8.10453	9.09141	8.4974	9.29606
C7H5orf24	5.63495	7.29323	6.78905	5.72452	6.26043	7.271	6.72098	6.47366	6.67494	6.4298	3.42276	6.75382	6.13965	5.35302	7.95067	4.17165	4.19132	5.51735
C7H5orf32	9.17688	8.535	7.94427	7.8492	7.30101	7.77367	7.04987	7.04811	7.14332	6.44169	7.0911	7.26556	6.35314	7.55289	4.99888	10.6917	11.1037	10.48
C7H5orf45	9.31857	8.59422	8.0032	9.39634	9.04033	8.31858	8.21052	8.86727	8.33499	7.71624	9.06944	7.2532	7.30542	7.73602	5.49213	6.44087	6.68406	7.05515
C7orf27	1.09709	2.98933	3.15353	1.09709	3.64073	2.34972	1.82902	2.93144	2.92478	1.09709	1.09709	1.09709	1.09709	1.09709	1.09709	1.09709	1.09709	2.91529
C8A	1.09709	1.09709	1.09709	1.09709	1.09709	1.09709	1.09709	3.04218	1.09709	2.84963	1.09709	1.09709	1.09709	1.09709	1.09709	3.48565	3.21127	2.05014
C8B	6.27087	4.9858	4.53297	5.62798	5.74378	5.86474	5.38746	5.4673	4.09336	3.55218	1.09709	3.55633	2.51764	4.73848	1.09709	1.09709	1.09709	1.09709
C8G	3.74608	1.09709	1.09709	1.09709	1.09709	1.09709	1.09709	1.09709	1.09709	1.09709	1.09709	1.09709	1.09709	1.09709	1.09709	1.89228	1.09709	1.09709
C8H4orf27	7.47366	7.247	7.09803	7.25607	6.36795	7.69219	7	6.5009	6.41265	5.98592	2.28242	4.72339	7.42346	7.46339	5.30108	8.1676	8.39783	7.35729
C8H8orf13	1.09709	1.09709	1.09709	1.09709	1.09709	1.09709	1.09709	1.09709	1.09709	1.09709	1.09709	1.09709	1.09709	1.09709	1.09709	1.09709	1.09709	1.09709
C8H8orf74	1.09709	1.09709	1.09709	1.09709	1.09709	1.09709	1.09709	1.09709	1.09709	1.09709	1.09709	1.09709	1.09709	1.09709	1.09709	1.09709	1.09709	1.09709
C8H9ORF156	4.74745	5.68716	4.53297	5.29202	5.98818	5.70751	5.20089	5.06547	4.20123	3.35729	4.71413	6.04209	7.44222	7.15579	6.03246	8.36718	7.29019	7.61411
C8H9ORF46	6.52977	6.6279	5.81435	6.34145	7.30702	6.92869	5.84899	4.93788	6.7469	3.72243	1.09709	5.48744	4.6694	7.41647	5.43123	9.65959	8.45749	8.602
C8H9ORF85	6.76183	5.8014	6.76977	5.60279	6.43541	6.61155	3.81548	1.83015	5.03868	3.35729	1.09709	4.40079	5.58505	4.39241	4.91219	6.44087	5.58501	6.22653
C8H9orf21	5.06743	2.2395	5.18684	5.35376	4.61515	4.77002	4.67102	3.98549	5.52258	7.41246	2.28242	3.98194	2.51764	1.09709	3.49791	7.31183	5.44659	6.04791
C8H9orf23	2.40959	2.98933	1.93022	1.99415	1.09709	1.09709	1.09709	1.09709	1.09709	1.91879	1.09709	1.09709	3.5551	4.73848	5.94814	7.74738	8.18623	7.03398
C8H9orf30	4.64108	5.01776	4.38744	5.32322	4.44959	4.00079	5.06148	4.76802	4.20123	5.02923	3.71059	4.40079	1.09709	1.09709	1.09709	3.57191	1.09709	2.91529
C8H9orf6	7.937	6.42923	8.1778	8.63043	8.03211	8.08317	7.94997	6.46447	7.52725	8.99963	5.887	9.21007	8.99402	8.87694	9.14628	8.51382	8.80713	7.93835
C8H9orf82	7.32802	7.12084	7.23782	7.387	7.34258	7.4587	7.42059	6.89231	7.77962	7.22577	7.53904	8.11506	9.03477	6.42804	7.89551	7.07557	6.71448	7.27851
C8H9orf91	5.95502	3.12062	2.26001	3.73662	3.4739	4.15002	4.42655	4.26883	4.97993	5.02923	1.09709	4.20693	1.09709	2.67473	3.49791	6.94895	7.3878	6.95737
C8orf22	1.09709	1.09709	1.09709	1.09709	1.09709	1.09709	1.09709	1.09709	1.09709	1.09709	1.09709	1.09709	1.09709	1.09709	1.09709	1.09709	1.09709	1.09709
C9	1.09709	1.09709	1.09709	1.09709	1.09709	1.09709	1.09709	1.09709	1.09709	1.09709	1.09709	2.92882	1.09709	1.09709	3.72378	4.59002	2.78697	5.38961
C9H12orf49	10.3488	8.64857	9.00568	7.10311	6.67752	6.95888	7.78314	6.95273	7.55758	7.02713	6.2907	5.56965	5.94267	8.31138	4.2391	7.55112	8.6972	6.00502
C9H6ORF115	7.36997	6.0058	7.1134	7.01056	6.23541	7.43027	6.25215	7.58198	6.61851	6.58793	6.77624	5.79134	1.09709	5.92296	5.43123	7.50422	7.11881	6.38542
C9H6ORF165	2.67998	3.12062	3.48601	2.60625	3.06	2.60965	3.1412	1.09709	1.09709	3.35729	1.09709	1.09709	1.09709	1.09709	1.09709	3.18717	1.09709	2.91529
C9H6ORF189	1.09709	1.09709	1.09709	1.09709	1.09709	1.09709	1.09709	1.09709	1.09709	1.09709	1.09709	1.09709	1.09709	1.09709	4.08757	1.09709	1.09709	3.26457
C9H6ORF203	9.72312	9.42508	9.92545	9.87181	9.84706	9.33217	9.36304	9.88584	9.47326	8.92964	7.55084	8.07349	8.79673	7.65748	8.52372	10.3966	9.6252	9.24174
C9H6ORF35	9.7472	9.67993	9.36145	10.3433	10.1816	10.19	9.4222	9.49599	8.92528	7.00327	3.31122	6.73616	4.79226	5.24943	5.30108	7.60645	7.18549	6.55847
C9H6ORF70	6.45375	6.35641	6.52737	5.32322	5.86301	5.32959	6.00896	6.4459	4.39492	1.09709	2.28242	5.10147	1.09709	4.18138	4.61516	5.09331	5.33325	5.96081
C9H6orf163	5.06743	4.29185	6.4568	5.2275	5.10601	4.34776	4.13077	6.61333	3.70816	1.09709	1.09709	3.85416	6.74961	1.09709	6.07284	4.059	1.09709	2.91529
C9H6orf185	8.70602	8.85636	8.94256	8.79204	9.05827	9.05794	9.03511	8.62897	8.61036	8.51458	7.07485	6.95041	4.30577	6.05149	4.91219	2.20828	1.09709	2.42244
C9H6orf94	4.64108	3.79061	5.18684	3.82837	6.01784	5.32959	4.08293	4.43026	4.09336	1.09709	4.15098	2.62305	5.28511	6.80127	6.82962	5.84602	6.1726	5.28573
C9HXorf21	2.89858	1.09709	1.09709	1.09709	1.09709	2.34972	1.09709	1.09709	4.39492	2.24444	1.09709	1.09709	1.09709	1.09709	1.09709	1.09709	1.09709	1.09709
C9ORF59	2.0406	2.98933	3.75207	1.09709	2.62554	3.53716	1.09709	4.73764	2.19743	3.63997	1.09709	2.92882	1.09709	6.05149	2.88156	2.20828	2.10863	1.09709
C9orf100	8.0131	8.80715	8.39139	7.85985	7.96525	6.37828	7.95652	7.80589	6.11913	7.71134	8.74165	5.10147	5.15422	8.75967	7.32331	7.53566	7.93172	7.9887
C9orf135	1.09709	1.09709	2.26001	1.09709	1.09709	1.09709	1.09709	1.09709	1.09709	1.09709	1.09709	1.09709	1.09709	1.09709	1.09709	1.09709	1.09709	5.35581
C9orf64	7.00491	6.82963	8.03582	8.51054	7.89912	8.51415	8.22686	8.37803	8.69463	7.08889	6.75599	6.71828	6.53904	6.51973	6.80587	8.63003	7.94461	8.17419
C9orf89	4.79779	3.54314	3.48601	5.19412	3.06	1.09709	3.2354	4.08645	2.19743	6.01805	7.20003	6.68184	6.33316	4.18138	5.60669	5.00585	5.4098	5.17375
CA1	1.09709	1.09709	1.09709	1.09709	1.09709	1.09709	1.09709	1.09709	1.09709	1.09709	3.18932	2.92882	1.09709	4.18138	4.7212	4.373	4.19132	3.96357
CA10	1.09709	1.09709	1.09709	1.09709	1.09709	1.09709	1.09709	1.09709	1.09709	1.09709	1.09709	1.09709	1.09709	1.09709	1.09709	1.89228	3.01703	3.10188
CA11	1.09709	1.09709	3.02064	1.09709	2.20193	2.60965	1.09709	1.09709	1.09709	2.24444	1.09709	1.09709	1.09709	4.18138	2.39652	2.63397	3.52988	1.09709
CA12	1.09709	1.09709	2.26001	1.09709	1.88763	1.09709	1.09709	2.67424	2.19743	1.09709	1.09709	3.17328	2.12102	4.18138	5.55055	2.4426	3.21127	3.53964
CA13	1.09709	1.09709	1.09709	1.09709	1.09709	1.09709	1.09709	1.09709	2.19743	1.09709	1.09709	1.09709	1.09709	5.35302	2.39652	1.09709	3.01703	1.09709
CA14	5.18532	2.67536	3.90445	3.53228	3.382	3.42194	1.09709	1.83015	1.09709	5.59648	7.06665	5.6474	4.53493	5.6253	2.39652	1.89228	3.78724	3.26457
CA2	8.56507	8.43252	7.91825	9.37979	7.90309	8.72198	8.10245	8.03424	8.62952	5.17925	8.6012	7.38367	7.65825	7.84634	6.96441	1.09709	3.52988	1.09709
CA3	4.69526	2.47959	4.28137	1.09709	3.17646	2.60965	3.03951	1.09709	3.55135	1.09709	4.3281	4.20693	1.09709	1.09709	1.09709	1.09709	2.10863	1.09709
CA4	1.09709	1.09709	1.09709	2.34682	1.09709	1.09709	1.09709	1.09709	1.09709	3.12856	5.17881	1.09709	3.69072	1.09709	1.09709	3.87086	4.63857	1.09709
CA5A	1.09709	1.09709	1.09709	1.09709	1.09709	1.09709	1.09709	1.09709	1.09709	1.09709	1.09709	1.09709	1.09709	1.09709	1.09709	1.09709	1.09709	1.09709
CA5B	2.89858	4.88542	1.93022	1.09709	2.20193	1.09709	1.09709	5.26987	1.09709	6.81508	6.06228	9.52221	6.13965	7.06742	7.58278	6.4845	7.24922	5.13439
CA6	7.41875	8.26702	6.88172	7.23168	7.5031	7.51395	4.90701	6.84351	4.39492	7.47161	7.55084	6.48441	5.86125	2.67473	1.09709	4.11646	1.09709	1.09709
CA7	1.09709	1.09709	1.09709	1.09709	1.09709	1.09709	1.09709	1.09709	1.09709	1.09709	1.09709	5.92216	1.09709	1.09709	5.60669	2.4426	1.09709	3.53964
CA8	5.25884	4.73955	4.82379	2.34682	4.79818	3.15622	1.09709	4.35185	3.55135	1.91879	1.09709	3.85416	5.32621	5.54015	3.91758	3.72953	4.81846	4.05194
CA9	8.96606	8.01454	7.98243	9.68535	8.83512	8.67731	8.94248	9.26673	8.08039	6.94601	8.40716	3.98194	1.09709	1.09709	4.7212	7.06124	4.19132	6.16942
CAB39	8.88158	8.96845	9.44581	9.92348	9.62561	9.74818	9.87184	9.33008	9.90328	9.72612	10.0922	9.16789	9.58554	9.29521	9.56568	10.8019	10.137	10.386
CAB39L	7.14682	8.11722	7.51161	6.87011	7.87504	7.61217	7.51236	7.89751	7.82187	8.58323	9.81247	9.31189	10.354	10.3288	10.4626	9.00608	8.5234	8.92579
CABC1	7.21286	6.22622	6.20739	5.94082	6.65883	6.75609	7.20647	6.38872	6.09174	6.44169	7.49697	5.89056	5.24279	6.22504	5.66072	3.653	5.21018	5.00936
CABIN1	5.76661	5.64698	5.42778	6.59205	5.76143	5.53094	6.8105	6.56253	6.86479	4.49901	5.82997	6.25557	6.77944	8.59034	7.95067	5.9893	7.41584	7.81353
CABLES1	1.09709	1.09709	1.09709	1.09709	1.09709	1.09709	1.09709	1.09709	1.09709	1.09709	1.09709	2.92882	1.09709	6.27853	1.09709	7.25629	6.71448	6.22653
CABLES2	7.90312	8.27691	6.60555	7.85985	7.60911	6.94889	7.68005	7.2595	7.3538	8.02347	7.7119	7.46094	4.6694	7.88131	5.55055	6.04868	6.95008	4.91949
CABP1	1.09709	1.09709	1.09709	1.09709	1.09709	1.09709	1.09709	1.09709	1.09709	4.19271	1.09709	1.09709	1.09709	1.09709	1.09709	1.09709	1.09709	1.09709
CABP2	4.18969	1.09709	1.09709	1.09709	2.20193	1.09709	1.09709	1.09709	1.09709	1.09709	1.09709	1.09709	1.09709	1.09709	1.09709	1.09709	1.09709	2.42244
CABP4	1.09709	1.09709	1.09709	1.09709	1.09709	1.09709	1.09709	1.09709	1.09709	1.09709	1.09709	2.62305	1.09709	1.09709	1.09709	1.09709	1.09709	2.05014
CABP5	1.09709	1.09709	1.09709	1.09709	1.09709	1.09709	1.09709	1.09709	1.09709	1.09709	1.09709	2.20006	1.09709	1.09709	1.09709	1.09709	1.09709	1.09709
CABP7	3.08388	2.67536	1.09709	1.09709	3.55989	1.09709	2.67198	2.12322	2.19743	1.09709	2.53033	5.92216	1.09709	1.09709	4.08757	1.09709	1.09709	1.09709
CABYR	6.8114	1.09709	2.26001	3.53228	4.79818	4.28488	3.40559	3.55956	2.19743	3.87382	5.14796	6.23055	6.91997	5.85412	6.80587	6.04868	7.79607	7.75655
CACHD1	7.68117	7.82077	7.33934	7.31917	7.47667	7.62477	6.91511	7.23809	5.43798	6.78741	7.27308	5.72117	7.14285	8.0445	5.85856	9.5133	8.98297	9.47548
CACNA1A	5.76661	5.16763	4.28137	4.76397	4.65369	5.23382	3.81548	2.12322	6.3677	3.12856	4.71413	2.62305	1.09709	1.09709	3.2261	1.09709	3.66463	3.96357
CACNA1B	2.67998	6.50978	4.3354	4.85243	2.43508	4.15002	3.81548	2.67424	4.85464	3.72243	1.09709	2.20006	1.09709	1.09709	3.72378	2.63397	3.01703	4.13504
CACNA1D	7.26715	7.06102	7.49997	7.27211	7.43334	7.38653	6.77387	7.68052	7.90283	5.96958	7.33581	7.20266	3.03839	4.39241	6.25932	5.32758	5.25239	7.28748
CACNA1E	8.07528	7.06863	7.4157	6.44415	7.55455	6.90821	7.34771	7.72353	7.49628	4.93104	7.95327	6.30434	2.51764	4.88434	5.94814	2.63397	4.76099	3.40921
CACNA1F	3.38929	1.09709	1.09709	1.09709	2.78846	1.99629	3.1412	2.52058	1.09709	3.12856	1.09709	1.09709	1.09709	1.09709	1.09709	1.09709	4.92691	2.91529
CACNA1G	3.08388	5.10955	3.97477	3.91438	3.64073	4.21907	3.55642	3.87663	3.16885	7.61493	3.0547	6.23055	6.73446	6.33011	7.72879	5.57005	5.68072	4.28777
CACNA1H	3.38929	4.18237	1.09709	2.9955	2.62554	2.99959	3.87325	3.62914	4.48264	4.75071	5.48044	5.20813	5.83305	4.18138	2.39652	6.93329	8.37896	7.22349
CACNA1I	2.40959	1.09709	1.09709	1.09709	3.06	1.09709	1.09709	3.32618	2.61957	1.09709	1.09709	1.09709	1.09709	1.09709	1.09709	1.09709	1.09709	1.09709
CACNA2D1	6.8114	7.10611	7.96559	7.83308	7.32491	7.63726	7.17311	6.80761	7.57744	6.77806	6.8921	6.83901	7.01079	5.35302	7.89551	7.02477	7.33982	8.00511
CACNA2D2	5.74123	7.03015	3.97477	5.72452	4.76341	5.02064	5.26582	3.55956	6.11913	4.67166	6.20363	4.72339	1.09709	1.09709	1.09709	6.40725	7.89898	8.34713
CACNA2D3	3.08388	4.57701	3.15353	5.12493	5.18677	1.09709	4.3073	5.1826	3.55135	6.68112	4.62701	3.17328	2.12102	3.23888	1.09709	4.3253	3.52988	4.28777
CACNA2D4	1.09709	1.09709	1.09709	1.09709	1.09709	1.09709	1.09709	1.09709	1.09709	1.91879	1.09709	2.92882	1.09709	1.09709	2.88156	3.18717	1.09709	2.42244
CACNB1	3.84688	1.09709	3.27396	1.99415	2.9317	3.8336	2.33971	3.04218	2.61957	5.88498	7.35613	5.92216	7.62579	6.90692	7.38869	1.09709	4.97819	2.05014
CACNB2	5.14709	6.90813	5.35188	5.12493	6.08943	5.09529	5.79146	6.56253	6.03534	5.34072	5.70864	5.20813	4.03193	4.18138	6.45526	2.94146	2.78697	4.48971
CACNB3	6.14112	6.19871	5.79539	5.44166	5.68949	4.57454	6.35495	6.62987	6.78158	4.96453	4.15098	6.82237	5.68313	2.67473	4.50056	6.21339	5.85492	6.16942
CACNB4	4.69526	3.23967	5.35188	5.4974	5.59419	5.09529	7.58179	6.00052	4.48264	7.205	5.90552	5.35457	5.0598	3.62984	3.2261	1.09709	1.09709	1.09709
CACNG1	1.09709	1.91516	1.09709	1.09709	1.88763	1.09709	1.09709	1.09709	1.09709	1.09709	1.09709	1.09709	1.09709	1.09709	1.09709	1.09709	1.09709	1.09709
CACNG2	1.09709	1.09709	1.09709	5.08904	4.57553	1.09709	1.09709	2.67424	1.09709	1.09709	3.52568	1.09709	1.09709	1.09709	2.39652	2.20828	3.01703	1.09709
CACNG3	6.3059	5.89012	5.59068	5.74767	5.23819	3.6433	5.9312	6.23496	3.55135	3.24794	4.87383	3.71334	1.09709	1.09709	1.09709	1.09709	1.09709	1.09709
CACNG4	1.09709	1.09709	1.09709	1.09709	1.09709	1.09709	2.33971	1.09709	1.09709	3.24794	1.09709	3.17328	1.09709	2.67473	1.09709	1.09709	1.09709	2.05014
CACNG5	1.09709	1.09709	2.26001	1.09709	1.09709	1.09709	1.09709	1.09709	1.09709	1.09709	1.09709	1.09709	1.09709	1.09709	1.09709	1.09709	1.09709	1.09709
CACNG6	1.09709	1.09709	1.09709	1.09709	1.09709	1.09709	1.09709	1.09709	1.09709	1.09709	1.09709	1.09709	1.09709	1.09709	1.09709	1.09709	1.09709	1.09709
CACYBP	9.42188	9.75852	9.87225	9.1882	9.02035	9.36258	9.12216	9.55237	8.82498	11.1224	10.4513	10.8125	12.6169	11.1368	10.9787	11.7619	10.489	10.5773
CAD	2.40959	6.90813	3.83036	4.2792	4.49283	3.15622	4.85157	2.93144	4.20123	9.00564	6.62813	10.686	11.3835	12.7072	12.3368	9.12107	10.657	10.6063
CADM1	5.29423	4.5333	5.37762	3.82837	5.61376	5.55753	4.57135	4.54028	4.85464	7.60968	6.34595	6.64446	7.01079	6.42804	6.80587	7.38845	7.37833	8.13499
CADM2	1.09709	1.09709	1.09709	1.09709	1.09709	1.09709	1.09709	1.09709	1.09709	1.09709	1.09709	2.92882	1.09709	1.09709	1.09709	1.09709	1.09709	1.09709
CADM3	7.41875	6.58606	6.92592	6.42992	7.00061	7.96919	7.17872	7.59888	7.29501	8.28982	7.84244	8.20764	6.09287	5.98866	6.92087	5.7949	7.49683	6.40204
CADM4	1.09709	1.09709	2.87196	3.73662	2.62554	1.09709	1.09709	1.09709	1.09709	4.07375	1.09709	2.92882	1.09709	5.78182	4.99888	1.09709	3.8998	3.53964
CADPS	8.11035	7.16413	8.38508	7.50703	7.28281	8.03677	7.88279	7.78758	7.68207	6.34372	4.3281	6.01303	4.60376	4.88434	6.65456	2.63397	5.07554	5.17375
CADPS2	9.40786	9.70212	9.60102	9.5456	9.4149	9.61082	9.93787	9.95883	9.79716	8.93805	9.59611	8.27643	5.10779	6.47461	7.97216	3.39345	5.61763	4.35834
CAGE1	3.24552	6.12754	1.09709	3.63829	3.17646	1.09709	1.82902	2.52058	3.37388	1.09709	1.09709	2.62305	2.12102	2.67473	4.61516	3.57191	5.4098	3.40921
CALB1	5.63495	6.55386	7.29285	6.54001	5.40489	6.0998	4.90701	6.25643	6.1983	8.20523	8.1406	8.37668	7.83904	6.47461	7.59668	6.13339	4.10075	3.53964
CALB2	3.74608	2.2395	1.93022	3.53228	1.09709	3.2958	2.12167	2.12322	2.61957	1.09709	1.94669	2.92882	1.09709	2.67473	3.49791	1.09709	1.09709	2.05014
CALCA	3.24552	1.09709	2.50385	1.09709	4.04563	1.09709	1.09709	3.87663	3.16885	1.09709	1.09709	3.17328	1.09709	1.09709	4.91219	3.07027	5.82731	3.65856
CALCB	2.40959	3.79061	1.09709	1.09709	1.09709	1.09709	1.09709	1.09709	1.09709	1.09709	4.15098	1.09709	1.09709	1.09709	3.72378	1.09709	1.09709	2.69505
CALCOCO1	7.53395	7.28017	6.79859	6.42992	7.18824	7.38653	5.9835	6.02576	5.85155	6.88639	1.09709	6.98072	7.26383	8.70215	8.0038	6.84401	7.50556	8.17419
CALCOCO2	7.87426	8.07249	8.36916	7.49342	7.35425	7.86681	7.2762	8.68147	8.12832	7.8954	7.95327	7.2532	6.18495	6.80127	6.51507	8.34073	8.77862	7.10673
CALCR	6.82353	6.67855	6.91719	6.71449	6.97061	8.53433	6.50555	7.24884	7.18276	6.183	6.55968	5.40024	6.8373	6.16948	5.60669	1.09709	2.10863	3.8692
CALCRL	1.09709	1.09709	1.09709	1.09709	1.09709	1.09709	1.09709	1.09709	1.09709	1.09709	1.09709	1.09709	1.09709	1.09709	1.09709	5.06475	3.01703	5.60621
CALD1	1.09709	1.09709	1.09709	5.15994	5.77887	4.40795	1.82902	2.52058	1.09709	3.55218	2.73205	6.91945	2.80632	6.80127	8.66235	9.91996	9.97844	9.87553
CALHM1	1.09709	1.09709	1.09709	1.09709	1.09709	1.09709	1.09709	1.09709	1.09709	1.09709	4.15098	4.20693	1.09709	1.09709	1.09709	1.09709	1.09709	1.09709
CALHM2	1.09709	1.09709	1.09709	1.09709	1.09709	1.09709	1.09709	1.09709	1.09709	4.40411	4.15098	5.82518	1.09709	4.57597	6.25932	1.09709	1.09709	1.09709
CALM	7.75268	7.64859	9.81114	8.8888	8.45127	9.96563	8.3588	8.32316	8.97854	8.26997	7.77362	8.41047	9.05928	7.755	9.64475	10.1574	7.87898	10.0803
CALM1	12.2818	12.0881	11.9418	12.6682	12.344	12.3112	12.416	12.8285	11.9522	11.7176	11.9958	11.7669	11.6326	11.074	10.7256	11.6524	11.764	10.9017
CALM3	9.91101	9.4832	8.98285	9.05786	8.88823	8.27127	8.0696	7.56057	7.85481	7.39423	8.91369	8.68345	10.2738	10.4989	8.85393	9.00421	10.6082	8.92292
CALML4	3.24552	2.67536	4.53297	6.019	5.81312	5.58364	4.70274	4.50455	3.84882	4.19271	1.09709	4.40079	1.09709	6.56347	2.39652	3.48565	3.38013	4.48971
CALML5	1.09709	1.09709	1.09709	1.09709	1.09709	1.09709	1.09709	1.09709	1.09709	1.09709	1.09709	3.71334	1.09709	1.09709	1.09709	5.30336	4.70109	4.60993
CALN1	4.58476	4.39343	4.38744	1.09709	3.28326	3.74175	2.51852	3.98549	2.19743	2.48543	1.09709	1.09709	1.09709	1.09709	1.09709	4.9127	1.09709	1.09709
CALR	9.33772	9.2352	9.06022	8.54393	8.38745	8.68935	7.7306	8.70897	7.70934	6.30519	4.53421	6.99564	9.55785	10.0073	8.97061	11.3911	11.3077	11.0025
CALR3	1.09709	1.09709	1.09709	3.82837	1.09709	2.99959	1.09709	4.88348	1.09709	1.09709	1.09709	1.09709	1.09709	1.09709	1.09709	1.09709	1.09709	1.09709
CALU	8.34297	8.73961	8.97866	9.10785	8.65828	9.03923	8.91416	9.32628	9.46794	9.69792	9.35836	10.1206	9.84195	9.44298	10.5932	9.12452	7.95738	8.99312
CALY	1.09709	1.09709	1.09709	1.09709	1.09709	1.09709	1.09709	1.09709	1.09709	1.09709	3.18932	2.20006	1.09709	1.09709	1.09709	1.09709	2.78697	3.40921
CAMK1	4.98308	6.60713	5.18684	6.54001	6.06122	6.63667	5.89068	4.26883	6.06382	7.31246	7.94882	6.41949	3.2342	6.87255	5.71279	4.41915	6.6212	5.5772
CAMK1D	1.09709	1.09709	1.93022	1.09709	1.09709	1.09709	1.09709	1.09709	1.09709	1.09709	1.94669	1.09709	1.09709	1.09709	2.39652	7.1587	6.71448	6.13004
CAMK1G	1.09709	1.91516	1.93022	2.34682	3.06	4.21907	2.92889	1.09709	1.09709	1.09709	1.09709	1.09709	1.09709	3.62984	6.45526	1.09709	1.09709	1.09709
CAMK2A	1.09709	1.09709	1.93022	1.09709	1.09709	1.09709	1.09709	1.09709	1.09709	1.09709	1.09709	1.09709	1.09709	1.09709	1.09709	1.09709	1.09709	1.09709
CAMK2B	1.09709	2.2395	5.0003	1.09709	1.09709	3.74175	1.09709	1.09709	1.09709	2.48543	1.09709	1.09709	1.09709	1.09709	2.39652	1.89228	1.09709	1.09709
CAMK2D	7.96465	7.3126	7.48823	8.21951	7.85054	7.78495	8.00472	8.91528	7.57744	7.65631	7.61407	7.52403	6.71915	7.23905	6.1876	8.23298	8.38842	8.2587
CAMK2G	7.05721	7.07621	6.78905	5.65273	6.34474	5.96738	6.8105	5.68905	6.55978	6.16877	5.97731	7.1503	3.03839	2.67473	6.1876	6.30143	7.71564	7.21412
CAMK2N1	3.94082	1.09709	2.70248	4.62003	1.09709	3.53716	3.92871	3.62914	1.09709	3.24794	7.13096	4.30719	1.09709	1.09709	6.1876	4.70589	5.07554	5.05226
CAMK2N2	2.0406	1.09709	1.09709	1.09709	3.28326	1.09709	1.82902	1.09709	1.09709	1.91879	5.72958	1.09709	1.09709	1.09709	2.88156	3.39345	3.21127	3.65856
CAMKK1	2.0406	2.84254	2.70248	1.09709	1.88763	2.99959	2.12167	1.09709	1.09709	2.84963	1.09709	1.09709	2.80632	1.09709	2.88156	1.89228	1.09709	4.05194
CAMKK2	6.48464	6.09806	6.42018	7.20686	6.20994	6.13549	6.52331	7.93459	6.55978	5.53112	7.53311	5.82518	3.69072	5.24943	3.91758	3.48565	5.29339	4.21348
CAMKV	6.85932	5.40327	6.83613	6.26335	6.39079	5.84331	6.64999	7.23809	7.03252	7.16255	4.53421	5.92216	7.0233	5.01666	3.72378	6.26435	7.44335	6.22653
CAMLG	9.85894	9.51559	10.5916	10.2247	9.82314	10.1857	10.1662	9.97267	9.87346	10.2541	10.9275	9.46709	9.61478	9.16644	9.58673	9.98877	8.99541	8.78409
CAMP	1.09709	1.09709	1.09709	1.09709	1.09709	1.09709	1.09709	1.09709	1.09709	1.09709	1.09709	1.09709	1.09709	1.09709	1.09709	1.09709	1.09709	1.09709
CAMSAP1	9.85303	9.42656	9.36467	10.3077	9.70403	9.6864	10.0285	9.66496	8.99709	8.94641	7.75843	9.46442	10.5397	11.0181	10.6493	8.92531	9.44873	9.45374
CAMSAP1L1	6.28849	6.925	6.26361	6.42992	6.53103	6.79006	7.33771	7.36206	7.53743	7.30597	5.11643	7.39496	8.29633	7.98142	7.74136	7.41123	8.23426	7.37422
CAMTA1	9.80644	9.45444	9.48621	9.52735	9.64592	9.51591	10.1976	10.4556	10.3133	10.5603	9.98109	10.341	8.40553	10.0269	9.1557	5.87911	5.55164	5.86809
CAND1	11.3151	11.9928	12.1405	11.3904	11.7056	12.3368	10.7022	10.4469	11.6924	11.7355	11.4841	12.0421	12.4601	11.9574	12.5479	11.8756	11.0607	11.6415
CAND2	8.82842	9.68241	8.26981	8.29599	8.53818	8.20147	9.23959	9.24408	8.67633	8.4572	7.30827	7.88609	6.97256	7.55289	5.85856	6.68482	6.4509	6.18871
CANT1	5.95502	6.82063	6.08792	6.19766	6.00309	4.77002	6.05856	4.31095	5.03868	5.09114	3.94819	6.17917	6.13965	5.54015	4.2391	6.25178	7.33982	6.81575
CAP1	8.21072	7.82976	8.14453	6.09314	6.0469	7.34142	7.92347	6.50987	7.41028	8.37284	8.96309	9.95118	10.3201	9.07876	9.90984	12.4008	12.523	12.0024
CAP2	4.84642	5.94084	6.48071	5.29202	5.91123	7.33376	5.36789	5.60776	6.34468	7.89108	7.66924	5.4445	2.80632	3.62984	1.09709	3.57191	1.09709	3.40921
CAPG	5.91018	6.3313	4.57834	4.85243	5.38223	5.29837	5.22286	5.83903	3.55135	3.94371	5.52907	3.85416	1.09709	7.44012	5.2313	10.0215	9.84218	9.43571
CAPN1	6.83556	4.23818	6.04043	5.32322	5.87927	4.00079	5.4996	4.03688	6.14601	5.95306	4.38251	6.64446	6.6237	7.03671	8.13342	8.4819	10.1731	9.66803
CAPN10	1.09709	1.09709	1.09709	1.09709	1.09709	1.09709	2.12167	2.34155	1.09709	5.96958	1.09709	2.62305	4.79226	1.09709	2.39652	2.20828	3.78724	3.40921
CAPN11	1.09709	1.09709	1.09709	5.52449	1.09709	1.09709	1.09709	1.09709	1.09709	1.09709	1.09709	1.09709	1.09709	1.09709	1.09709	1.09709	1.09709	2.91529
CAPN12	1.09709	1.09709	1.09709	1.09709	2.20193	1.09709	1.09709	1.09709	1.09709	1.09709	1.94669	1.09709	1.09709	1.09709	1.09709	2.63397	2.10863	1.09709
CAPN13	3.51899	1.09709	2.87196	3.73662	1.09709	2.34972	1.82902	3.81881	3.84882	2.24444	1.09709	1.09709	1.09709	1.09709	1.09709	1.09709	1.09709	2.69505
CAPN14	6.10179	6.06796	5.45221	7.51379	6.64939	6.45089	5.82052	7.4578	6.65638	4.1345	6.94672	2.62305	1.09709	5.01666	1.09709	3.653	5.88201	6.16942
CAPN2	6.69737	5.78298	5.88777	6.26335	6.44635	5.96738	6.99365	5.79565	7.46463	6.59858	3.71059	4.20693	8.35197	8.10493	7.74136	11.2994	11.3027	11.2508
CAPN3	4.58476	1.09709	2.26001	2.60625	2.9317	1.09709	3.03951	1.09709	2.92478	4.89675	3.62128	6.82237	3.5551	7.41647	5.15794	1.89228	1.09709	2.42244
CAPN5	2.0406	1.09709	2.50385	1.99415	1.88763	1.09709	1.09709	6.4459	3.55135	1.09709	1.09709	4.86085	8.95861	6.1117	4.91219	7.64059	9.30372	8.80298
CAPN6	1.09709	1.09709	1.09709	1.09709	3.28326	1.09709	1.09709	1.09709	1.09709	1.09709	1.09709	1.09709	1.09709	4.73848	1.09709	3.80201	3.78724	5.3212
CAPN7	9.41989	9.83305	10.3365	10.0416	10.2573	10.4386	9.91787	10.2716	10.5108	9.17535	8.40391	9.09359	7.60095	8.0445	8.83646	8.24254	7.51423	8.01053
CAPNS1	6.91707	5.35415	7.34586	5.98044	5.70782	6.90821	6.86723	5.76599	5.25219	7.90402	8.09297	8.82795	11.1896	10.6255	10.226	11.7368	12.3675	11.7995
CAPRIN1	7.85075	8.59948	8.47704	8.21537	8.63457	8.74525	8.3136	8.01862	8.14838	11.0359	11.159	11.5529	12.7633	12.534	13.1014	13.5439	13.1321	13.7123
CAPRIN2	11.9983	12.4631	12.6955	12.1621	12.2129	12.9596	11.8432	11.678	12.1674	10.9687	11.1055	10.357	8.94552	7.91546	8.27846	7.83423	8.76416	8.65839
CAPS	4.84642	2.98933	1.09709	1.99415	1.09709	1.09709	1.09709	1.09709	1.09709	2.68189	1.09709	1.09709	1.09709	1.09709	1.09709	3.48565	3.52988	2.42244
CAPSL	1.09709	1.09709	1.09709	1.09709	1.09709	1.09709	1.09709	1.09709	1.09709	1.09709	1.09709	1.09709	1.09709	1.09709	3.72378	1.09709	1.09709	2.42244
CAPZA1	10.4402	10.6947	11.4886	10.8318	11.108	11.9755	11.3842	11.6098	11.8256	12.0776	12.6721	11.7538	11.0337	10.5514	10.5276	11.8141	10.6481	11.389
CAPZA2	7.30225	7.2736	7.44028	5.52449	7.62364	6.90821	6.87417	7.7653	6.84853	7.34446	7.05012	6.39719	8.36185	7.34309	7.37262	10.7335	9.45774	10.0358
CAPZA3	1.09709	1.09709	1.09709	1.09709	1.09709	1.09709	1.09709	1.09709	1.09709	1.09709	1.09709	1.09709	1.09709	1.09709	1.09709	1.09709	1.09709	1.09709
CAPZB	8.26508	7.75623	8.18872	8.42349	8.1167	8.45539	8.48195	8.33077	8.55634	8.19473	8.75955	9.06912	8.06166	7.79223	8.51643	9.91599	10.4134	10.3437
CARD10	6.54451	6.36881	5.54599	6.1111	5.65213	6.81228	5.55255	5.73571	6.03534	5.8497	5.70864	4.98621	1.09709	6.16948	7.51119	4.11646	4.97819	6.00502
CARD11	2.67998	1.09709	1.93022	1.09709	1.09709	1.09709	3.69209	1.09709	1.09709	3.87382	5.23858	3.37861	1.09709	1.09709	1.09709	1.89228	3.01703	2.69505
CARD14	1.09709	1.91516	1.93022	1.09709	1.09709	1.99629	2.67198	1.09709	1.09709	5.53112	4.71413	4.09895	1.09709	1.09709	1.09709	1.09709	1.09709	2.69505
CARD6	1.09709	1.09709	1.93022	1.09709	1.09709	1.09709	1.09709	1.09709	1.09709	2.84963	1.09709	2.62305	1.09709	6.87255	6.03246	1.09709	2.50105	4.5511
CARD9	1.09709	1.09709	1.09709	1.09709	1.09709	1.09709	1.09709	1.09709	1.09709	2.68189	1.09709	1.09709	1.09709	1.09709	1.09709	2.20828	1.09709	2.05014
CARHSP1	5.9985	5.64698	5.81435	3.99537	4.40499	4.28488	4.46416	4.1806	2.61957	3.63997	4.2715	6.0985	2.80632	5.54015	3.2261	4.50716	5.07554	3.53964
CARKD	7.47366	6.42923	6.40776	6.27931	5.53382	4.46568	7.46261	8.11868	6.3677	5.81353	4.71413	6.30434	7.13133	6.16948	6.2239	7.87166	8.31588	6.8883
CARM1	9.79571	9.41467	9.14116	9.99526	9.60258	9.2532	9.80627	9.7544	9.84301	9.36042	10.4138	10.1708	10.0837	9.50597	7.20123	7.61138	8.13092	8.44655
CARS	6.8827	5.98983	3.90445	7.52722	6.13073	5.26646	6.21982	6.93287	5.39374	5.61763	4.71413	7.83724	7.93491	6.68727	8.11423	8.67307	9.2554	9.46762
CARS2	6.73639	6.66857	6.357	3.99537	4.211	4.62598	4.90701	6.34929	5.09512	3.12856	1.94669	4.30719	1.09709	6.47461	4.91219	5.62964	6.52145	5.60621
CARTPT	1.09709	1.09709	5.0003	1.09709	1.09709	1.09709	1.09709	1.09709	4.09336	1.09709	1.09709	1.09709	1.09709	1.09709	1.09709	1.09709	1.09709	1.09709
CASC1	5.76661	6.19871	7.09803	6.07496	6.29717	6.23757	5.4996	5.29088	4.97993	4.35416	3.18932	6.15278	3.03839	3.62984	6.85298	3.99907	3.78724	3.76792
CASC3	10.6065	10.5183	10.6651	10.5644	10.7347	10.5286	10.7642	11.3915	10.6487	10.051	10.0544	10.1001	10.6588	9.89198	9.80299	9.8581	9.00159	9.8785
CASC4	8.93845	9.42508	9.93305	9.60535	9.69489	10.4886	7.71524	7.95442	8.10113	8.3191	9.68445	7.82058	4.95871	6.47461	6.51507	9.09844	7.50556	8.04267
CASC5	10.9753	11.4075	11.7512	10.7317	11.4754	12.2295	10.5185	9.6549	11.4297	10.9265	9.563	12.19	11.7937	11.6171	12.8909	11.3596	10.1552	11.469
CASD1	7.1943	6.64838	7.39069	7.63654	6.6207	7.65581	7.20096	6.76331	7.07507	7.205	8.82417	6.01303	1.09709	5.6253	7.74136	8.39886	7.34955	8.15962
CASK	5.45917	5.87281	6.17844	5.44166	6.92441	6.62417	4.38791	4.03688	5.78468	6.58793	1.09709	4.09895	7.03571	1.09709	6.75718	9.99161	9.6955	9.88147
CASKIN1	2.89858	1.09709	2.26001	2.60625	3.17646	1.09709	2.92889	4.46789	2.61957	2.48543	1.09709	3.37861	1.09709	4.18138	4.08757	1.09709	1.09709	1.09709
CASKIN2	7.61294	8.17479	6.94322	7.8113	7.34258	7.31055	7.7036	7.35212	8.25707	7.16971	9.18183	7.82058	7.68213	9.64474	7.25482	6.54757	8.13092	6.82809
CASP1	8.22907	8.43841	8.28006	7.58612	7.82981	7.86681	7.02515	8.38048	6.51925	6.01805	8.2568	5.72117	1.09709	1.09709	1.09709	4.59002	1.09709	1.09709
CASP14	1.09709	1.09709	1.09709	1.09709	1.09709	1.09709	1.09709	1.09709	1.09709	1.09709	1.09709	1.09709	1.09709	1.09709	1.09709	1.09709	1.09709	1.09709
CASP2	8.33876	8.23015	7.71669	8.57011	8.46478	7.88263	9.00857	8.47732	8.35814	9.09299	9.64921	9.26033	9.49409	8.55828	7.6376	6.30143	7.5652	7.75655
CASP3	7.31948	8.14989	8.01552	8.31546	7.00061	8.11478	8.31615	7.72738	8.13504	8.61243	8.757	8.86497	9.03167	6.22504	6.70678	8.34369	8.35019	7.28748
CASP4	2.40959	1.09709	1.93022	1.09709	1.09709	1.09709	1.09709	3.14396	1.09709	1.09709	1.09709	1.09709	1.09709	1.09709	3.72378	2.79761	1.09709	1.09709
CASP6	9.59457	9.43542	10.0445	11.298	11.0929	11.3855	11.029	10.6152	10.5851	9.09299	10.0177	7.99401	7.98055	7.73602	7.81456	10.4945	8.34047	8.35141
CASP7	3.08388	1.09709	1.09709	1.09709	1.09709	1.09709	1.09709	1.09709	3.37388	1.09709	3.18932	1.09709	1.09709	1.09709	3.91758	4.88025	6.03462	4.05194
CASP8	2.0406	1.09709	1.09709	2.34682	3.17646	2.60965	2.92889	1.09709	5.56307	5.7951	1.09709	4.64935	1.09709	1.09709	3.49791	4.17165	5.55164	4.28777
CASP8AP2	7.97556	7.75151	8.37873	8.23595	8.64647	8.4868	8.491	8.61242	9.20292	8.46596	7.70135	8.48635	7.40444	8.39846	8.15237	8.0564	6.85768	8.18863
CASP9	2.89858	6.82963	5.12732	3.91438	4.96037	4.72361	3.40559	1.09709	2.19743	3.63997	1.94669	5.68476	7.55859	6.27853	6.07284	7.39418	6.29851	6.69958
CASQ1	1.09709	1.09709	1.93022	1.09709	1.88763	1.09709	1.09709	1.09709	2.61957	1.09709	1.09709	2.20006	1.09709	5.70569	4.50056	1.09709	1.09709	3.65856
CASQ2	3.63727	1.09709	1.09709	1.09709	2.9317	1.09709	2.33971	1.09709	2.19743	2.24444	1.09709	1.09709	1.09709	1.09709	1.09709	3.29436	3.8998	2.69505
CASR	11.0578	10.8054	10.6167	10.8325	10.6301	10.8212	10.7129	11.0891	10.9361	10.5293	11.5664	9.99452	8.50705	9.71912	7.71611	1.89228	3.01703	2.91529
CASS4	1.09709	1.09709	1.93022	1.09709	1.09709	1.99629	2.33971	1.09709	1.09709	1.09709	1.09709	1.09709	1.09709	1.09709	3.49791	1.09709	1.09709	1.09709
CAST	5.29423	6.25322	6.38261	6.12883	4.65369	7.271	6.77387	5.94868	3.97646	9.01561	8.62372	8.61748	8.23309	9.32091	7.87284	9.7826	10.0532	9.83788
CASZ1	2.0406	2.2395	2.87196	2.34682	1.88763	2.60965	3.03951	1.09709	3.70816	2.48543	6.17339	2.20006	1.09709	2.67473	1.09709	2.63397	1.09709	2.42244
CAT	8.41687	8.20964	9.11849	8.74973	8.97952	9.34555	8.55714	7.72738	9.14752	8.98346	6.80609	8.35949	9.53618	8.70215	8.8597	9.1703	8.56573	9.57588
CATHL1	1.09709	1.09709	1.09709	1.09709	1.09709	1.09709	1.09709	1.09709	1.09709	1.09709	1.09709	1.09709	1.09709	1.09709	1.09709	1.09709	1.09709	2.05014
CATHL2	1.09709	1.09709	1.09709	1.09709	1.09709	1.09709	1.09709	1.09709	1.09709	1.09709	1.09709	1.09709	1.09709	1.09709	1.09709	1.09709	1.09709	1.09709
CATHL3	1.09709	1.09709	1.09709	1.09709	1.09709	1.09709	1.09709	1.09709	1.09709	1.09709	1.09709	1.09709	1.09709	1.09709	1.09709	1.09709	1.09709	1.09709
CATHL4	1.09709	1.09709	1.09709	1.09709	1.09709	1.09709	1.09709	1.09709	1.09709	1.09709	1.09709	1.09709	1.09709	1.09709	1.09709	1.09709	1.09709	1.09709
CATHL5	1.09709	1.09709	1.09709	1.09709	1.09709	1.09709	1.09709	1.09709	1.09709	1.09709	1.09709	1.09709	1.09709	1.09709	1.09709	3.72953	2.50105	1.09709
CATHL6	1.09709	1.09709	1.09709	1.09709	1.09709	1.09709	1.09709	1.09709	1.09709	1.09709	1.09709	1.09709	1.09709	1.09709	1.09709	1.09709	1.09709	1.09709
CATSPER1	1.09709	1.09709	1.09709	1.09709	1.09709	1.09709	1.09709	1.09709	1.09709	1.09709	1.09709	1.09709	3.5551	1.09709	1.09709	1.09709	1.09709	1.09709
CATSPER2	4.18969	4.88542	5.27173	3.41722	3.78931	3.53716	2.51852	3.14396	4.56523	6.35633	1.09709	5.15579	1.09709	1.09709	1.09709	4.84704	2.78697	3.65856
CATSPER3	1.09709	1.09709	1.93022	1.09709	1.09709	1.09709	1.09709	1.09709	1.09709	1.91879	1.09709	2.20006	1.09709	1.09709	1.09709	3.99907	2.10863	2.69505
CATSPER4	1.09709	2.67536	1.09709	1.09709	1.09709	1.09709	1.09709	1.09709	1.09709	1.09709	1.09709	1.09709	1.09709	1.09709	1.09709	2.63397	5.02769	2.42244
CATSPERB	4.84642	5.45077	6.04043	5.55107	6.24797	3.74175	5.22286	4.54028	6.3677	5.36595	1.09709	4.9249	2.80632	1.09709	3.72378	1.89228	1.09709	2.42244
CAV1	1.09709	1.09709	1.09709	3.63829	3.64073	2.60965	1.09709	1.09709	1.09709	1.91879	1.09709	1.09709	1.09709	1.09709	2.88156	5.7419	4.10075	4.60993
CAV2	5.32877	5.13888	5.47624	5.05222	4.96037	6.00648	5.08568	4.76802	5.60246	4.45236	7.5971	3.85416	3.03839	4.57597	1.09709	3.80201	6.03462	4.5511
CAV3	1.09709	1.09709	1.09709	1.09709	1.09709	1.09709	1.09709	1.09709	1.09709	1.09709	1.09709	1.09709	1.09709	1.09709	1.09709	1.09709	1.09709	1.09709
CBARA1	7.09772	6.49854	7.10574	6.5267	7.64753	6.18744	6.12989	5.2269	7.11641	9.2346	7.69073	9.93773	10.0101	9.46043	9.59368	8.08147	8.54895	8.00511
[truncated: 19,669 more rows]

## Sheet: Sheet1 (2)
Gene	GV_oocyte_rep1	GV_oocyte_rep2	GV_oocyte_rep3	MII_oocyte_rep1	MII_oocyte_rep2	MII_oocyte_rep3	4-cell_rep1	4-cell_rep2	4-cell_rep3	8-cell_rep1	8-cell_rep2	8-cell_rep3	16-cell_rep1	16-cell_rep2	16-cell_rep3	Blastocyst_rep1	Blastocyst_rep2	Blastocyst_rep3
20ALPHA-HSD	1.09709	1.09709	1.09709	1.09709	1.09709	1.09709	1.09709	1.09709	1.09709	1.91879	1.09709	2.20006	1.09709	1.09709	1.09709	1.09709	2.10863	1.09709
5htr2c	1.09709	1.09709	1.09709	1.09709	1.09709	1.09709	1.09709	1.09709	1.09709	1.09709	1.09709	1.09709	1.09709	1.09709	1.09709	1.09709	3.01703	2.42244
A1BG	5.14709	2.47959	1.93022	1.09709	1.09709	1.09709	2.51852	3.23826	1.09709	1.09709	1.09709	1.09709	1.09709	1.09709	1.09709	1.09709	1.09709	1.09709
A2LD1	1.09709	4.48819	2.70248	1.09709	1.09709	3.6433	1.09709	1.09709	1.09709	1.09709	1.09709	3.85416	5.0598	4.57597	7.02736	7.93197	7.30025	7.19518
A2M	2.0406	1.09709	1.93022	1.99415	2.43508	1.09709	1.09709	3.04218	1.09709	1.09709	5.50496	2.92882	3.69072	6.05149	6.54407	10.059	10.8388	10.9854
A2ML1	1.09709	1.09709	1.09709	1.09709	1.09709	1.09709	1.09709	1.09709	1.09709	5.36595	1.94669	7.24073	8.38628	9.77132	9.7197	6.88528	6.74429	6.61658
A4GNT	4.52611	4.12426	5.24399	6.84888	6.42438	5.39006	4.2652	5.52159	3.97646	3.94371	3.18932	2.62305	1.09709	1.09709	1.09709	1.09709	1.09709	1.09709
AAAS	8.50234	8.16417	8.54661	6.76069	6.98569	7.82918	6.98085	5.64083	4.71728	4.58796	9.29663	6.37453	6.55637	7.81049	5.85856	6.63729	7.33982	8.36418
AACS	9.3356	8.82524	9.36627	9.12119	8.76478	9.15453	9.58216	9.13537	10.0294	8.65643	8.32022	8.42707	5.47977	5.92296	4.7212	7.12464	7.57352	7.24207
AADAC	1.09709	1.09709	1.09709	1.09709	1.09709	1.09709	1.09709	1.09709	1.09709	1.09709	1.09709	1.09709	1.09709	1.09709	1.09709	1.09709	1.09709	1.09709
AADACL3	1.09709	1.09709	1.09709	1.99415	1.09709	1.09709	1.09709	2.12322	1.09709	1.09709	1.09709	1.09709	1.09709	1.09709	1.09709	1.09709	1.09709	1.09709
AADAT	8.82239	8.79802	9.53694	9.27031	9.08476	9.58525	8.98153	9.61393	9.26242	8.62551	9.80017	8.67421	6.04453	6.64718	8.3376	8.3496	7.81022	7.93264
AAK1	9.19566	9.32693	8.7372	8.71789	9.08825	8.69832	9.41389	8.74736	9.45726	9.90948	10.8603	9.50928	9.64546	9.21523	9.36915	9.67848	10.011	10.232
AAMP	6.71049	7.57565	6.02425	7.22345	7.05165	5.75421	6.18676	6.63807	7.00344	8.59125	8.14449	9.90057	10.7032	10.4876	10.0999	9.17696	9.65098	9.30713
AANAT	1.09709	1.09709	1.09709	1.09709	1.09709	1.09709	1.09709	1.09709	1.09709	1.91879	1.09709	1.09709	1.09709	1.09709	1.09709	1.09709	1.09709	1.09709
AARS	7.14682	6.69833	6.4447	6.41555	6.41327	6.63667	5.71615	6.53644	6.3677	6.73041	6.12682	8.77706	6.70367	8.17708	8.9918	9.99914	10.778	10.7583
AARSD1	8.89888	8.0224	8.15199	5.77046	6.97061	7.1278	7.38704	5.98773	6.5992	5.57502	5.20901	6.37453	9.12753	8.76904	8.05504	8.35842	9.17018	8.47431
AASDH	9.83966	9.15164	10.0564	9.69579	10.0363	10.2256	10.4838	9.86853	10.7297	8.7406	8.24958	9.20687	8.77839	8.49194	9.20644	8.93909	8.81768	8.91136
AASDHPPT	6.51488	7.36919	7.68104	6.40103	7.52906	8.19303	6.68986	6.50987	7.52725	7.8017	8.60968	7.71639	8.79308	8.77834	9.14155	9.8674	8.26541	9.38439
AASS	1.09709	1.09709	1.09709	1.09709	2.9317	3.2958	1.82902	1.09709	1.09709	1.91879	1.09709	2.62305	3.03839	6.76427	6.32764	8.57057	8.27565	8.05322
AATF	7.64746	8.00267	7.59608	7.58612	6.98569	7.23856	7.32258	7.01701	6.55978	8.70899	3.87345	8.45432	8.76354	8.56904	8.87119	7.72028	8.35502	8.62694
AATK	4.2637	5.37892	3.02064	4.66964	3.71704	5.09529	5.55255	5.8949	3.97646	3.55218	3.52568	3.55633	1.09709	3.23888	1.09709	1.09709	1.09709	1.09709
ABAT	9.32711	9.28833	9.4579	8.12556	8.9889	8.83746	8.0995	7.44383	8.1747	7.82003	9.5395	8.61748	6.09287	5.92296	4.91219	3.29436	3.52988	3.53964
ABCA1	6.45375	6.79332	5.2157	6.05655	5.63307	6.67355	4.85157	5.88113	6.11913	4.01025	3.87345	4.64935	3.69072	5.78182	6.03246	8.97393	8.6109	9.3823
ABCA10	5.18532	1.09709	3.48601	3.82837	1.09709	4.34776	1.82902	5.8532	2.92478	1.09709	6.864	4.48858	1.09709	3.62984	6.75718	1.09709	3.21127	3.65856
ABCA12	6.40613	5.8014	6.02425	5.62798	6.63032	6.3931	5.36789	6.51878	5.25219	3.72243	1.09709	2.92882	3.5551	1.09709	1.09709	1.09709	2.50105	1.09709
ABCA13	8.58658	8.69357	9.27699	8.58943	8.74277	8.87487	7.95979	8.06192	8.44721	7.16255	8.00993	6.99564	2.12102	4.57597	4.37587	3.18717	5.02769	3.53964
ABCA2	4.46493	5.92413	5.35188	5.41295	5.26322	4.62598	3.98204	5.8949	4.3014	4.67166	6.12682	7.41729	8.20039	7.21183	6.2239	4.66831	5.07554	4.82358
ABCA3	6.71049	7.03015	3.48601	4.56862	4.65369	3.8336	6.10651	6.84351	5.52258	3.63997	6.04568	5.20813	1.09709	3.23888	2.88156	6.53725	8.41645	7.03398
ABCA4	7.68782	5.64698	6.65891	6.77201	6.30921	5.65923	6.16428	5.65709	5.52258	3.35729	3.18932	2.62305	5.24279	1.09709	4.81989	1.09709	1.09709	1.09709
ABCA5	7.00491	6.84744	7.71165	6.78325	6.64939	7.63103	7.47635	7.87341	7.04685	6.87767	6.77624	6.52612	3.5551	4.57597	5.66072	7.22449	7.5982	7.70393
ABCA6	1.09709	1.09709	1.93022	1.99415	1.09709	1.09709	2.51852	1.09709	2.19743	6.09538	5.23858	6.88781	7.56716	7.53103	8.25235	5.06475	5.16669	5.76899
ABCA7	6.06136	5.32894	3.58062	1.99415	4.04563	1.09709	5.17858	4.43026	2.92478	5.96958	5.32381	7.09596	3.69072	4.73848	3.91758	4.17165	3.8998	3.96357
ABCA9	1.09709	1.09709	4.28137	1.09709	1.09709	3.15622	1.09709	1.09709	1.09709	4.24861	1.09709	1.09709	1.09709	4.57597	4.91219	1.09709	2.50105	1.09709
ABCB1	9.87796	9.6762	10.0771	9.85727	9.49345	9.88149	9.88735	10.1153	9.90917	8.91266	9.68311	8.90107	9.2943	9.99537	10.7646	9.60259	10.5878	10.7389
ABCB10	7.96465	8.07249	7.85109	8.67029	8.53818	8.00337	9.26091	8.62485	8.22594	7.93377	7.11515	6.99564	2.12102	4.39241	2.88156	5.84602	6.84399	7.71061
ABCB11	5.32877	5.22344	5.97457	5.70098	6.22273	6.80121	6.11825	5.24855	6.14601	5.61763	6.55968	3.37861	6.59043	3.62984	4.37587	1.09709	1.09709	3.10188
ABCB5	1.09709	1.09709	1.09709	1.09709	1.09709	1.09709	1.09709	1.09709	3.16885	4.1345	1.09709	5.35457	1.09709	1.09709	3.49791	1.09709	1.09709	1.09709
ABCB6	3.51899	1.09709	2.87196	2.60625	3.64073	2.60965	1.09709	2.34155	1.09709	4.35416	1.09709	2.20006	2.80632	5.70569	5.90405	9.21952	9.87453	8.94576
ABCB7	8.8254	8.21651	9.07599	9.34611	9.7555	9.81018	8.43113	9.56747	9.37453	7.31246	7.01647	7.068	5.4429	8.6217	8.19868	9.90399	9.04113	9.47548
ABCB8	6.34009	6.31858	5.15739	6.95203	6.0469	4.00079	5.83483	4.50455	4.39492	6.34372	5.32381	6.70018	7.2101	9.65488	8.11423	7.4612	8.54895	7.96654
ABCB9	2.89858	1.09709	3.48601	4.76397	3.4739	1.99629	3.32324	3.04218	1.09709	2.24444	1.09709	4.20693	1.09709	1.09709	3.91758	1.89228	4.0039	2.05014
ABCC1	7.88008	8.38147	7.56847	8.73824	8.94331	7.61848	7.53879	6.89915	6.34468	8.28653	7.3013	8.19477	6.01973	8.2855	8.40234	6.68482	7.98883	8.17419
ABCC10	5.95502	4.29185	4.3354	4.56862	5.38223	5.44808	5.77671	3.4086	3.16885	1.09709	1.09709	2.62305	8.53354	3.93288	6.15035	5.17573	6.68406	6.67244
ABCC11	1.09709	1.09709	1.09709	1.99415	1.09709	1.09709	1.09709	1.09709	1.09709	1.09709	1.09709	1.09709	1.09709	1.09709	1.09709	1.09709	1.09709	1.09709
ABCC2	8.76066	9.98359	9.30067	8.82502	9.00933	8.97424	9.24762	9.44784	9.03709	8.45134	9.65605	7.37228	5.15422	6.90692	5.15794	7.32987	8.04975	6.97968
ABCC3	3.63727	2.84254	1.09709	1.09709	1.09709	2.34972	1.09709	2.12322	2.92478	1.09709	1.09709	4.48858	4.95871	5.44963	6.15035	5.92737	8.29591	7.52592
ABCC4	10.2365	10.3085	10.2983	10.3299	10.6563	10.4377	10.0759	10.0796	10.6673	9.37753	9.12179	8.81539	9.00668	8.11965	7.58278	11.6127	11.7263	12.4322
ABCC5	1.09709	1.09709	3.02064	1.09709	2.62554	2.82044	4.42655	2.80974	1.09709	2.68189	1.09709	5.68476	7.11972	7.61655	7.66425	8.78194	9.786	9.36334
ABCC8	2.0406	5.5845	1.09709	2.60625	1.88763	1.09709	1.82902	2.93144	1.09709	2.24444	1.09709	1.09709	1.09709	1.09709	1.09709	1.09709	2.10863	1.09709
ABCD1	1.09709	1.09709	2.70248	2.9955	1.88763	3.2958	1.09709	1.09709	3.16885	4.24861	1.09709	3.98194	1.09709	1.09709	3.2261	4.46384	6.8021	4.28777
ABCD2	3.63727	1.91516	6.07226	5.4698	4.26206	5.36014	5.62024	5.76599	4.91866	2.99687	4.08661	4.64935	1.09709	1.09709	3.91758	1.09709	1.09709	1.09709
ABCD3	9.11409	9.26034	10.2064	9.79345	9.70175	10.3522	9.66846	10.1594	10.1032	9.15565	9.87247	9.3326	8.42924	7.00534	8.36222	10.4429	9.34561	10.097
ABCD4	6.10179	6.50978	5.24399	7.51379	6.43541	5.84331	4.0334	5.08967	5.8185	2.48543	2.73205	3.98194	2.51764	6.1117	6.7322	6.42975	6.8162	6.9907
ABCE1	8.65265	8.95208	9.3838	9.53734	9.70744	9.68941	9.17225	8.87423	9.38865	10.369	9.79522	10.1155	11.0613	10.1104	10.7334	11.1101	10.5556	11.0599
ABCF2	9.48814	9.56083	8.94041	9.46421	9.36678	9.57717	9.67741	10.1241	9.64781	9.62424	9.53802	9.45365	8.59352	7.71678	8.3376	7.67394	7.59002	8.55821
ABCF3	7.82685	8.38453	7.07467	7.45179	6.30921	7.00782	7.75335	8.16196	7.49628	7.90831	9.32611	8.52798	8.70259	9.59293	9.19278	7.76075	8.31588	9.19007
ABCG1	1.09709	1.09709	1.09709	1.09709	1.09709	1.09709	1.09709	1.09709	1.09709	1.09709	1.09709	4.64935	1.09709	1.09709	3.49791	1.09709	2.10863	2.69505
ABCG2	8.0131	7.92091	7.85567	6.14635	6.28503	7.02694	6.00896	5.65709	6.78158	1.09709	1.09709	5.56965	3.40432	1.09709	6.92087	4.74251	6.03462	7.42387
ABCG4	5.25884	7.34431	5.2157	6.81644	6.29717	5.53094	5.08568	6.81486	6.76435	3.12856	5.35113	4.64935	5.40505	4.18138	7.00668	3.29436	1.09709	3.40921
ABCG5	7.95365	7.19924	6.96032	7.10311	7.17515	7.08283	7.684	6.99164	6.72925	6.12518	6.99071	6.48441	1.09709	3.93288	1.09709	6.93329	6.43271	5.60621
ABCG8	8.23362	7.79805	7.45845	7.3722	7.58457	6.89786	7.20647	7.43445	7.25856	4.63042	5.90552	6.44146	2.80632	3.93288	3.72378	1.89228	2.50105	2.05014
ABHD1	3.74608	3.79061	3.66904	1.09709	2.9317	1.09709	1.09709	1.09709	2.19743	4.49901	1.09709	1.09709	4.12928	4.73848	3.2261	6.40725	2.10863	3.65856
ABHD10	9.88231	10.0056	10.5688	10.6779	10.9193	10.6507	10.7138	10.1415	10.625	10.9164	11.1189	9.57033	9.72423	9.51713	8.49432	8.65648	7.18549	7.57069
ABHD11	9.15545	9.53907	8.78356	8.79759	8.25686	8.04147	8.84877	8.52672	8.39779	7.62017	9.17422	8.22039	8.31681	8.59034	8.3376	9.96972	11.142	10.0371
ABHD12	7.70759	6.6279	5.95762	6.2951	4.86528	5.82154	5.95759	6.35925	6.14601	3.72243	6.41217	2.20006	6.01973	6.33011	5.08062	9.22596	9.69741	9.39894
ABHD12B	1.09709	1.09709	1.09709	2.60625	1.09709	1.09709	1.82902	1.09709	1.09709	1.09709	1.09709	1.09709	1.09709	1.09709	5.36763	4.27593	3.21127	3.53964
ABHD13	3.51899	4.34355	1.93022	4.07191	3.78931	1.09709	2.51852	1.09709	4.3014	7.21196	1.09709	7.26556	7.72107	9.00139	7.91783	7.26882	7.49683	7.80731
ABHD14A	5.06743	4.34355	3.15353	1.09709	1.09709	1.99629	2.80733	1.09709	1.09709	2.84963	1.09709	2.62305	7.31564	1.09709	5.36763	1.89228	1.09709	1.09709
ABHD14B	4.11156	1.09709	4.48611	1.09709	1.09709	1.99629	2.80733	1.09709	3.55135	3.35729	1.09709	4.72339	6.55637	3.23888	5.71279	7.5095	7.48806	6.81575
ABHD2	5.74123	5.60563	4.53297	2.81665	3.92339	3.8336	3.2354	4.88348	2.19743	1.09709	1.09709	3.37861	1.09709	6.42804	7.35637	8.96626	9.61918	9.41744
ABHD3	6.67075	7.36919	7.64976	8.06243	7.96525	8.68334	8.06657	7.63209	8.0664	7.52285	7.86624	7.50331	8.26505	4.73848	8.47939	3.99907	3.66463	3.96357
ABHD4	8.78256	8.87167	7.93132	8.00122	8.14719	7.55405	8.78396	8.49548	8.56631	7.21196	7.083	6.83901	6.64006	7.23905	7.40459	7.34178	8.46646	7.77579
ABHD5	6.45375	7.45302	6.58364	7.00097	7.08002	6.80121	5.9706	6.80032	5.67814	4.35416	1.09709	5.56965	7.64211	7.53103	4.99888	5.59019	6.6212	5.51735
ABHD6	8.99851	8.63068	8.78116	8.88359	8.31769	8.23884	8.57214	8.34586	8.54629	7.68158	4.67124	6.68184	3.2342	6.76427	4.37587	7.3827	7.31025	7.3228
ABHD8	3.63727	4.48819	1.93022	1.09709	2.78846	1.09709	4.0334	3.04218	2.61957	2.68189	5.35113	2.92882	4.73215	4.39241	2.39652	2.63397	2.50105	2.91529
ABI1	10.7324	10.7661	11.1725	10.6846	11.0705	11.2923	11.0055	11.1143	11.5305	11.8553	11.3305	12.0258	10.5077	10.1104	10.5185	8.5006	7.85187	8.90264
ABI2	9.37321	9.70212	9.05823	9.00847	9.1581	9.37009	9.0459	9.39682	9.2716	8.23284	9.15695	8.86903	3.40432	4.39241	5.55055	3.29436	4.10075	4.7731
ABI3	1.09709	1.09709	1.09709	1.09709	1.09709	2.34972	1.09709	1.09709	1.09709	1.09709	1.09709	1.09709	1.09709	1.09709	1.09709	4.46384	4.5046	4.28777
ABI3BP	9.48623	9.69476	9.80996	9.42352	10.4551	10.2694	10.5323	9.58454	10.2818	10.8759	11.2161	10.5128	10.4966	8.79678	8.67551	2.4426	4.87371	2.42244
ABL1	10.648	10.2284	9.84029	11.3927	10.5481	9.64833	11.3033	11.3549	10.0294	11.121	11.713	10.7088	9.07439	10.2203	8.44907	6.46285	7.31025	6.92325
ABL2	7.20361	7.83869	6.39524	5.83673	6.30921	5.88587	5.63668	5.06547	5.67814	7.4658	6.66117	9.01158	7.40444	8.91963	9.19278	8.18753	8.54048	8.91426
ABLIM1	10.0923	9.84971	9.27186	9.78229	9.79881	8.75961	10.392	10.8726	10.5678	10.9159	10.9047	10.8612	9.61891	9.30168	8.84231	6.74883	7.81022	7.76941
ABLIM3	7.23119	5.87281	6.43249	6.65457	6.07539	6.59883	6.81771	6.74064	6.65638	4.89675	4.71413	6.64446	1.09709	2.67473	6.25932	3.48565	1.09709	3.8692
ABO	1.09709	1.09709	1.09709	1.09709	1.09709	1.09709	1.09709	1.09709	1.09709	3.72243	1.09709	3.55633	1.09709	2.67473	1.09709	2.4426	3.21127	2.42244
ABP1	1.09709	1.09709	1.09709	1.09709	1.09709	1.09709	1.09709	1.09709	1.09709	1.09709	1.09709	1.09709	1.09709	1.09709	1.09709	1.09709	1.09709	1.09709
ABR	9.97492	9.30454	9.2053	8.52064	8.95484	8.92414	9.60109	8.96663	9.23454	9.1789	9.50656	9.16789	8.67113	9.08627	9.8179	9.63923	10.5355	10.2889
ABRA	2.40959	3.63072	3.15353	4.07191	3.78931	4.28488	3.87325	2.12322	3.70816	1.09709	7.06665	3.17328	1.09709	1.09709	1.09709	1.09709	2.78697	3.40921
ABT1	7.90312	7.50446	8.43791	8.45192	8.40156	8.09227	8.34139	8.47274	8.89789	8.83821	8.48916	9.63843	9.83309	9.1378	9.25107	9.21791	8.27054	8.37264
ABTB1	2.0406	3.63072	1.09709	1.09709	1.09709	2.82044	1.09709	1.83015	1.09709	7.06604	2.53033	4.64935	7.69	6.90692	6.60037	6.32563	6.88469	5.93818
ABTB2	6.28849	6.11287	6.19299	5.57716	5.68949	5.47624	5.22286	2.12322	5.03868	5.09114	4.38251	5.20813	6.01973	5.24943	7.16436	6.14703	6.25775	6.36861
ACAA1	7.06745	6.29279	6.72043	3.73662	5.91123	5.1312	5.9835	5.35213	5.6408	3.12856	2.28242	4.57124	3.69072	4.88434	3.91758	7.41687	8.09669	7.26948
ACAA2	8.31748	8.16061	7.82799	7.81678	7.08703	7.66804	7.15043	8.30268	6.7469	6.74966	5.26756	6.52612	7.57568	7.55289	6.92087	7.93983	8.19704	8.04267
ACACA	9.10915	8.50725	9.11468	9.32705	9.024	8.79349	8.99113	8.27929	9.38865	7.77847	9.27546	8.69263	7.06022	9.67495	8.98653	10.002	10.3262	10.8044
ACACB	6.1794	6.64838	4.28137	6.1111	6.06122	5.88587	5.13288	6.59659	4.64329	6.12518	3.0547	6.56666	9.1071	4.18138	6.60037	2.79761	1.09709	2.42244
ACAD10	2.89858	4.00024	2.70248	3.73662	1.09709	1.09709	4.2652	3.23826	3.70816	1.09709	1.09709	1.09709	6.13965	5.01666	4.61516	6.14703	7.2177	8.05847
ACAD11	8.32176	8.38757	9.05823	8.97947	9.32294	9.25928	8.52445	8.68147	9.35164	8.44545	7.44733	7.33758	6.74961	5.44963	6.15035	7.83843	6.1726	6.82809
ACAD8	5.45917	6.14206	5.54599	6.59205	6.27278	3.8336	4.22181	2.80974	4.64329	4.89675	1.09709	2.92882	6.7646	7.18408	6.70678	6.2391	8.10245	7.13682
ACAD9	6.04071	4.00024	5.65521	7.12093	4.49283	4.85854	4.96038	4.3916	4.85464	5.06052	4.79621	2.92882	1.09709	7.00534	4.08757	6.55782	7.41584	7.30525
ACADL	2.0406	3.23967	3.66904	3.63829	3.98585	4.0774	2.67198	2.93144	3.16885	3.72243	1.09709	4.48858	3.40432	2.67473	3.2261	5.68686	4.81846	5.42262
ACADM	2.67998	3.23967	5.06522	4.51528	5.97312	6.30181	4.85157	4.60916	5.4809	4.63042	5.32381	4.57124	4.79226	5.54015	5.76304	7.20507	5.88201	6.76527
ACADS	5.95502	6.71783	5.49987	4.76397	6.10333	5.94743	5.53512	5.7809	6.03534	5.15048	4.15098	5.75668	1.09709	5.6253	2.88156	6.20036	7.15253	6.46667
ACADSB	7.41074	8.45593	7.85109	7.40892	7.31301	8.08773	7.87589	7.9577	8.68092	7.6512	8.89067	8.32448	4.03193	3.93288	6.60037	5.0356	4.97819	4.35834
ACADVL	8.0078	8.22675	6.99393	6.57921	6.74996	7.10998	7.63992	6.5009	6.71137	3.94371	5.23858	6.99564	8.77469	9.17351	8.19868	6.90146	8.76779	7.73048
ACAN	1.09709	1.09709	1.09709	1.09709	1.09709	1.09709	1.09709	1.09709	3.37388	1.09709	1.09709	3.37861	1.09709	1.09709	1.09709	1.09709	1.09709	1.09709
ACAP1	1.09709	3.79061	4.28137	6.2951	4.26206	3.8336	2.67198	2.12322	1.09709	6.13986	5.11643	7.85371	8.86437	5.44963	7.20123	9.05028	9.73498	9.25093
ACAP2	8.97696	9.43542	9.17267	9.36865	9.52087	9.9229	9.46302	9.96861	9.53297	7.62017	8.44559	8.49162	7.60095	7.69728	5.90405	6.18721	5.77046	7.39926
ACAP3	4.0288	4.23818	2.70248	3.82837	3.28326	5.02064	3.55642	3.23826	1.09709	5.43907	1.09709	2.20006	1.09709	3.62984	5.43123	3.29436	4.76099	3.76792
ACAT1	7.13713	6.60713	7.27929	6.48601	6.44635	6.97865	6.25215	6.21316	6.27335	3.55218	4.71413	6.48441	9.24706	7.89849	7.79057	10.7244	10.0413	10.2098
ACAT2	9.93356	9.69476	9.95133	9.64898	9.65183	9.85633	9.942	9.99996	9.73219	10.0037	10.2987	9.60721	10.1307	8.6725	8.98125	9.36661	9.3816	8.87018
ACBD3	9.57319	10.2578	10.2617	10.1223	10.4792	11.0597	10.3756	10.764	10.8189	10.7316	11.101	11.1382	10.7387	10.4415	9.84727	9.24985	9.20808	9.43973
ACBD4	7.89739	6.12754	4.70635	5.4698	6.36795	5.02064	6.27331	6.67042	5.6408	5.659	4.75576	5.20813	1.09709	1.09709	1.09709	4.84704	5.37204	4.7731
ACBD5	5.22255	6.3313	5.83306	6.26335	6.44635	7.79055	6.61729	5.8532	7.39915	7.40033	5.6658	7.91776	8.42453	7.31777	7.14557	6.4519	6.78786	6.60228
ACBD6	4.58476	5.27716	3.75207	1.09709	1.09709	4.40795	3.40559	1.83015	2.61957	2.68189	4.53421	2.20006	3.40432	1.09709	3.72378	7.18538	7.25957	6.87646
ACBD7	5.9985	4.61942	4.10557	4.89469	2.43508	3.6433	4.2652	5.52159	4.56523	7.29291	6.06228	6.15278	3.92728	1.09709	5.76304	3.07027	4.70109	2.69505
ACCN1	1.09709	1.09709	1.09709	1.09709	1.09709	1.09709	1.09709	1.09709	1.09709	1.09709	1.09709	1.09709	1.09709	1.09709	4.37587	1.09709	2.50105	1.09709
ACCN2	6.73639	7.01446	5.73698	4.56862	6.39079	4.57454	5.76181	5.4673	4.3014	3.24794	5.55278	4.30719	5.28511	2.67473	1.09709	2.20828	5.68072	2.42244
ACCN3	1.09709	1.09709	1.09709	1.09709	1.09709	1.09709	1.09709	1.09709	1.09709	2.84963	1.09709	2.62305	1.09709	4.57597	5.81159	2.63397	3.21127	1.09709
ACCS	5.39545	4.00024	4.86088	3.82837	3.55989	2.34972	6.02152	2.80974	4.39492	1.09709	5.11643	2.20006	1.09709	1.09709	1.09709	2.4426	1.09709	3.53964
ACCSL	13.9865	13.5411	13.097	14.2678	13.7079	13.624	14.0654	13.0267	14.5825	12.0551	12.8885	11.9741	9.60649	10.1823	8.44138	3.39345	2.50105	2.69505
ACD	8.56146	8.71314	7.30628	7.72656	7.36582	7.80724	7.62766	6.80761	7.16973	6.2656	7.3013	7.24073	5.58505	5.54015	5.49213	5.91147	6.98794	6.82809
ACE	5.66227	3.44947	3.83036	4.56862	1.88763	1.09709	3.32324	1.09709	3.37388	4.01025	1.09709	3.98194	1.09709	1.09709	1.09709	1.09709	1.09709	3.26457
ACE2	2.67998	1.09709	1.09709	1.09709	1.09709	3.6433	1.09709	1.09709	2.61957	1.09709	1.09709	1.09709	1.09709	1.09709	1.09709	2.79761	3.52988	3.26457
ACER1	1.09709	1.09709	1.09709	1.09709	1.09709	1.09709	1.09709	1.09709	1.09709	1.09709	1.09709	1.09709	2.12102	1.09709	1.09709	1.09709	1.09709	1.09709
ACER2	1.09709	1.09709	1.09709	1.09709	1.09709	1.09709	1.82902	1.09709	2.61957	2.99687	1.09709	3.98194	1.09709	1.09709	2.88156	3.87086	4.81846	4.48971
ACER3	5.54975	5.56306	6.39524	5.60279	5.87927	6.68563	6.31471	6.4459	6.3213	6.95434	7.80844	7.05381	5.94267	7.21183	8.67551	8.83554	8.11391	8.30801
ACHE	1.09709	1.09709	1.09709	1.09709	1.09709	1.09709	1.09709	1.09709	1.09709	2.48543	1.09709	3.85416	1.09709	1.09709	1.09709	1.09709	1.09709	1.09709
ACIN1	5.49001	6.7466	6.24976	6.59205	6.81049	7.23034	6.56679	6.52764	7.29501	7.19099	8.42008	8.49162	7.07232	8.32414	8.62892	9.00795	9.25798	8.99586
ACLY	10.7961	11.3316	10.9412	10.7955	10.9985	11.1857	11.3936	11.3286	11.3138	11.2303	11.2901	11.4224	10.4015	9.9549	10.0223	12.4262	11.7875	12.1805
ACMSD	1.09709	1.09709	1.09709	1.09709	1.09709	2.34972	1.09709	1.09709	1.09709	1.09709	1.09709	1.09709	1.09709	1.09709	1.09709	1.09709	1.09709	1.09709
ACN9	8.96606	8.35681	8.72224	6.2951	6.69597	7.31833	6.24146	6.79299	6.22376	5.28889	6.47547	4.86085	7.82481	7.41647	7.06785	6.25178	4.76099	6.29932
ACO1	8.46024	8.58893	8.3368	8.3574	8.34132	8.29512	8.07863	7.97074	8.25707	6.01805	8.77723	7.10974	5.55081	7.31777	6.96441	8.74655	8.43483	8.80922
ACO2	8.96606	8.01454	7.78546	8.01558	7.77447	7.47967	6.58382	6.43653	6.92807	6.55547	6.67202	7.10974	6.64006	7.55289	10.4871	9.00982	9.69168	9.53881
ACOT11	1.09709	1.09709	1.09709	1.09709	2.78846	1.09709	1.09709	4.35185	1.09709	1.09709	1.09709	4.40079	1.09709	3.93288	5.15794	3.39345	3.21127	3.53964
ACOT12	3.08388	2.2395	2.26001	3.29125	1.09709	1.09709	1.82902	1.09709	2.61957	2.99687	1.09709	4.57124	1.09709	5.01666	5.30108	3.07027	3.21127	5.00936
ACOT13	4.74745	5.47394	6.02425	4.93573	5.07804	4.94189	5.20089	4.82692	6.0063	4.54418	2.90399	5.25862	5.74499	3.23888	7.35637	6.20036	5.9347	6.33438
ACOT2	6.79917	6.26653	5.54599	6.38637	6.17088	6.22105	5.77671	5.88113	6.45624	4.01025	2.90399	3.17328	6.82305	5.01666	4.50056	6.06315	6.89801	5.60621
ACOT4	1.09709	1.09709	3.83036	3.63829	1.09709	2.82044	4.53652	1.09709	5.39374	4.40411	4.79621	3.98194	2.12102	1.09709	6.11212	9.36224	9.40743	8.26779
ACOT7	7.31948	7.32537	5.77619	6.91165	6.33299	4.15002	6.96144	7.81314	6.11913	4.67166	5.01745	5.92216	7.24258	7.57442	7.16436	8.29553	9.53007	8.45055
ACOT8	6.43805	6.09806	5.59068	5.05222	4.35894	3.74175	3.55642	3.4086	2.19743	3.80021	6.0119	3.17328	1.09709	1.09709	4.2391	6.46285	7.68525	6.04791
ACOT9	8.59368	8.88898	8.4681	8.06243	8.40717	8.76531	8.64491	9.51947	8.25707	7.93797	6.42505	8.55844	8.69087	9.23564	9.18819	9.29647	9.22403	9.1165
ACOX1	6.54451	7.4472	6.94322	6.67884	7.094	6.66136	7.297	5.79565	6.95869	5.28889	5.11643	6.73616	6.2715	8.43423	8.26981	9.2033	8.48422	9.04955
ACOX2	1.09709	1.91516	1.93022	1.09709	1.09709	1.09709	1.09709	1.09709	1.09709	1.91879	1.09709	2.92882	1.09709	5.70569	6.5725	3.57191	5.9347	5.63466
ACOX3	4.0288	4.00024	4.43763	3.29125	2.78846	3.8336	2.80733	1.09709	3.16885	1.09709	4.48543	1.09709	3.2342	3.62984	2.39652	6.77542	6.46887	7.18561
ACP1	2.0406	1.09709	1.93022	1.09709	1.09709	1.09709	1.09709	1.09709	1.09709	1.91879	1.09709	5.4445	1.09709	1.09709	4.37587	7.3653	6.53856	6.54357
ACP2	2.0406	5.16763	1.93022	1.99415	3.28326	4.15002	2.51852	1.09709	1.09709	5.12112	3.31122	4.98621	1.09709	1.09709	5.30108	5.14878	6.10526	5.13439
ACP5	2.0406	1.09709	2.50385	1.09709	1.09709	1.09709	1.09709	2.34155	1.09709	1.09709	4.62701	1.09709	1.09709	1.09709	1.09709	7.65498	8.12527	6.91169
ACP6	10.4353	10.5079	10.2082	8.53067	8.23811	9.11488	7.00633	7.07856	7.887	7.42448	5.6439	5.10147	7.51493	5.01666	6.62772	6.2391	6.96281	6.46667
ACPP	1.09709	1.09709	1.09709	1.09709	1.09709	1.09709	1.09709	1.09709	1.09709	2.68189	1.09709	6.4631	1.09709	1.09709	4.81989	6.46285	5.37204	5.35581
ACPT	1.09709	1.09709	3.48601	1.09709	3.28326	1.09709	1.09709	1.09709	3.16885	1.09709	6.12682	2.62305	1.09709	1.09709	1.09709	1.09709	1.09709	1.09709
ACR	1.09709	1.09709	1.09709	1.09709	1.09709	1.09709	1.09709	1.09709	1.09709	1.09709	1.94669	1.09709	1.09709	1.09709	1.09709	1.09709	1.09709	1.09709
ACRBP	1.09709	1.09709	1.09709	1.09709	1.09709	1.09709	1.09709	1.09709	1.09709	1.09709	1.09709	1.09709	1.09709	1.09709	1.09709	1.09709	1.09709	1.09709
ACRC	1.09709	1.09709	1.09709	1.09709	1.09709	1.09709	1.09709	1.09709	1.09709	5.88498	3.71059	6.37453	7.0233	7.00534	7.87284	6.58814	7.3878	7.503
ACRV1	6.27087	7.81625	7.03486	7.56675	7.45517	6.72129	7.43003	7.75025	5.94638	8.26663	6.87343	6.07057	1.09709	3.93288	5.30108	2.94146	2.10863	3.76792
ACSBG1	1.09709	2.67536	1.09709	1.09709	1.88763	1.09709	1.09709	1.09709	1.09709	1.09709	1.09709	1.09709	1.09709	1.09709	2.39652	4.059	2.50105	3.10188
ACSBG2	4.40099	1.09709	1.93022	1.09709	1.09709	1.99629	2.33971	1.09709	2.92478	1.09709	1.09709	1.09709	1.09709	1.09709	1.09709	1.09709	2.10863	1.09709
ACSF2	1.09709	5.01776	1.93022	3.15188	1.88763	2.82044	1.09709	1.09709	1.09709	1.09709	1.09709	1.09709	1.09709	1.09709	6.48548	8.62029	7.48806	7.11683
ACSF3	1.09709	1.91516	1.09709	1.09709	2.20193	1.09709	3.40559	1.09709	1.09709	3.12856	1.09709	4.79378	5.88891	6.76427	6.07284	3.07027	5.16669	3.8692
ACSL1	6.25304	5.74542	5.37762	5.77046	5.13344	5.60928	6.3941	6.99803	5.4809	6.01805	5.86824	8.97065	10.6757	9.18055	9.50801	7.39418	7.29019	7.47187
ACSL3	10.3983	11.1605	10.9998	12.194	12.047	12.1093	11.1929	11.1929	11.2103	8.55069	9.63265	8.94783	7.08432	7.93224	8.86546	13.1432	12.491	12.4403
ACSL4	7.25825	7.89545	7.35881	8.21122	8.26924	8.94439	7.20096	7.04195	7.58728	7.87364	5.52907	6.70018	8.13846	8.91963	9.34052	10.5456	9.56178	10.5394
ACSL5	7.50412	7.26036	7.5851	8.37606	7.7788	6.67355	6.44159	7.8347	6.53966	5.55324	3.79443	7.6425	2.51764	4.73848	6.1876	4.17165	1.09709	4.42555
ACSL6	5.22255	5.62645	5.67609	5.70098	6.35639	6.90821	6.33497	3.87663	4.64329	5.12112	5.70864	2.20006	1.09709	6.05149	5.90405	11.0511	10.8645	10.1606
ACSM1	1.09709	1.09709	1.09709	1.09709	1.09709	1.09709	1.09709	1.09709	1.09709	1.09709	1.09709	1.09709	1.09709	1.09709	1.09709	1.09709	1.09709	1.09709
ACSM2A	1.09709	1.09709	1.09709	1.09709	1.09709	1.09709	1.09709	1.09709	1.09709	1.09709	1.09709	4.30719	1.09709	1.09709	1.09709	1.09709	1.09709	1.09709
ACSM3	4.46493	5.13888	6.08792	5.60279	5.67093	6.88744	5.82052	5.65709	6.45624	5.69922	7.37616	7.1369	6.3129	6.16948	7.62409	5.50787	5.82731	5.24937
ACSM4	1.09709	1.09709	1.93022	1.09709	4.26206	1.09709	1.09709	2.93144	2.61957	2.99687	1.09709	1.09709	1.09709	6.27853	5.08062	1.09709	3.38013	4.13504
ACSS1	2.40959	1.09709	3.15353	1.99415	1.88763	1.09709	2.51852	1.09709	2.19743	6.21107	1.94669	7.67992	8.80762	9.00139	8.73328	9.53161	10.137	9.64554
ACSS2	3.24552	5.72626	5.47624	3.82837	4.86528	2.34972	5.40677	6.28806	5.4809	6.183	2.53033	3.55633	1.09709	5.44963	4.7212	3.87086	6.03462	3.65856
ACSS3	3.84688	3.79061	5.73698	3.41722	5.53382	1.99629	3.2354	6.2241	5.14941	5.55324	3.18932	5.20813	1.09709	3.62984	3.72378	3.57191	3.78724	4.21348
ACTA1	2.89858	1.09709	5.09661	1.09709	2.20193	1.09709	1.09709	1.09709	1.09709	1.09709	1.09709	5.35457	3.69072	5.54015	4.08757	4.70589	2.10863	2.05014
ACTA2	5.97692	6.80248	6.04043	7.69718	8.45399	7.23034	5.91782	5.90853	6.47755	7.02713	4.87383	2.92882	1.09709	7.48629	5.30108	7.13152	6.95008	5.09391
ACTB	12.598	12.7872	12.7297	12.5029	12.7938	12.1643	12.6713	12.1954	12.3048	13.1758	12.5873	13.2713	13.7308	13.4295	13.4765	16.5423	16.9238	16.2414
ACTBL2	1.09709	1.09709	1.09709	1.09709	1.09709	1.09709	1.09709	1.09709	1.09709	1.09709	1.09709	1.09709	1.09709	1.09709	1.09709	1.89228	1.09709	1.09709
ACTC1	2.67998	3.12062	1.09709	1.99415	1.09709	2.34972	1.09709	1.83015	1.09709	2.48543	1.09709	2.62305	2.12102	1.09709	4.50056	7.59655	8.70479	5.17375
ACTG1	10.209	9.86728	9.86773	9.31936	8.60315	8.80461	10.6384	10.0931	9.51248	9.1265	9.43516	8.44891	8.337	10.8206	10.5827	15.0976	14.6238	14.0845
ACTG2	1.09709	3.713	4.93229	1.09709	1.09709	1.09709	1.82902	1.09709	1.09709	1.09709	1.09709	1.09709	1.09709	1.09709	5.43123	4.70589	6.98794	5.09391
ACTL6A	7.31089	8.21993	7.48823	8.31546	8.35589	8.40514	8.19121	8.44964	8.66244	8.25658	7.72237	8.05936	7.78861	8.31138	8.58078	9.95041	8.70857	9.70196
ACTL6B	1.09709	1.09709	1.09709	1.09709	1.09709	1.09709	1.09709	1.09709	1.09709	1.09709	1.09709	1.09709	1.09709	1.09709	1.09709	1.09709	1.09709	2.05014
ACTL7A	1.09709	1.09709	1.09709	1.09709	1.09709	1.09709	1.09709	1.09709	1.09709	1.09709	1.09709	3.17328	1.09709	1.09709	1.09709	1.09709	1.09709	2.42244
ACTL7B	6.35688	5.56306	5.35188	1.09709	3.64073	4.57454	4.22181	2.34155	1.09709	1.09709	1.09709	1.09709	1.09709	1.09709	1.09709	2.20828	2.10863	1.09709
ACTL8	4.11156	3.63072	4.53297	5.12493	2.9317	3.2958	3.75517	4.3916	2.92478	3.80021	2.90399	5.045	1.09709	1.09709	2.39652	1.09709	1.09709	2.05014
ACTL9	1.09709	1.09709	1.09709	1.09709	1.09709	1.09709	1.09709	1.09709	1.09709	1.09709	1.09709	1.09709	1.09709	1.09709	1.09709	1.09709	1.09709	1.09709
ACTN1	10.3062	9.85412	10.0304	9.73536	9.76099	9.61556	10.001	10.0023	9.89736	9.67545	10.7736	10.3785	10.4728	10.1893	10.4474	12.0242	11.8734	12.2908
ACTN2	4.11156	3.713	3.48601	2.81665	4.10296	2.60965	3.40559	2.52058	2.61957	3.12856	3.42276	1.09709	5.80429	6.16948	3.72378	1.09709	1.09709	3.40921
ACTN3	1.09709	1.09709	1.09709	1.09709	1.09709	1.09709	1.09709	1.09709	1.09709	1.09709	1.09709	1.09709	1.09709	4.18138	1.09709	1.89228	3.78724	2.42244
ACTN4	10.4094	10.3552	9.35985	9.96722	9.69603	9.21412	9.83677	8.66752	9.98735	9.26334	9.56445	9.181	7.76645	9.46621	8.71428	10.8641	11.8649	11.7268
ACTR10	7.31948	6.25322	7.17329	8.08075	7.17515	8.75388	7.48544	7.48986	6.41265	8.49476	6.54794	7.17672	9.74516	8.16294	9.10797	8.6541	7.01263	8.33421
ACTR1A	8.05485	6.89961	6.76977	6.32617	7.0227	6.37828	7.28664	7.65651	7.27081	5.86745	6.35944	6.37453	5.15422	7.31777	8.0038	8.13376	8.87939	8.41007
ACTR1B	6.23498	3.23967	5.12732	5.67706	4.86528	5.1312	3.75517	6.02576	4.64329	5.09114	4.62701	5.52913	6.01973	8.97734	7.65099	6.18721	7.79607	7.59256
ACTR2	6.62989	8.2637	8.37873	7.07596	7.58457	8.33784	8.21871	8.61658	8.19413	8.93595	9.23946	9.91633	9.15622	8.57973	9.41693	9.912	8.7858	10.1347
ACTR3	9.38144	9.33957	10.1938	10.0659	10.1494	10.9388	10.8423	10.5826	10.8345	10.666	9.87481	10.7806	10.5309	10.5995	11.1814	12.6678	11.24	12.0937
ACTR3B	5.06743	5.49675	5.94048	5.29202	5.70782	5.05845	3.87325	6.00052	4.39492	4.86162	5.29596	5.10147	1.09709	5.70569	5.60669	3.99907	5.58501	5.00936
ACTR6	7.53395	7.73724	8.81209	8.40543	8.56853	9.32253	8.75232	8.60617	8.4418	8.37903	8.78724	7.12338	7.78861	7.82853	7.30649	7.38845	6.29851	7.45605
ACTR8	7.83287	7.68866	7.33934	7.69718	7.7788	7.42307	7.61943	7.81314	6.95869	8.67919	8.93185	8.54329	8.92232	8.09006	8.62214	8.15753	7.81725	8.37684
ACTRT1	1.09709	1.09709	1.09709	1.09709	1.09709	1.09709	1.09709	1.09709	1.09709	1.09709	1.09709	1.09709	1.09709	1.09709	1.09709	1.09709	1.09709	1.09709
ACTRT2	1.09709	1.09709	1.09709	1.09709	1.09709	1.09709	1.09709	1.09709	1.09709	1.09709	1.09709	1.09709	1.09709	1.09709	1.09709	1.09709	1.09709	1.09709
ACVR1	9.54966	9.7679	9.72623	10.3546	10.4146	10.4134	7.96953	7.32699	8.05936	7.035	8.24233	6.6254	5.24279	5.6253	6.92087	8.85851	8.95458	8.17902
ACVR1B	9.88665	9.46313	9.61593	10.5406	10.4339	9.71762	9.30135	9.50945	9.04781	8.6842	7.88966	7.86187	8.71807	8.02899	7.40459	6.90948	6.92428	7.09656
ACVR1C	1.09709	1.09709	1.09709	1.09709	1.09709	1.09709	1.09709	1.09709	1.09709	2.99687	1.09709	1.09709	1.09709	1.09709	6.07284	1.09709	3.66463	1.09709
ACVR2A	6.87106	6.48722	7.30628	7.72073	7.17515	7.49348	8.11714	7.60307	7.25856	8.64363	9.06944	8.78137	10.2054	9.98737	10.3826	8.42987	8.01961	8.72591
ACVR2B	5.86389	7.97862	4.78571	5.32322	5.94251	5.9272	5.40677	6.21316	6.34468	7.93797	6.63923	8.89312	10.2566	9.71427	9.42085	7.15195	8.2395	7.92117
ACVRL1	6.96166	4.18237	4.70635	4.89469	3.92339	3.91971	4.60536	2.93144	4.09336	3.45829	1.09709	3.85416	1.09709	1.09709	1.09709	1.09709	4.35664	2.42244
ACY1	1.09709	1.09709	1.09709	1.99415	3.71704	1.99629	2.12167	2.93144	4.85464	4.07375	1.09709	1.09709	1.09709	1.09709	4.61516	5.54962	5.4098	4.5511
ACYP1	7.28481	6.66857	7.39699	6.4997	6.76751	6.73298	6.46016	5.64083	5.52258	3.87382	5.05121	5.15579	7.88091	4.73848	6.9428	8.22978	6.98794	6.9907
ACYP2	4.46493	2.67536	6.5614	4.71759	5.21271	6.40776	3.55642	4.31095	4.78761	3.12856	5.40426	3.85416	1.09709	1.09709	3.2261	2.4426	1.09709	1.09709
ADA	7.62685	6.48722	6.24976	6.27931	5.4272	3.91971	4.70274	5.72033	4.39492	4.1345	2.53033	4.9249	1.09709	3.23888	1.09709	6.3844	7.33982	6.65868
ADAD1	10.4412	10.8819	10.8853	10.2663	10.9392	11.111	10.0759	10.3234	10.0167	9.93912	9.95913	8.17525	6.70367	7.57442	8.18954	1.89228	3.78724	4.87234
ADAD2	6.23498	4.77744	5.86976	4.97563	5.23819	3.2958	5.06148	2.52058	4.3014	5.83173	1.94669	1.09709	1.09709	5.78182	1.09709	1.09709	3.38013	1.09709
ADAL	7.61991	8.50725	7.55165	7.97697	7.89513	8.69832	7.99838	9.0687	8.08734	8.14836	6.82565	7.53429	6.35314	6.16948	7.75382	7.00244	7.84501	7.03398
ADAM1	1.09709	1.09709	1.09709	1.99415	1.09709	1.99629	1.09709	1.09709	1.09709	1.09709	1.09709	1.09709	1.09709	1.09709	4.91219	2.4426	4.43255	3.40921
ADAM10	8.56507	8.24367	9.10125	9.27629	9.19099	9.9532	9.56404	9.88498	10.1554	9.70409	10.834	9.99822	8.09169	7.69728	8.34585	10.24	10.2555	10.7752
ADAM11	4.46493	5.30329	3.90445	4.21345	4.44959	3.91971	3.32324	4.31095	3.16885	4.30237	4.75576	5.75668	4.03193	5.13777	3.2261	1.89228	3.52988	3.76792
ADAM12	4.46493	5.25055	4.6223	4.51528	4.76341	2.82044	4.60536	4.82692	4.20123	3.80021	2.53033	5.48744	2.12102	3.93288	3.72378	1.89228	1.09709	1.09709
ADAM15	1.09709	1.09709	1.09709	1.09709	1.09709	1.09709	1.09709	3.23826	1.09709	2.68189	1.09709	4.40079	1.09709	1.09709	3.49791	1.89228	3.52988	1.09709
ADAM17	8.90174	9.57292	9.87901	8.69131	9.12785	9.84695	7.71137	7.92792	8.82913	9.01561	6.51216	9.57033	9.85075	9.16644	9.9564	9.51199	9.03812	9.34628
ADAM18	1.09709	1.09709	1.09709	1.09709	1.09709	1.09709	1.09709	1.09709	1.09709	1.09709	1.09709	2.20006	1.09709	1.09709	1.09709	1.09709	1.09709	1.09709
ADAM19	9.58748	10.119	10.1062	10.0439	9.54905	9.63126	10.1907	9.70746	9.89143	9.89874	10.2243	10.2176	8.89193	9.09375	7.77842	7.37112	8.18623	7.05515
ADAM2	1.09709	1.09709	1.09709	1.09709	1.09709	1.09709	1.09709	1.09709	1.09709	1.09709	1.09709	1.09709	1.09709	1.09709	1.09709	1.09709	1.09709	1.09709
ADAM20	1.09709	1.09709	1.09709	1.09709	1.09709	1.09709	1.09709	1.09709	1.09709	1.09709	1.09709	1.09709	1.09709	1.09709	1.09709	1.09709	1.09709	1.09709
ADAM21	1.09709	1.09709	1.09709	1.09709	3.382	1.09709	1.82902	1.09709	1.09709	1.09709	1.09709	3.17328	1.09709	3.62984	4.50056	3.18717	5.96034	3.53964
ADAM22	1.09709	1.91516	1.09709	3.15188	4.04563	4.28488	1.82902	3.4862	3.55135	1.09709	1.09709	3.17328	1.09709	1.09709	1.09709	3.29436	2.10863	2.91529
ADAM23	3.63727	2.84254	4.16665	2.34682	4.65369	2.34972	4.2652	1.09709	4.64329	3.55218	3.0547	1.09709	3.2342	1.09709	4.99888	1.09709	1.09709	2.42244
ADAM28	1.09709	1.09709	1.09709	1.09709	4.40499	1.09709	1.09709	1.09709	1.09709	1.09709	1.09709	3.17328	1.09709	1.09709	1.09709	4.27593	4.10075	2.05014
ADAM30	1.09709	1.09709	1.09709	1.09709	1.09709	1.09709	1.09709	1.09709	1.09709	1.09709	1.09709	1.09709	1.09709	1.09709	1.09709	1.09709	1.09709	1.09709
ADAM32	1.09709	1.09709	1.09709	1.09709	1.09709	1.09709	3.1412	1.09709	2.19743	1.09709	1.09709	3.71334	1.09709	1.09709	2.39652	3.99907	3.01703	2.05014
ADAM33	1.09709	1.09709	1.09709	1.09709	1.09709	1.09709	1.82902	3.4086	1.09709	3.94371	3.94819	7.42833	4.46259	8.6725	6.32764	1.09709	4.10075	4.82358
ADAM3A	1.09709	1.09709	1.09709	1.09709	1.09709	1.09709	1.09709	1.09709	1.09709	1.09709	1.09709	1.09709	1.09709	1.09709	1.09709	1.09709	1.09709	2.05014
ADAM8	1.09709	1.09709	1.09709	1.99415	1.09709	1.09709	2.12167	1.09709	1.09709	4.30237	2.28242	4.09895	6.60716	6.1117	6.92087	5.89538	6.89801	5.51735
ADAM9	2.67998	2.2395	5.09661	4.80889	3.28326	6.37828	4.98633	2.67424	4.09336	6.67106	5.86824	7.43928	6.67222	5.85412	7.66425	9.21791	9.09414	9.96907
ADAMDEC1	1.09709	1.09709	1.09709	1.09709	1.09709	1.09709	1.09709	1.09709	1.09709	1.09709	1.09709	2.92882	1.09709	2.67473	1.09709	4.50716	1.09709	1.09709
ADAMTS1	1.09709	1.09709	1.09709	1.09709	1.88763	2.60965	1.82902	1.09709	1.09709	9.74302	8.72352	10.0792	10.5548	6.05149	7.86137	3.57191	3.01703	6.20774
ADAMTS10	1.09709	1.09709	1.93022	1.09709	1.09709	1.09709	1.09709	1.09709	2.19743	1.09709	1.09709	1.09709	1.09709	1.09709	4.61516	1.09709	1.09709	1.09709
ADAMTS12	7.35334	7.95827	6.9084	7.86515	7.22682	6.58599	7.30728	7.84182	7.18276	6.71089	6.62813	7.32582	8.40553	3.93288	6.70678	2.20828	1.09709	2.42244
ADAMTS13	2.0406	1.09709	1.09709	1.09709	1.09709	1.09709	1.09709	1.09709	1.09709	1.09709	1.09709	1.09709	1.09709	3.93288	1.09709	1.09709	1.09709	1.09709
ADAMTS14	2.67998	4.00024	1.93022	4.66964	1.09709	1.09709	4.76415	1.09709	2.19743	1.09709	1.09709	1.09709	1.09709	1.09709	1.09709	1.09709	1.09709	3.26457
ADAMTS15	1.09709	1.09709	1.09709	1.09709	1.09709	1.09709	1.09709	1.09709	1.09709	1.09709	1.09709	1.09709	1.09709	1.09709	1.09709	1.09709	1.09709	1.09709
ADAMTS16	2.0406	3.23967	4.28137	4.21345	2.62554	1.09709	4.57135	1.09709	4.20123	1.09709	1.09709	2.20006	1.09709	1.09709	1.09709	3.80201	1.09709	1.09709
ADAMTS17	6.42218	4.6606	5.32566	6.32617	5.38223	5.39006	5.9835	4.35185	5.34809	3.35729	1.09709	5.045	1.09709	2.67473	3.49791	3.72953	5.07554	5.09391
ADAMTS18	6.67075	7.65366	6.46881	6.93198	6.89277	6.36331	7.1447	8.09803	7.2462	6.71089	6.76615	7.03949	6.60716	6.27853	1.09709	3.99907	4.0039	4.13504
ADAMTS19	2.40959	1.09709	2.87196	3.15188	3.382	3.2958	2.80733	3.4862	3.70816	3.55218	3.79443	3.85416	1.09709	3.23888	2.39652	1.09709	1.09709	2.42244
ADAMTS2	2.0406	4.70062	4.10557	2.60625	2.20193	1.99629	1.82902	1.09709	1.09709	1.09709	1.09709	1.09709	1.09709	1.09709	4.99888	1.09709	4.87371	3.76792
ADAMTS20	2.40959	1.09709	3.58062	3.15188	2.9317	1.99629	2.33971	3.55956	2.61957	1.09709	1.09709	5.68476	3.03839	4.57597	4.08757	3.80201	2.10863	2.05014
ADAMTS3	3.08388	1.91516	5.40292	3.53228	3.98585	1.99629	5.06148	3.81881	4.48264	2.68189	2.28242	2.20006	1.09709	1.09709	3.2261	5.61005	6.74429	6.38542
ADAMTS4	8.30022	8.16772	8.71722	7.39435	7.99535	8.58358	7.26569	8.47274	7.70031	6.77806	6.91054	6.87173	5.65117	6.33011	6.29388	3.93645	3.01703	3.53964
ADAMTS5	1.09709	1.09709	1.09709	1.09709	1.09709	1.99629	1.82902	1.09709	1.09709	3.24794	1.09709	1.09709	1.09709	1.09709	4.61516	1.09709	1.09709	1.09709
ADAMTS6	3.38929	3.12062	6.07226	1.09709	3.98585	3.8336	3.69209	5.93542	6.53966	5.69922	6.98202	5.35457	6.67222	6.76427	8.3784	4.81304	3.8998	5.4549
ADAMTS8	1.09709	1.09709	1.09709	1.09709	1.09709	1.09709	1.09709	1.09709	1.09709	3.35729	5.37794	4.40079	1.09709	1.09709	1.09709	1.09709	1.09709	1.09709
ADAMTS9	4.98308	4.85033	4.9667	3.91438	5.44916	5.96738	3.69209	4.3916	3.55135	6.4298	5.05121	4.9249	7.221	4.73848	3.49791	2.94146	1.09709	2.69505
ADAMTSL1	7.28481	7.08374	6.9688	6.74928	6.52071	6.52002	7.35764	5.8532	6.27335	6.47678	5.99471	5.89056	1.09709	6.42804	2.39652	1.09709	1.09709	1.09709
ADAMTSL2	1.09709	1.09709	1.09709	1.09709	1.09709	1.09709	1.09709	1.09709	2.61957	1.09709	1.09709	1.09709	1.09709	1.09709	1.09709	1.09709	1.09709	1.09709
ADAMTSL3	1.09709	1.09709	1.09709	1.09709	1.09709	1.09709	1.09709	2.12322	1.09709	1.91879	1.09709	4.79378	2.51764	1.09709	3.2261	1.09709	1.09709	2.42244
ADAMTSL4	1.09709	2.2395	1.09709	1.99415	1.09709	1.09709	1.09709	1.09709	1.09709	5.55324	1.09709	4.57124	1.09709	1.09709	2.88156	7.93983	7.81022	7.10673
ADAMTSL5	8.5061	8.37535	7.99077	7.69123	8.25686	8.10132	7.34771	7.51233	7.20847	7.04282	7.1388	7.33758	2.12102	4.73848	6.2239	6.16055	8.32577	6.68607
ADAP1	8.30022	7.75151	6.79859	7.74965	7.31897	7.50034	8.06657	7.48986	7.36527	7.68659	9.19504	8.06644	1.09709	5.6253	3.91758	4.54919	4.76099	4.05194
ADAP2	1.09709	1.09709	1.09709	1.09709	1.09709	1.09709	1.09709	1.09709	2.19743	2.84963	1.09709	1.09709	1.09709	1.09709	1.09709	2.63397	4.70109	3.65856
ADAR	10.2376	10.7119	9.86773	10.6794	10.0435	9.66978	10.9368	10.3604	10.5108	11.3639	12.1799	11.1398	9.26824	10.0881	9.42475	7.79146	8.41645	8.90846
ADARB1	4.64108	4.57701	3.48601	2.60625	3.78931	2.60965	5.13288	2.34155	4.85464	5.59648	2.90399	5.045	5.01015	2.67473	5.94814	2.63397	2.10863	2.69505
ADARB2	1.09709	1.09709	1.09709	1.09709	1.09709	1.09709	1.09709	1.09709	1.09709	1.09709	1.09709	1.09709	1.09709	1.09709	2.88156	1.09709	1.09709	1.09709
ADAT1	6.43805	5.42722	6.73044	5.4974	4.9907	5.63448	5.83483	5.4673	5.4809	4.30237	9.46196	6.15278	7.34585	8.2187	7.76617	5.39787	6.0821	7.09656
ADAT2	5.84018	4.6606	6.26361	5.32322	6.59142	4.94189	6.48756	6.67042	3.84882	2.24444	5.29596	4.40079	8.64707	8.36178	6.48548	5.62964	6.29851	6.45078
ADC	6.87106	5.8014	4.86088	5.52449	6.0469	5.44808	6.88107	6.02576	6.11913	5.41511	3.87345	5.25862	1.09709	1.09709	1.09709	1.89228	1.09709	2.42244
ADCK1	7.21286	6.73708	6.38261	6.09314	6.28503	6.28602	6.88794	5.7809	5.03868	5.98592	4.2715	4.30719	1.09709	1.09709	3.2261	4.41915	6.63717	4.21348
ADCK2	6.48464	4.6606	4.48611	5.08904	4.10296	3.15622	5.76181	5.08967	5.97665	2.48543	6.23324	5.20813	5.0598	6.1117	5.81159	7.61629	8.13092	7.41572
ADCK4	2.89858	5.62645	3.02064	1.09709	3.85798	3.15622	2.12167	4.08645	1.09709	2.68189	1.09709	2.20006	1.09709	6.3799	3.91758	6.07747	4.5046	5.21206
ADCK5	4.11156	4.9858	3.58062	3.29125	2.20193	1.99629	3.32324	1.83015	2.92478	2.99687	1.09709	1.09709	3.69072	4.57597	4.91219	6.77542	8.39783	7.0446
ADCY1	1.09709	1.09709	2.50385	1.09709	1.09709	2.34972	1.09709	1.09709	1.09709	1.09709	1.09709	2.62305	1.09709	1.09709	1.09709	3.07027	4.27641	5.05226
ADCY2	6.51488	8.17126	6.76977	7.89133	6.67752	6.2539	7.38218	8.46585	7.61637	6.72068	8.66229	6.39719	7.50604	5.13777	5.36763	6.608	5.90859	7.25126
ADCY3	7.30225	7.02233	6.5614	5.65273	6.57157	6.50646	6.75896	6.39841	6.0063	6.22489	6.75599	4.09895	1.09709	4.18138	3.91758	2.20828	2.10863	3.40921
ADCY4	1.09709	1.09709	1.09709	1.09709	1.09709	1.09709	1.09709	1.09709	2.19743	3.55218	1.09709	4.09895	1.09709	5.01666	2.88156	1.09709	2.50105	1.09709
ADCY5	4.74745	5.89012	2.87196	1.99415	3.382	1.09709	3.87325	4.60916	3.55135	2.99687	5.01745	6.01303	1.09709	4.18138	3.91758	2.63397	3.21127	3.65856
ADCY6	5.86389	6.22622	6.16374	5.9206	5.4708	5.36014	4.85157	5.62439	4.48264	4.96453	3.71059	1.09709	1.09709	3.93288	6.03246	2.20828	1.09709	2.69505
ADCY7	7.34495	6.89961	7.05888	5.77046	5.95789	5.58364	5.15591	4.08645	2.92478	3.94371	4.01912	2.20006	4.46259	5.70569	5.36763	4.11646	3.38013	5.63466
ADCY8	1.09709	1.09709	1.09709	4.97563	1.88763	3.42194	3.48313	1.09709	1.09709	1.09709	1.09709	1.09709	1.09709	1.09709	1.09709	1.09709	1.09709	2.05014
ADCY9	8.10539	6.99061	6.89956	7.99157	7.11472	6.49277	8.16882	7.84536	7.97949	7.62539	9.12771	7.87806	7.43287	8.45759	7.30649	4.94443	4.70109	5.81939
ADCYAP1	2.89858	2.98933	3.83036	3.99537	3.28326	4.28488	3.1412	1.09709	2.19743	2.48543	3.94819	1.09709	1.09709	4.73848	5.43123	1.09709	1.09709	1.09709
ADCYAP1R1	1.09709	1.91516	1.09709	1.09709	1.09709	1.09709	1.09709	1.09709	1.09709	1.09709	1.09709	1.09709	1.09709	1.09709	1.09709	4.46384	2.10863	1.09709
ADD1	8.79493	8.59422	8.23159	9.05323	8.57103	8.58358	9.17507	10.0515	8.878	9.42768	10.3943	9.35301	7.35578	8.85951	7.04775	5.70544	7.19631	7.51068
ADD2	6.9057	4.5333	5.56851	6.42992	5.81312	6.08161	6.41329	5.26987	6.76435	5.73834	5.59906	5.6474	2.51764	1.09709	3.2261	4.27593	7.0489	8.36842
ADD3	11.5232	12.176	11.9619	11.9402	12.3464	12.4153	11.6424	11.2371	12.3603	11.2944	11.4687	11.4044	10.4253	9.38324	9.26854	10.8407	10.13	10.8655
ADH1C	1.09709	1.09709	1.09709	1.09709	1.09709	1.09709	2.33971	1.09709	2.19743	1.09709	1.09709	1.09709	1.09709	1.09709	1.09709	2.20828	2.78697	1.09709
ADH4	2.40959	4.23818	5.2157	5.2275	4.83213	4.34776	4.76415	4.13431	3.97646	2.48543	5.11643	2.20006	1.09709	1.09709	1.09709	1.09709	1.09709	1.09709
ADH5	9.40584	9.52807	9.75958	8.28022	7.94225	8.36814	9.34193	9.83505	8.40336	8.66912	9.6229	9.23542	10.0366	9.0172	10.1385	10.2432	9.3112	9.47352
ADH6	1.09709	1.09709	1.09709	1.09709	1.09709	1.09709	1.09709	1.09709	1.09709	1.09709	1.09709	1.09709	1.09709	1.09709	4.2391	1.09709	2.78697	1.09709
ADHFE1	6.96166	8.23693	7.24481	4.97563	7.00801	7.63103	4.2652	6.35925	5.39374	5.17925	3.52568	5.25862	1.09709	1.09709	5.2313	1.89228	1.09709	1.09709
ADI1	7.74633	4.9858	5.09661	6.26335	5.4708	4.21907	5.10948	3.55956	2.92478	3.94371	1.09709	4.09895	1.09709	4.73848	1.09709	4.66831	6.98794	5.21206
ADIG	1.09709	1.09709	1.09709	1.09709	1.09709	1.09709	1.09709	1.09709	1.09709	1.09709	1.09709	2.62305	1.09709	1.09709	1.09709	1.09709	1.09709	1.09709
ADIPOQ	1.09709	1.09709	1.09709	1.09709	1.09709	1.09709	2.67198	1.09709	3.70816	1.91879	1.09709	2.20006	1.09709	1.09709	3.91758	1.09709	1.09709	3.40921
ADIPOR1	9.87941	9.87707	9.37267	10.3107	9.92243	9.52602	9.73187	10.135	9.53805	9.55072	9.88883	8.92073	9.03167	9.96716	9.09334	8.64211	8.13655	7.89793
ADIPOR2	7.60593	7.26699	7.32621	7.87042	7.39997	6.92869	7.79049	8.1648	7.6449	8.75971	8.0227	9.16129	8.804	9.22206	8.70147	9.19019	9.69741	9.06789
ADK	6.52977	6.59663	6.42018	4.76397	6.70511	6.3931	6.23068	6.02576	6.51925	5.31504	7.53904	5.79134	5.96882	5.6253	6.82962	9.15013	8.71986	8.54331
ADM	8.38858	8.54867	8.62106	8.80863	7.9538	8.74525	7.54749	8.35086	7.86292	6.83324	8.93185	6.56666	2.51764	4.39241	5.66072	7.43921	5.51747	5.79441
ADM2	1.09709	1.09709	1.09709	1.09709	1.09709	1.09709	1.09709	1.09709	1.09709	1.09709	1.09709	1.09709	1.09709	1.09709	1.09709	1.09709	4.63857	1.09709
ADNP	6.83556	6.66857	7.29958	7.00097	7.383	7.82918	7.37731	7.80952	7.27081	8.98549	8.90453	10.3278	10.9161	10.9269	11.2934	10.0169	10.014	10.3242
ADNP2	8.46024	9.14446	8.58294	8.56686	8.44037	8.72198	8.71996	9.05805	9.21565	8.97735	8.57832	8.66956	8.91898	8.01331	7.84981	8.77756	8.90269	8.84306
ADORA1	4.98308	3.93382	3.83036	4.2792	4.10296	2.99959	3.98204	3.04218	2.92478	2.84963	1.94669	3.17328	1.09709	1.09709	1.09709	1.09709	2.10863	4.05194
ADORA2A	2.40959	2.47959	1.09709	1.99415	1.09709	1.09709	1.09709	1.09709	1.09709	1.09709	1.09709	1.09709	3.40432	1.09709	1.09709	1.89228	3.01703	3.10188
ADORA2B	6.85932	6.81159	6.89067	7.55369	7.04447	7.01741	5.99629	5.65709	5.75003	5.09114	6.51216	3.98194	6.64006	3.23888	3.49791	3.72953	1.09709	2.91529
ADORA3	1.09709	1.09709	1.09709	1.09709	1.09709	1.09709	1.09709	1.09709	1.09709	1.09709	1.09709	1.09709	5.24279	1.09709	1.09709	1.09709	1.09709	1.09709
ADPGK	3.84688	5.83755	4.10557	2.81665	4.15802	3.15622	2.12167	3.81881	3.97646	5.15048	5.97731	6.15278	9.18992	9.61388	8.86546	7.91614	8.39313	7.36578
ADPRH	1.09709	1.09709	4.22518	1.09709	1.09709	1.09709	1.82902	1.09709	1.09709	1.91879	1.09709	3.17328	1.09709	4.39241	1.09709	1.09709	4.57316	2.91529
ADPRHL1	1.09709	1.09709	1.09709	1.09709	1.09709	1.09709	1.09709	1.09709	1.09709	1.09709	3.0547	2.62305	1.09709	1.09709	3.49791	1.09709	1.09709	1.09709
ADPRHL2	1.09709	2.47959	1.09709	1.09709	1.09709	1.09709	1.09709	1.09709	1.09709	1.09709	4.01912	5.82518	6.91997	5.54015	5.2313	5.30336	7.6542	5.24937
ADRA1A	1.09709	1.09709	1.09709	1.09709	1.09709	1.09709	1.09709	1.09709	1.09709	1.09709	1.09709	1.09709	1.09709	1.09709	1.09709	1.09709	1.09709	1.09709
ADRA1B	1.09709	1.09709	1.09709	2.34682	1.09709	1.09709	1.09709	1.09709	1.09709	1.09709	1.94669	1.09709	1.09709	1.09709	1.09709	1.09709	1.09709	1.09709
ADRA1D	3.84688	1.91516	3.66904	5.83673	3.71704	1.99629	3.55642	4.43026	4.39492	1.09709	7.63639	2.20006	1.09709	1.09709	1.09709	1.09709	1.09709	1.09709
ADRA2A	1.09709	1.91516	1.93022	2.60625	1.09709	3.53716	1.09709	1.09709	2.19743	1.09709	1.09709	1.09709	4.38635	1.09709	2.39652	3.18717	2.10863	3.10188
ADRA2B	1.09709	2.67536	3.02064	1.09709	1.09709	1.09709	1.09709	1.09709	1.09709	1.09709	1.09709	1.09709	1.09709	1.09709	1.09709	2.94146	1.09709	3.53964
ADRB1	1.09709	1.09709	1.09709	1.09709	1.09709	1.09709	1.09709	1.09709	1.09709	1.09709	1.09709	1.09709	1.09709	1.09709	1.09709	1.09709	1.09709	1.09709
ADRB2	1.09709	1.09709	1.09709	1.09709	1.09709	1.09709	1.09709	1.09709	1.09709	4.89675	1.09709	5.25862	7.98055	8.25915	7.00668	5.61005	7.39721	5.4549
ADRB3	1.09709	1.09709	1.09709	1.09709	1.09709	1.09709	1.09709	1.09709	1.09709	1.09709	1.09709	2.20006	1.09709	1.09709	1.09709	2.63397	5.16669	2.69505
ADRBK1	5.22255	5.72626	5.83306	5.38366	5.79609	5.09529	6.29416	6.46447	5.56307	5.75751	4.48543	6.15278	1.09709	5.35302	6.1876	6.00438	7.14138	6.10994
ADRBK2	6.45375	5.27716	5.88777	6.26335	6.23541	4.94189	6.64189	7.35212	6.78158	7.00327	7.74309	6.58651	5.36617	4.57597	3.2261	1.09709	1.09709	2.42244
ADRM1	9.71988	9.15164	8.78356	8.46593	8.44583	8.03204	8.68095	8.88115	7.6449	6.94601	4.91111	8.00879	10.032	9.57168	8.79487	8.48727	9.71819	9.00132
ADSL	9.11656	8.08004	8.21388	6.96195	6.70511	7.1278	7.92347	7.94784	6.83208	6.76865	5.90552	6.37453	9.69128	9.32091	8.69503	9.37388	9.93551	8.98763
ADSS	9.45734	9.36761	10.0344	9.59742	9.70289	10.4537	9.92457	9.55994	9.90721	10.3038	10.68	9.87257	11.3529	10.5073	10.4889	10.9599	9.40976	10.1347
ADSSL1	1.09709	1.09709	1.09709	1.09709	1.09709	1.99629	1.82902	1.09709	1.09709	1.09709	1.09709	1.09709	1.09709	1.09709	1.09709	1.09709	1.09709	1.09709
AEBP1	1.09709	1.09709	1.09709	1.09709	1.09709	1.09709	1.09709	1.09709	1.09709	1.09709	1.09709	2.62305	1.09709	1.09709	1.09709	1.09709	1.09709	2.42244
AEBP2	7.72062	8.17832	8.36596	8.0298	8.65121	8.40514	7.81952	8.68345	8.1616	9.18951	8.23137	8.97442	10.1089	9.99936	10.3358	10.0085	9.45774	10.6478
AES	6.67075	6.81159	6.62713	5.26013	4.49283	6.13549	4.22181	4.96433	5.09512	3.35729	3.79443	2.62305	1.09709	3.23888	4.08757	6.21339	5.98553	6.14986
AFAP1	3.51899	2.2395	2.50385	3.63829	4.49283	3.2958	3.92871	3.81881	2.92478	5.15048	3.31122	6.90372	5.32621	8.01331	7.65099	5.14878	6.58871	5.89184
AFAP1L1	4.33401	3.93382	3.75207	1.09709	2.62554	2.60965	3.40559	2.12322	3.16885	1.09709	1.09709	1.09709	1.09709	1.09709	3.91758	3.29436	3.38013	3.26457
AFAP1L2	7.75901	6.76547	7.42189	8.66119	8.7626	8.58035	9.62698	9.69278	9.43566	7.05834	8.6125	7.47165	7.72107	7.63716	8.58776	6.89339	7.08428	6.72622
AFF1	11.4191	11.6434	11.1554	11.2698	11.6113	11.3432	11.4582	11.6163	11.5158	11.0859	10.8267	11.2198	11.1481	10.9016	10.6493	10.517	10.3175	11.1731
AFF2	4.40099	5.89012	5.15739	4.89469	4.44959	4.0774	2.12167	4.31095	2.61957	1.09709	1.09709	2.20006	1.09709	1.09709	6.29388	2.94146	4.0039	3.10188
AFF3	7.99177	8.47037	8.10664	8.14746	8.41554	8.41606	8.166	7.56057	8.03801	8.47466	8.43608	8.34209	6.68803	7.39242	6.45526	2.20828	1.09709	5.51735
AFF4	4.0288	6.66857	6.48071	5.2275	5.77887	5.94743	5.73153	3.55956	4.78761	7.84261	5.99471	8.35371	7.55859	8.25915	9.73235	10.5755	10.4522	10.3426
AFG3L2	9.81102	9.73	9.33712	10.2733	8.86396	9.41431	10.0516	10.4666	9.47326	8.53136	9.11783	8.46507	9.72997	7.88131	6.80587	9.04847	9.3934	8.68917
AFM	1.09709	1.09709	1.09709	1.09709	1.09709	1.09709	1.09709	1.09709	1.09709	1.09709	1.09709	1.09709	1.09709	1.09709	1.09709	1.09709	1.09709	1.09709
AFMID	1.09709	3.23967	1.09709	1.09709	1.09709	1.09709	1.09709	1.09709	1.09709	1.09709	2.53033	1.09709	1.09709	1.09709	1.09709	1.09709	1.09709	4.28777
AFP	1.09709	1.09709	1.09709	1.09709	1.09709	1.09709	1.09709	1.09709	1.09709	1.09709	1.09709	1.09709	1.09709	1.09709	1.09709	1.09709	1.09709	1.09709
AFTPH	8.21992	8.66624	8.95113	8.52064	9.12445	9.82936	9.37409	8.98602	9.73219	9.45431	10.0953	9.08664	8.57238	9.0172	9.2815	9.90399	9.86099	10.3133
AGA	4.11156	3.713	4.28137	4.40216	4.53478	4.67563	3.40559	3.69533	3.97646	4.75071	1.09709	1.09709	5.65117	4.88434	5.08062	5.72378	6.57219	6.06889
AGAP1	2.89858	1.91516	3.15353	3.91438	1.88763	1.09709	5.48151	1.09709	3.37388	4.19271	3.31122	4.57124	1.09709	5.24943	5.08062	3.80201	5.25239	4.60993
AGAP2	5.63495	5.95736	4.0417	3.53228	4.61515	4.34776	3.48313	4.1806	2.19743	2.84963	4.83555	5.3074	1.09709	1.09709	6.45526	5.06475	4.19132	5.05226
AGAP3	6.69737	7.19924	5.69668	6.40103	4.83213	3.8336	4.82302	5.83903	5.88386	5.02923	2.53033	4.86085	1.09709	6.33011	1.09709	6.73986	7.48806	5.51735
AGBL1	1.09709	1.09709	2.26001	1.09709	2.20193	1.09709	1.09709	2.12322	1.09709	1.09709	1.09709	1.09709	1.09709	1.09709	1.09709	1.09709	1.09709	1.09709
AGBL3	3.08388	1.09709	3.66904	2.60625	2.78846	2.99959	2.12167	1.09709	1.09709	7.68659	5.84923	7.39496	4.30577	7.09748	7.72879	5.06475	4.63857	4.96513
AGBL5	4.11156	5.49675	6.30438	3.91438	5.3358	2.34972	5.38746	4.93788	5.56307	6.90368	4.15098	7.53429	3.40432	5.78182	5.49213	5.54962	5.64952	5.96081
AGER	1.09709	1.09709	1.09709	1.09709	1.09709	1.09709	1.09709	1.09709	1.09709	1.09709	1.09709	1.09709	4.79226	6.72628	4.91219	1.89228	3.21127	4.28777
AGFG1	9.90103	9.84529	9.96516	9.90689	9.82524	9.87755	10.1217	10.1952	10.1032	10.4514	11.0782	10.2814	11.2461	11.0102	11.0296	11.6404	11.5356	11.6061
AGFG2	7.54864	7.06102	7.27929	7.54712	6.23541	7.279	6.23068	6.07495	6.34468	6.87767	6.24782	7.50331	8.21137	8.51439	9.33224	4.66831	5.9347	6.08956
AGGF1	8.23816	7.36301	7.78065	7.96223	8.28455	8.49025	8.44517	8.20674	8.18121	8.4336	7.93538	9.13796	10.0941	9.23564	10.2614	9.6063	9.81612	9.63504
AGK	11.0813	11.0757	11.4107	11.389	11.553	11.6348	11.4648	11.7288	11.4056	11.2122	11.9036	11.3804	7.67422	8.97734	8.13342	7.55624	8.59872	8.67215
AGL	5.54975	5.5845	4.48611	4.85243	4.15802	5.77701	4.70274	6.46447	6.65638	6.11036	6.02889	4.20693	7.64211	6.05149	8.35406	8.65171	7.95101	9.28267
AGMAT	9.42188	9.26532	9.20171	8.83854	9.08825	9.5176	8.77102	9.04886	9.1207	9.67671	9.75626	8.33624	3.81407	3.93288	4.50056	1.09709	2.10863	2.69505
AGPAT1	8.29588	7.39969	6.49252	7.89651	6.46799	7.11892	7.93678	6.95273	6.86479	6.71089	8.21292	8.67421	2.12102	4.57597	5.49213	5.25366	3.78724	5.28573
AGPAT2	1.09709	1.09709	4.48611	1.09709	1.09709	1.09709	1.09709	2.80974	1.09709	1.09709	1.09709	1.09709	5.77495	6.72628	5.43123	3.93645	6.03462	3.96357
AGPAT3	7.11756	5.51919	5.65521	5.65273	6.15762	5.90668	5.55255	5.75093	5.6408	6.11036	4.48543	5.82518	6.48574	7.61655	6.36062	5.22815	6.0821	5.60621
AGPAT4	2.67998	1.09709	1.09709	1.09709	1.09709	1.09709	1.09709	1.09709	1.09709	1.09709	1.09709	1.09709	1.09709	2.67473	4.81989	6.40725	8.5191	8.49381
AGPAT5	6.04071	6.90813	5.77619	6.26335	5.82994	5.1312	5.68489	7.47162	6.17239	8.34147	6.91967	9.71927	12.3628	11.1673	12.2109	11.2826	10.7544	11.1743
AGPAT6	8.44462	7.92929	7.00221	8.49012	8.02118	7.20538	7.67609	7.97722	6.95869	7.33811	7.05012	6.91945	6.79412	6.27853	5.99092	5.94311	7.33982	6.16942
AGPAT9	8.93006	9.01647	8.82848	8.16474	8.23496	8.57711	9.82876	9.31993	9.36884	9.10238	9.44468	8.64612	9.29171	9.0483	9.36509	9.16025	8.95458	8.17902
AGPHD1	3.38929	2.98933	3.27396	2.60625	5.02041	5.02064	2.51852	4.60916	5.14941	4.71173	4.75576	6.60609	7.56716	6.64718	7.52579	6.7034	6.1726	7.10673
AGPS	9.96538	10.3245	10.6579	10.4824	10.8129	11.2225	11.505	11.5377	11.811	11.8969	12.2618	12.3345	11.6099	10.9248	11.6195	11.012	9.89459	11.0954
AGR2	4.69526	5.98983	5.42778	4.21345	4.04563	5.02064	1.09709	1.09709	3.37388	3.63997	1.09709	3.55633	1.09709	1.09709	2.88156	3.48565	3.38013	2.05014
AGR3	2.0406	2.84254	2.70248	2.60625	1.09709	2.82044	2.12167	1.09709	2.61957	1.09709	1.09709	1.09709	1.09709	1.09709	1.09709	3.07027	1.09709	2.91529
AGRN	2.40959	3.12062	1.09709	1.09709	1.88763	1.09709	3.75517	5.04084	3.16885	1.09709	1.09709	1.09709	1.09709	2.67473	6.48548	8.62517	9.26571	8.17902
AGRP	1.09709	1.91516	2.50385	1.09709	1.09709	1.09709	1.09709	1.09709	1.09709	1.09709	1.09709	1.09709	1.09709	1.09709	1.09709	1.09709	1.09709	1.09709
AGT	1.09709	1.09709	1.09709	1.09709	1.09709	1.09709	1.09709	1.09709	2.19743	1.09709	1.09709	1.09709	1.09709	1.09709	1.09709	1.09709	1.09709	1.09709
AGTPBP1	8.18275	7.65871	8.90773	9.47117	9.452	9.37755	8.14894	7.97722	8.89393	8.17351	7.75334	7.65194	7.18803	6.42804	8.53098	8.31981	7.64633	8.32117
AGTR1	1.09709	1.09709	1.93022	1.09709	1.09709	1.09709	1.09709	1.09709	1.09709	1.09709	1.09709	1.09709	1.09709	1.09709	1.09709	1.09709	1.09709	3.40921
AGTR2	2.89858	1.09709	1.09709	1.09709	1.09709	1.09709	3.03951	1.09709	1.09709	1.09709	1.09709	1.09709	1.09709	1.09709	1.09709	1.09709	1.09709	3.10188
AGTRAP	6.25304	4.48819	4.78571	3.53228	3.4739	1.09709	4.60536	3.32618	2.19743	1.09709	1.09709	4.40079	1.09709	1.09709	1.09709	7.87985	8.44394	6.96857
AGXT	1.09709	1.09709	1.09709	1.09709	1.09709	1.09709	1.09709	1.09709	1.09709	1.09709	1.09709	1.09709	1.09709	1.09709	1.09709	1.09709	1.09709	1.09709
AGXT2	4.64108	6.39328	5.52311	6.12883	5.84657	6.46499	5.9706	4.46789	3.55135	4.01025	3.94819	4.86085	1.09709	1.09709	1.09709	1.09709	1.09709	1.09709
AGXT2L1	1.09709	1.09709	1.09709	1.99415	1.09709	1.09709	1.09709	1.09709	1.09709	7.76907	7.84244	7.16357	11.5316	11.0721	11.794	7.98986	7.77458	8.93153
AGXT2L2	1.09709	1.09709	1.93022	1.09709	2.62554	1.09709	1.09709	1.09709	1.09709	6.04948	6.80609	5.89056	8.1442	6.56347	5.30108	5.48654	6.4509	5.00936
AHCTF1	9.34405	10.2586	10.1082	9.83721	10.3607	11.0269	9.64635	9.13247	10.4285	12.3665	11.0914	12.8754	13.3001	12.6057	13.3753	12.2519	11.3705	12.4767
AHCY	8.69946	8.52949	7.85109	8.21537	7.45517	7.64347	8.92588	8.68345	8.53109	8.6203	9.32439	8.00142	9.3148	8.83296	8.13342	12.0028	11.6555	11.352
AHCYL1	7.70759	8.60996	7.88283	8.05318	7.84229	8.32632	8.04523	8.20674	8.57127	7.66647	6.80609	7.96399	9.84548	10.3878	11.2945	10.7296	10.3794	10.5081
AHCYL2	10.3084	10.838	10.7487	10.5156	10.7409	10.6804	10.7882	11.1431	10.5851	11.063	11.1781	10.4094	9.51861	9.37713	8.48688	9.41672	9.83527	9.88147
AHDC1	1.09709	1.09709	1.09709	1.09709	1.09709	1.09709	2.67198	1.09709	2.19743	1.09709	1.09709	4.86085	1.09709	1.09709	1.09709	2.4426	3.01703	2.91529
AHI1	7.63375	7.19924	7.72172	7.0668	7.7526	8.01299	7.67211	8.05887	8.59095	7.08889	6.20363	8.19477	7.9216	6.87255	8.44138	8.54762	8.76416	9.46959
AHNAK	2.40959	4.81435	1.09709	3.73662	5.02041	3.2958	2.67198	6.65433	2.61957	8.89549	5.11643	9.2665	9.99434	8.74075	11.0487	13.895	13.5143	13.7273
AHNAK2	1.09709	1.09709	1.09709	1.09709	1.09709	1.09709	1.82902	3.14396	1.09709	1.91879	1.09709	4.09895	1.09709	1.09709	1.09709	1.09709	1.09709	2.69505
AHR	8.83442	8.84089	9.36627	9.02512	9.14809	8.96931	9.441	9.19492	9.70761	10.6236	10.2233	10.9915	10.3378	9.88769	8.98653	5.25366	6.43271	7.26948
AHRR	1.09709	1.09709	1.09709	1.09709	1.09709	1.09709	1.09709	1.09709	1.09709	1.09709	1.09709	1.09709	1.09709	1.09709	1.09709	1.09709	1.09709	1.09709
AHSA1	11.4711	10.7003	10.2814	11.583	10.8714	10.5933	12.017	11.7535	11.1485	10.6899	11.2716	10.5972	10.25	10.1432	9.78489	10.6171	10.8232	10.3383
AHSA2	5.91018	4.12426	6.76004	6.37155	5.94251	5.79945	5.46319	5.48562	5.39374	3.72243	1.94669	5.25862	1.09709	7.34309	5.71279	7.79146	6.53856	7.31405
AHSG	1.09709	1.09709	1.09709	1.09709	1.09709	1.09709	2.67198	1.09709	1.09709	1.09709	1.09709	1.09709	1.09709	1.09709	1.09709	4.3253	3.01703	2.69505
AHSP	1.09709	1.09709	1.09709	1.09709	1.09709	1.09709	1.09709	1.09709	1.09709	1.09709	1.09709	1.09709	1.09709	1.09709	1.09709	1.09709	1.09709	1.09709
AICDA	1.09709	1.09709	1.09709	1.09709	1.09709	1.09709	1.09709	1.09709	1.09709	5.57502	1.09709	5.48744	3.2342	6.33011	7.18291	5.48654	7.34955	6.14986
AIDA	5.39545	6.21253	5.35188	5.01444	5.04952	6.37828	5.44463	5.44873	6.29752	6.56637	5.6439	6.73616	6.16248	5.54015	6.25932	5.39787	5.07554	5.66254
AIF1	1.09709	1.09709	1.09709	1.09709	1.09709	1.09709	1.09709	1.09709	1.09709	1.09709	1.09709	3.17328	4.22029	1.09709	4.08757	5.50787	5.48247	4.05194
AIF1L	1.09709	1.09709	3.27396	3.29125	3.71704	1.99629	1.09709	2.34155	1.09709	1.09709	1.09709	2.20006	5.88891	5.92296	6.07284	9.49076	9.15917	8.98211
AIFM1	8.16856	8.13546	7.62853	7.22345	6.68678	7.40856	7.93347	8.23943	8.1747	8.34147	5.75023	6.52612	4.12928	1.09709	4.2391	9.66907	9.33586	9.03632
AIFM2	3.63727	4.00024	3.15353	4.45985	1.09709	1.09709	1.09709	1.09709	1.09709	1.09709	1.09709	2.20006	1.09709	1.09709	6.32764	6.98736	8.34047	7.42387
AIFM3	1.09709	1.09709	1.09709	1.09709	1.09709	1.09709	2.51852	1.09709	2.19743	2.99687	1.09709	2.62305	1.09709	1.09709	1.09709	1.09709	1.09709	1.09709
AIM1L	7.37822	5.13888	3.83036	5.26013	3.64073	4.21907	4.73378	5.72033	4.39492	2.48543	2.90399	2.62305	1.09709	1.09709	1.09709	8.30469	9.01997	8.04795
AIMP1	8.68624	8.21993	9.08381	7.20686	7.60911	8.01778	5.86303	5.24855	6.71137	7.21888	4.48543	7.08205	11	11.1296	10.9827	11.2498	10.0928	10.6677
AIMP2	8.01839	7.64859	6.14889	7.07596	6.37941	5.02064	6.31471	7.10837	5.14941	6.38124	6.11095	6.39719	9.19546	6.97328	7.16436	7.78711	8.46646	7.94403
AIP	5.02588	3.12062	4.74658	2.60625	5.26322	4.34776	3.81548	1.09709	4.09336	3.24794	1.09709	6.54653	7.30542	3.23888	3.2261	4.059	6.72946	3.96357
AIPL1	1.09709	4.57701	1.09709	2.34682	2.43508	2.82044	1.09709	1.09709	1.09709	1.09709	1.09709	1.09709	1.09709	1.09709	1.09709	1.09709	1.09709	1.09709
AIRE	1.09709	1.09709	1.09709	1.09709	1.09709	1.09709	1.09709	2.12322	1.09709	1.09709	1.09709	1.09709	1.09709	1.09709	1.09709	1.89228	1.09709	2.69505
AJAP1	1.09709	1.09709	1.09709	1.09709	1.09709	1.09709	1.09709	1.09709	1.09709	1.09709	1.09709	1.09709	1.09709	1.09709	1.09709	1.09709	1.09709	1.09709
AK1	2.0406	1.91516	1.09709	1.09709	1.09709	1.09709	1.82902	1.09709	1.09709	1.09709	1.09709	3.37861	1.09709	1.09709	2.39652	2.94146	1.09709	4.28777
AK2	10.4714	10.5655	10.0161	10.0073	10.0372	10.4089	10.225	10.9238	10.2939	9.25999	10.9709	9.60721	9.2943	9.46621	9.22893	10.4115	10.09	10.0008
AK3L1	9.17688	9.31737	9.28379	9.14315	9.29448	9.36822	9.9714	10.288	9.68948	9.67293	10.3435	9.44553	9.18436	8.76904	10.0729	10.7301	10.8738	10.7331
AK5	1.09709	1.09709	1.09709	1.09709	1.09709	1.09709	1.09709	1.09709	1.09709	1.09709	1.09709	2.20006	1.09709	1.09709	2.39652	4.41915	4.87371	5.28573
AK6	9.02763	9.00858	9.61997	8.33085	8.77349	8.94439	8.71418	8.76805	8.31738	9.63074	8.27825	10.3085	11.0733	10.4297	11.42	10.837	9.47117	10.3618
AK7	1.09709	1.09709	1.09709	2.34682	6.28503	5.26646	1.09709	1.09709	3.16885	2.68189	1.09709	3.17328	5.47977	3.23888	5.60669	4.9127	5.21018	4.48971
AKAP1	8.65604	8.64857	8.37873	8.02507	7.62845	7.66804	9.43398	9.24677	8.66244	8.96711	8.79222	7.97908	8.73339	9.56631	9.05358	7.90815	9.29619	8.8461
AKAP10	9.37115	9.35677	9.65189	9.40727	9.16309	9.59329	9.41389	9.75346	9.84506	9.50757	10.5197	10.0897	8.13846	9.05598	8.96526	7.82153	8.06163	8.67557
AKAP11	11.6739	11.9507	12.2896	12.2047	12.5156	13.0007	12.5897	12.6096	13.086	11.9503	11.8967	11.6368	11.4888	10.9538	10.7768	10.266	10.2029	10.5186
AKAP12	8.69286	9.14446	8.4681	8.38346	7.87908	8.3147	8.38332	8.91359	8.85377	8.00757	8.34415	7.92556	3.81407	5.44963	6.25932	11.3673	11.1861	11.9866
AKAP13	6.58783	7.00656	5.90555	6.90138	7.12156	5.70751	6.9285	7.72353	7.68207	5.39074	2.90399	7.76943	9.35249	10.4848	10.5294	9.54969	10.4835	10.6847
AKAP3	1.09709	1.09709	1.09709	1.09709	1.09709	1.09709	1.09709	1.09709	1.09709	1.09709	1.09709	1.09709	1.09709	1.09709	1.09709	1.09709	1.09709	2.05014
AKAP4	2.40959	4.18237	1.09709	2.9955	1.88763	5.1312	1.82902	3.14396	4.09336	2.24444	1.09709	2.92882	1.09709	1.09709	1.09709	1.09709	1.09709	1.09709
AKAP5	2.0406	4.48819	1.93022	1.09709	2.43508	1.09709	2.12167	1.09709	1.09709	3.94371	1.09709	3.55633	1.09709	1.09709	2.39652	1.09709	4.70109	4.13504
AKAP6	9.09421	9.77954	9.18545	9.17973	9.59645	9.48168	9.5811	9.72295	9.8512	9.63721	8.9915	9.50928	8.83982	8.9854	6.36062	8.20719	8.30593	8.94859
AKAP7	4.2637	6.09806	5.83306	4.07191	4.61515	6.62417	4.57135	6.72533	4.91866	6.06495	8.12094	6.15278	6.59043	6.94048	6.48548	7.58157	6.77348	7.67688
AKAP8	7.61991	7.6435	7.62853	8.44132	8.26615	7.49348	8.33387	8.25017	7.92626	9.01163	9.25757	8.93628	9.69715	9.64982	9.71014	10.1456	9.26827	9.62623
AKAP8L	6.46928	4.70062	6.00788	7.99157	5.65213	5.36014	5.74675	6.15717	5.94638	8.36662	5.43011	9.15134	8.75606	9.85287	9.09334	6.66599	8.71986	8.05322
AKIP1	8.55783	8.50725	8.08342	10.1112	9.03491	9.39972	8.77287	8.13904	8.37527	6.91225	6.24782	7.93333	8.43394	7.82853	8.42589	8.23618	7.83812	7.06561
AKIRIN1	6.87106	7.54868	7.7066	7.35725	7.51354	6.46499	7.24443	7.23809	7.11641	8.76444	8.17911	9.40141	10.955	9.35241	10.162	10.1783	9.46671	10.0569
AKIRIN2	12.0486	12.3951	12.3949	12.7232	12.6866	12.9599	12.6799	13.0239	12.4055	13.7577	13.8289	12.6938	13.7076	12.3858	12.3797	9.98023	9.59077	9.43973
AKNA	1.09709	1.09709	1.09709	1.09709	1.09709	1.09709	2.12167	1.09709	1.09709	1.09709	1.09709	2.92882	1.09709	3.93288	4.2391	3.57191	3.8998	4.87234
AKNAD1	7.46594	6.25322	7.74657	6.16365	6.81049	7.02694	4.60536	6.72533	5.71454	4.86162	3.71059	6.0985	1.09709	5.01666	2.39652	4.3253	1.09709	2.42244
AKR1A1	9.02501	8.21993	8.69952	6.82733	6.17088	4.98181	5.44463	5.29088	4.91866	6.44169	1.09709	5.79134	6.79412	6.97328	6.62772	8.00117	8.06753	7.24207
AKR1B1	11.5049	11.1453	10.883	10.9648	10.6912	10.5609	10.047	10.0291	9.66415	9.21915	9.78527	8.5331	9.94257	9.06361	8.78882	8.40739	8.50177	7.48752
AKR1B10	1.09709	1.09709	1.09709	1.09709	2.62554	1.09709	1.09709	1.09709	1.09709	1.09709	1.09709	1.09709	1.09709	1.09709	1.09709	1.09709	1.09709	1.09709
AKR1C3	3.08388	4.5333	2.70248	1.09709	2.20193	4.46568	2.12167	1.09709	2.19743	2.99687	1.09709	3.85416	3.40432	4.18138	1.09709	3.29436	4.97819	3.76792
AKR1C4	1.09709	1.09709	1.09709	1.09709	1.09709	1.09709	1.09709	1.09709	1.09709	1.09709	1.09709	1.09709	1.09709	1.09709	1.09709	2.63397	3.01703	1.09709
AKR1D1	1.09709	1.09709	1.09709	1.09709	1.09709	1.09709	1.09709	1.09709	1.09709	1.09709	5.97731	1.09709	1.09709	1.09709	1.09709	1.09709	2.50105	1.09709
AKR1E2	1.09709	1.09709	1.09709	1.09709	1.09709	1.09709	1.09709	1.09709	1.09709	2.84963	1.09709	2.20006	1.09709	1.09709	3.72378	4.9127	4.5046	3.96357
AKR7A2	7.84482	6.72749	6.66935	6.89103	6.83567	4.52115	5.91782	5.88113	6.14601	3.55218	6.31859	4.86085	2.51764	5.98866	3.72378	5.22815	5.58501	5.42262
AKR7A3	5.10782	4.00024	4.38744	5.01444	4.31133	3.15622	3.40559	3.62914	2.19743	1.09709	4.79621	2.62305	3.2342	1.09709	1.09709	3.29436	4.27641	4.35834
AKT1	5.97692	4.91967	3.83036	6.73777	4.72777	4.0774	5.94445	5.94868	5.8185	5.8497	6.48781	6.0985	2.51764	5.85412	2.88156	6.18721	6.60505	5.6899
AKT1S1	9.546	9.24866	8.47109	8.80312	8.54583	8.58681	8.67897	9.32882	7.76237	7.75485	8.46442	7.77808	7.06022	9.22887	7.40459	7.47748	7.91217	7.59978
AKT2	4.46493	5.13888	3.38422	3.53228	4.15802	3.42194	3.32324	3.14396	4.64329	3.87382	3.79443	3.85416	8.22769	8.50321	6.9857	6.58814	8.04975	7.48752
AKT3	7.71412	7.95827	8.65033	8.0345	8.71817	9.0131	9.02736	9.45017	9.32251	10.0186	10.4243	10.2995	9.63531	8.73119	10.2058	8.50326	8.29591	8.43449
AKTIP	10.1011	10.4832	10.343	10.436	10.1376	10.578	10.5535	10.9459	10.4821	10.2725	11.1288	10.0704	8.35197	9.56631	8.64907	9.30562	9.34804	8.29027
ALAD	9.44953	8.05726	8.95113	9.2603	8.17704	7.69816	6.09467	7.79859	6.47755	5.73834	3.0547	3.85416	5.36617	5.70569	3.72378	8.85229	9.19466	8.72921
ALAS1	8.40885	7.53226	8.18509	8.40543	8.31172	8.0273	7.48996	8.02176	7.70031	7.31891	7.65837	6.54653	7.11972	7.46339	6.92087	9.47868	9.09414	8.46248
ALAS2	1.09709	1.09709	1.09709	1.09709	1.09709	1.09709	1.09709	1.09709	1.09709	1.09709	1.09709	4.57124	1.09709	4.88434	5.55055	5.61005	6.50414	5.74311
ALB	2.40959	1.09709	1.09709	1.09709	2.20193	2.34972	1.09709	2.12322	3.37388	3.24794	1.09709	1.09709	1.09709	1.09709	1.09709	1.09709	1.09709	1.09709
ALCAM	4.46493	4.6606	5.56851	4.71759	5.79609	5.65923	5.9312	6.64623	5.91546	4.86162	4.48543	4.20693	5.0598	2.67473	6.39286	4.97547	4.27641	4.42555
ALDH16A1	3.84688	1.09709	2.70248	1.09709	1.88763	2.82044	4.17703	1.09709	2.19743	6.11036	1.94669	3.55633	7.45151	6.33011	5.85856	6.80152	7.82424	6.00502
ALDH18A1	7.73994	7.45302	7.81865	7.96223	8.25686	8.27926	7.47635	7.97722	7.22116	7.11139	7.5914	8.51251	8.86089	8.6524	8.58078	7.52525	8.49302	7.74357
ALDH1A1	9.77244	10.4464	10.3624	9.05555	10.2604	9.10592	8.33889	9.58454	10.2559	9.77976	10.2606	9.06559	1.09709	5.92296	6.7322	6.87712	6.92428	7.24207
ALDH1A2	6.98345	6.98257	6.20739	7.91195	7.80028	7.91891	6.0707	7.05425	7.29501	5.20746	7.2443	5.82518	5.77495	3.62984	1.09709	2.20828	1.09709	1.09709
ALDH1A3	1.09709	3.54314	1.09709	4.85243	2.9317	4.21907	2.51852	2.12322	2.61957	5.31504	5.57611	4.30719	4.22029	2.67473	1.09709	7.93983	6.29851	6.93471
ALDH1B1	2.89858	5.42722	4.16665	3.53228	1.88763	3.42194	3.55642	5.24855	1.09709	1.09709	4.01912	1.09709	4.22029	1.09709	1.09709	1.09709	1.09709	1.09709
ALDH1L1	1.09709	1.09709	1.09709	1.09709	1.09709	1.09709	1.09709	1.09709	1.09709	1.09709	1.09709	1.09709	1.09709	1.09709	1.09709	1.09709	1.09709	1.09709
ALDH1L2	6.34009	6.21253	5.32566	5.55107	5.04952	6.22105	5.79146	4.70659	4.48264	6.16877	3.42276	3.85416	5.58505	1.09709	2.88156	8.09911	7.74541	8.70264
ALDH2	6.45375	6.94169	5.37762	5.38366	5.87927	4.40795	6.20889	3.62914	5.52258	4.49901	6.11095	5.89056	3.81407	8.0445	3.91758	5.22815	7.47923	7.10673
ALDH3A1	1.09709	1.09709	1.09709	1.09709	1.09709	1.09709	1.09709	1.09709	1.09709	1.09709	1.09709	2.20006	2.80632	1.09709	1.09709	1.09709	2.10863	2.42244
ALDH3A2	7.68117	7.64859	7.25177	7.01056	7.12837	6.7675	7.59445	7.22726	7.06103	5.90231	4.83555	6.83901	1.09709	4.73848	6.03246	7.88799	8.67803	7.72389
ALDH3B1	2.0406	2.67536	1.93022	1.09709	1.09709	2.34972	1.09709	1.09709	1.09709	2.84963	1.94669	3.71334	1.09709	1.09709	1.09709	1.09709	1.09709	1.09709
ALDH4A1	5.39545	3.63072	1.09709	3.73662	4.76341	5.58364	4.76415	4.03688	4.3014	1.09709	3.79443	4.40079	1.09709	1.09709	5.55055	7.69729	9.3112	8.0741
ALDH5A1	8.76695	8.13546	8.3368	7.8058	7.94611	8.19303	7.93678	8.08908	7.29501	7.8017	7.3013	7.77808	6.55637	6.60593	6.60037	7.85929	8.46646	8.43449
ALDH6A1	2.89858	3.54314	4.48611	5.19412	5.40489	4.40795	4.13077	4.43026	2.92478	6.03386	5.17881	6.70018	6.80866	5.44963	7.30649	8.67777	9.10279	9.27142
ALDH7A1	9.4651	9.45589	9.09739	8.92727	9.36245	9.06258	9.57685	9.31482	9.54563	9.20702	9.25216	9.9065	8.43394	9.51156	10.3086	10.1791	9.85247	10.1285
ALDH8A1	3.38929	4.4416	5.54599	4.62003	4.72777	4.52115	4.22181	4.57514	4.20123	3.55218	1.09709	3.71334	4.38635	5.85412	5.99092	2.63397	2.10863	2.91529
ALDH9A1	4.84642	4.29185	5.24399	6.27931	4.61515	6.02563	5.58679	5.64083	6.11913	5.77643	5.59906	5.40024	7.64211	6.68727	7.21932	5.59019	5.88201	7.11683
ALDOA	9.32498	8.91455	7.6124	9.45896	8.52018	8.13695	8.71031	8.45197	8.08734	8.21218	8.85066	8.69263	9.03477	10.3097	10.176	10.7216	11.3705	10.867
ALDOB	3.63727	1.09709	2.26001	2.81665	1.09709	4.46568	3.32324	1.83015	1.09709	1.09709	3.71059	3.55633	1.09709	5.6253	4.61516	6.36118	4.27641	5.00936
ALDOC	7.97556	7.33171	6.9688	6.7027	6.17088	4.00079	6.31471	5.332	5.43798	6.183	5.82997	6.96564	4.53493	6.56347	5.36763	6.52686	7.80317	6.26338
ALG1	4.74745	2.84254	4.0417	1.99415	3.06	2.60965	4.67102	2.80974	3.84882	4.99725	4.75576	5.82518	7.28478	8.14865	6.9428	7.31787	7.3878	6.58782
ALG10	2.67998	4.29185	3.66904	4.97563	3.06	4.28488	3.98204	5.60776	5.97665	1.09709	6.84495	6.23055	5.32621	6.42804	6.36062	8.54247	6.69935	8.19341
ALG11	8.42087	7.14265	8.22454	7.11205	6.75876	6.40776	6.9285	7.91449	6.86479	6.01805	8.22033	6.80554	7.92827	8.66248	8.31255	8.61784	8.42567	8.24955
ALG12	2.40959	1.09709	1.09709	1.99415	3.06	1.99629	2.33971	3.14396	1.09709	4.24861	2.73205	1.09709	1.09709	2.67473	1.09709	2.63397	4.43255	3.10188
ALG13	11.3433	11.5997	11.7063	11.0694	11.5555	11.8693	11.1069	11.0009	11.6561	10.4179	11.7681	10.3813	7.46992	8.51439	8.41024	1.89228	3.66463	4.82358
ALG14	9.29045	8.80487	9.29057	8.42349	7.76576	8.08317	7.05598	8.49998	7.01806	6.86006	6.78626	4.40079	4.38635	5.78182	3.72378	7.97082	7.08428	6.87646
ALG2	5.3625	7.41171	6.07226	6.64228	6.86042	6.53346	5.73153	5.81026	5.34809	8.43062	5.35113	8.35371	10.6088	9.81267	9.56921	9.02281	9.0321	8.50538
ALG3	6.62989	6.3811	5.63402	6.84888	6.29717	6.08161	5.62024	7.22726	4.3014	4.78864	6.81591	5.95309	8.57663	8.6725	7.59668	7.70653	7.35921	8.50538
ALG5	5.14709	3.79061	3.66904	3.73662	2.78846	5.50385	4.53652	3.4862	4.48264	5.90231	2.28242	5.4445	9.13042	6.83735	9.09823	9.56246	8.68573	7.51832
ALG6	8.7352	9.33799	9.93197	9.11897	9.74668	10.5176	9.37286	9.99278	10.0058	8.90839	9.60179	9.19399	8.77839	8.48058	9.12725	8.76214	8.21311	8.15962
ALG8	8.91597	9.18003	8.88329	9.05091	8.73164	9.05328	8.63269	9.41004	8.07342	7.71134	8.55801	6.85546	7.46992	5.98866	8.41024	9.1552	7.6542	9.08341
ALG9	6.85932	6.50978	7.07467	6.89103	7.094	7.10099	6.94176	7.22182	6.81544	6.54449	5.79065	7.18975	6.64006	5.54015	6.80587	7.37692	7.33003	7.27851
ALK	2.0406	1.09709	1.09709	1.09709	1.09709	1.09709	1.09709	1.09709	1.09709	1.09709	1.09709	1.09709	1.09709	1.09709	1.09709	4.66831	4.81846	5.17375
ALKBH1	7.80255	7.19229	8.29698	8.52064	8.27231	8.78509	8.25636	8.3333	8.96729	9.58058	9.87481	9.43189	10.4205	9.79902	10.5775	8.34073	8.65076	7.62122
ALKBH2	8.7575	9.16591	8.81444	8.31159	8.90219	7.82918	8.63269	8.26348	8.41445	7.42448	7.083	7.43928	8.75231	8.71189	7.52579	8.05278	8.91256	8.22642
ALKBH3	7.35334	6.95818	6.9518	6.51326	5.95789	6.67355	6.78127	6.02576	6.81544	2.84963	5.23858	4.98621	3.92728	6.3799	6.2239	7.11773	7.4614	7.59978
ALKBH4	3.51899	2.98933	3.02064	1.99415	2.20193	1.09709	2.51852	1.09709	1.09709	3.63997	1.09709	2.62305	6.87923	5.70569	5.85856	5.95867	7.62247	5.63466
ALKBH5	11.1707	10.6586	10.1983	9.68685	9.0547	9.37569	11.1888	11.4497	10.6463	10.1602	11.1474	9.93773	8.38628	8.60087	7.88422	8.21368	9.07082	7.41572
ALKBH6	5.3625	4.4416	3.48601	2.9955	3.92339	4.0774	3.48313	1.09709	1.09709	1.91879	3.71059	2.62305	1.09709	1.09709	1.09709	3.18717	4.27641	4.13504
ALKBH7	8.04453	6.48722	6.58364	4.85243	5.49211	4.57454	6.51446	6.95273	6.11913	5.86745	5.29596	5.95309	7.01079	5.35302	5.30108	6.32563	6.78786	5.09391
ALKBH8	5.54975	4.77744	6.59464	5.60279	6.07539	7.43743	6.03397	7.33205	6.97376	8.08537	4.67124	6.32812	6.50373	7.94882	7.59668	8.06361	7.3688	8.16449
ALLC	6.83556	6.17066	6.29092	6.47219	6.30921	4.90082	5.73153	5.08967	4.3014	5.81353	3.0547	4.57124	1.09709	5.01666	1.09709	2.20828	2.50105	4.35834
ALMS1	12.4958	13.0589	12.9789	12.5932	13.0587	13.4001	13.4375	13.2899	13.6008	13.3569	13.0304	13.3707	12.764	12.6827	12.8941	10.9068	10.6102	11.2582
ALOX12	7.70103	7.19924	7.09803	5.74767	6.55144	5.68357	7.13896	6.33927	7.29501	7.50597	4.87383	7.55457	4.79226	1.09709	3.49791	3.18717	4.87371	5.05226
ALOX12B	4.11156	3.54314	2.70248	2.60625	2.78846	1.99629	1.09709	2.34155	2.19743	1.09709	1.09709	2.20006	1.09709	5.13777	1.09709	1.09709	1.09709	2.05014
ALOX12E	1.09709	2.47959	2.26001	1.09709	1.09709	4.34776	2.67198	1.09709	3.55135	1.09709	1.09709	4.57124	1.09709	2.67473	4.61516	1.09709	1.09709	3.76792
ALOX15	1.09709	3.63072	2.70248	1.09709	2.43508	2.34972	3.1412	1.09709	1.09709	1.09709	1.09709	3.17328	1.09709	1.09709	1.09709	1.09709	4.35664	1.09709
ALOX15B	7.18493	5.81959	5.59068	7.61155	6.97817	6.98844	4.82302	4.85548	6.81544	5.57502	6.52419	7.17672	9.50305	1.09709	3.2261	1.89228	2.78697	4.60993
ALOX5	1.09709	1.09709	1.09709	1.09709	1.09709	1.09709	2.12167	1.09709	1.09709	1.09709	1.09709	1.09709	1.09709	1.09709	1.09709	4.11646	4.19132	3.40921
ALOX5AP	4.52611	1.09709	1.09709	1.09709	1.09709	1.09709	1.09709	1.09709	1.09709	1.09709	1.09709	1.09709	1.09709	1.09709	1.09709	1.09709	1.09709	1.09709
ALPI	1.09709	1.09709	1.09709	1.09709	1.09709	1.09709	1.09709	1.09709	1.09709	1.09709	1.09709	4.09895	1.09709	6.72628	4.81989	4.66831	5.44659	3.65856
ALPK1	2.0406	1.91516	3.15353	1.99415	1.09709	1.09709	4.70274	1.09709	1.09709	1.09709	1.09709	1.09709	1.09709	1.09709	4.08757	1.09709	1.09709	1.09709
ALPK2	1.09709	1.09709	1.09709	1.09709	1.09709	1.09709	1.09709	1.09709	1.09709	1.09709	1.09709	1.09709	1.09709	1.09709	1.09709	1.09709	1.09709	1.09709
ALPL	4.93896	4.73955	5.49987	4.97563	4.61515	4.72361	4.67102	1.83015	4.09336	6.11036	4.01912	3.17328	1.09709	1.09709	3.2261	3.80201	3.21127	5.05226
ALS2	7.51164	8.5676	7.78065	7.94232	8.14383	7.76231	8.14034	8.78845	8.43637	6.99523	7.32897	7.09596	4.73215	7.21183	8.31255	9.71556	9.33586	9.73675
ALS2CL	3.08388	1.09709	1.09709	1.09709	1.09709	1.09709	1.09709	1.09709	1.09709	1.09709	1.09709	1.09709	1.09709	1.09709	1.09709	5.14878	6.8162	5.24937
ALS2CR11	1.09709	1.09709	4.28137	1.09709	1.09709	2.34972	1.09709	3.04218	4.71728	1.09709	1.09709	3.17328	1.09709	3.23888	5.08062	3.07027	1.09709	1.09709
ALS2CR12	1.09709	1.09709	1.09709	1.09709	1.88763	1.09709	1.09709	1.09709	1.09709	1.09709	1.09709	1.09709	1.09709	1.09709	1.09709	1.09709	1.09709	1.09709
ALS2CR13	12.0547	12.0856	12.3583	12.3863	12.7379	12.4619	12.5607	12.5613	12.6682	12.5449	12.8856	12.5006	11.0733	10.816	10.3604	9.03753	8.5234	8.58391
ALS2CR4	4.52611	5.13888	6.20739	3.15188	5.81312	5.55753	3.98204	7.06646	4.71728	7.82003	6.91054	6.32812	7.36565	6.16948	6.11212	6.49521	3.52988	6.55847
ALS2CR8	6.62989	6.08309	6.96032	6.26335	6.26043	7.47967	6.49658	6.49188	6.55978	7.31891	9.66829	8.08748	7.90816	8.6725	9.45177	7.91614	8.12527	8.04267
ALX1	10.0923	10.2018	10.3736	10.5406	10.3218	9.80742	10.0607	9.08229	9.61214	9.82808	11.3228	10.2208	10.4146	8.70215	9.16039	1.89228	5.74116	4.28777
ALX3	1.09709	2.98933	1.09709	1.09709	2.20193	1.09709	1.09709	1.09709	2.19743	1.09709	1.09709	1.09709	1.09709	1.09709	1.09709	1.09709	2.10863	1.09709
ALX4	1.09709	1.09709	1.09709	1.09709	1.09709	1.09709	1.09709	1.09709	1.09709	1.09709	1.09709	1.09709	1.09709	1.09709	1.09709	1.09709	1.09709	2.05014
AMAC1L3	1.09709	1.09709	4.6223	1.09709	3.4739	1.09709	2.12167	2.12322	2.19743	3.63997	1.09709	2.20006	1.09709	1.09709	1.09709	1.09709	1.09709	2.42244
AMACR	2.40959	1.09709	2.70248	1.09709	2.62554	4.00079	2.12167	1.09709	3.97646	1.09709	1.09709	1.09709	2.12102	7.12693	6.4244	6.90948	5.37204	6.49792
AMBN	1.09709	1.09709	1.09709	1.09709	1.09709	1.09709	1.09709	1.09709	1.09709	1.09709	1.09709	2.20006	1.09709	1.09709	1.09709	1.09709	1.09709	1.09709
AMBP	1.09709	1.09709	1.09709	1.09709	1.09709	1.09709	1.09709	1.09709	1.09709	1.09709	1.09709	1.09709	1.09709	1.09709	1.09709	1.09709	1.09709	1.09709
AMBRA1	9.39369	9.45444	8.7979	9.16907	9.06183	8.75675	9.37164	9.63354	9.90917	9.09863	9.43516	9.88464	8.39112	8.75024	8.86546	7.61138	8.34047	8.6163
AMD1	11.2632	11.4402	11.885	12.0907	12.3796	12.1753	11.9983	12.2053	11.9185	13.187	13.2614	12.9948	13.6242	13.4221	13.0277	11.0093	10.5086	10.5271
AMDHD1	7.07761	7.26036	6.89956	7.08507	7.5239	7.64965	8.34139	8.21498	8.79136	7.40033	8.71305	7.21546	6.01973	7.21183	7.04775	3.29436	3.01703	3.65856
AMDHD2	2.40959	3.86407	3.15353	1.09709	1.09709	1.09709	1.82902	3.32618	1.09709	1.91879	1.09709	1.09709	3.03839	6.51973	2.39652	5.64897	6.75896	4.48971
AMELX	1.09709	1.09709	1.09709	1.09709	1.09709	1.09709	1.09709	1.09709	1.09709	1.09709	1.09709	1.09709	1.09709	1.09709	1.09709	1.09709	1.09709	3.26457
AMFR	10.1233	9.91028	9.85978	10.8024	10.7236	11.0539	10.6796	10.2776	10.6058	9.2997	9.80264	8.63187	7.63398	5.01666	6.92087	9.38543	9.0501	8.98211
AMH	1.09709	2.84254	1.93022	1.09709	1.09709	1.99629	1.09709	1.09709	2.19743	1.09709	1.94669	2.62305	3.2342	5.54015	4.08757	1.09709	1.09709	2.05014
AMHR2	1.09709	1.09709	1.93022	1.09709	1.09709	1.09709	1.09709	1.09709	2.92478	1.09709	1.09709	2.62305	2.51764	4.39241	4.81989	1.89228	5.21018	5.5772
AMICA1	9.13614	9.33957	8.50934	8.39815	7.82563	7.59945	7.75335	8.51786	8.28754	8.28324	9.83557	6.64446	5.19919	5.78182	4.08757	1.89228	3.66463	2.69505
AMIGO1	9.45149	9.38296	8.49768	8.41268	8.73164	8.15008	9.58533	9.50274	9.46261	9.55072	9.50201	9.02618	5.24279	7.00534	5.2313	3.29436	6.91121	4.7731
AMIGO2	3.51899	1.09709	3.15353	2.81665	4.211	6.79006	4.34818	3.32618	6.47755	11.2621	10.9399	11.563	12.3744	11.1168	11.2816	8.22336	8.22372	8.22642
AMIGO3	5.10782	4.5333	2.26001	3.63829	3.06	1.99629	2.80733	1.83015	3.37388	1.09709	1.09709	3.37861	6.48574	5.13777	3.91758	7.58658	7.87225	6.67244
AMMECR1L	7.22205	7.55412	6.60555	6.60477	6.18402	5.50385	6.61729	8.37803	7.14332	7.87364	8.20921	8.61265	9.09529	8.37411	8.60849	6.2391	8.35984	7.47187
AMN	3.63727	3.93382	2.50385	1.09709	1.88763	1.99629	1.82902	1.09709	1.09709	1.09709	1.09709	1.09709	1.09709	1.09709	1.09709	2.4426	3.01703	3.40921
AMN1	7.27601	8.28347	8.38191	7.78919	8.1966	8.66515	7.77945	8.00917	8.39219	7.82457	8.41364	7.12338	2.12102	4.18138	6.36062	6.4519	6.03462	6.8883
AMOT	10.4323	10.1162	10.1572	10.2268	10.3196	10.4713	10.3328	10.1226	10.2279	10.2899	10.7145	9.97395	6.70367	7.50883	6.75718	8.89533	9.705	9.79293
AMOTL1	7.89165	7.77496	6.58364	8.08075	7.32491	6.74458	7.23369	7.02329	6.41265	6.66093	7.89892	7.1369	6.95959	7.99745	5.81159	6.26435	7.07258	7.35729
AMOTL2	3.51899	4.12426	1.09709	1.09709	3.17646	2.60965	1.09709	3.81881	1.09709	2.48543	1.09709	1.09709	1.09709	1.09709	5.15794	5.86266	6.27827	6.77805
AMPD1	2.40959	1.91516	1.09709	1.09709	1.09709	1.09709	1.09709	1.09709	2.61957	7.60968	6.30471	6.75382	2.51764	6.3799	5.94814	3.57191	3.66463	4.35834
AMPD2	8.0078	6.22622	6.23578	7.43764	6.32115	5.88587	7.01263	7.59888	7.38795	5.06052	4.71413	6.30434	5.24279	8.23231	5.76304	5.12131	5.21018	5.38961
AMPD3	8.84636	8.77726	7.99493	9.54725	9.51439	8.79628	8.64896	9.13681	9.18361	8.43954	9.6229	8.8971	4.95871	6.51973	6.85298	6.2263	4.76099	5.38961
AMPH	5.29423	6.26653	5.32566	4.76397	4.9907	5.32959	5.95759	5.20492	5.30094	4.63042	8.24596	3.17328	7.57568	4.88434	1.09709	3.57191	4.43255	4.96513
AMT	3.63727	6.56467	4.22518	4.97563	3.92339	4.0774	3.1412	1.09709	3.70816	7.86925	3.18932	7.86187	10.4075	10.8671	9.99889	8.41586	9.27083	8.15962
AMTN	1.09709	1.09709	1.09709	2.34682	1.09709	1.09709	1.09709	1.09709	1.09709	1.09709	1.09709	1.09709	1.09709	1.09709	1.09709	1.09709	1.09709	1.09709
AMY2A	3.38929	1.09709	1.93022	1.09709	1.09709	1.99629	1.09709	1.09709	1.09709	2.68189	1.09709	4.9249	5.36617	5.13777	6.7322	2.79761	1.09709	4.28777
AMZ1	1.09709	1.09709	1.09709	1.09709	1.09709	1.09709	1.09709	1.09709	1.09709	1.09709	1.09709	2.20006	1.09709	1.09709	1.09709	1.09709	1.09709	1.09709
AMZ2	9.76302	9.13179	8.96814	7.87568	7.51873	7.73351	8.00788	8.80493	7.61637	7.6512	8.52848	6.25557	8.92232	6.27853	8.24355	9.59764	9.47117	8.76174
ANAPC1	9.76302	9.64853	9.27869	9.86786	10.0489	9.92163	9.21522	8.9119	9.88147	8.28982	6.21851	8.42707	8.78942	8.76904	9.04346	10.473	10.2925	11.0967
ANAPC10	9.32071	9.73718	10.0594	9.77247	9.96583	10.1847	8.64288	8.33077	8.4526	8.86051	9.16273	7.69827	8.36185	7.53103	8.48688	7.71571	7.47034	7.75655
ANAPC11	9.59457	8.08004	8.39768	9.65969	8.97197	7.82918	9.61254	8.62485	8.2447	7.84261	7.56255	7.46094	3.69072	6.3799	4.7212	7.13836	7.81725	6.71296
ANAPC13	10.7032	10.6873	11.007	10.3798	10.9143	10.6242	9.67642	10.7635	9.18685	9.50615	8.34075	8.18179	7.44222	5.13777	6.39286	8.63245	7.42507	7.37422
ANAPC4	8.19213	8.86294	8.34333	8.50715	8.42663	8.35685	8.51338	8.86553	7.72723	8.43954	5.05121	5.72117	7.56716	7.755	7.56874	8.79065	7.40656	8.44655
ANAPC5	8.59368	9.01056	8.4561	8.3574	8.32363	8.40514	7.7978	8.44964	7.42131	7.62017	9.20067	4.79378	10.2984	7.36796	8.36222	8.07078	8.89275	8.53581
ANAPC7	8.46024	8.59948	8.61568	7.69718	8.39875	8.62494	8.89041	9.15263	8.95595	8.65132	8.92733	7.98657	7.33585	6.56347	8.17107	8.89936	8.32083	8.70932
ANG	1.09709	1.09709	1.09709	1.09709	1.09709	1.09709	1.09709	1.09709	1.09709	1.09709	1.09709	1.09709	1.09709	1.09709	1.09709	1.89228	1.09709	1.09709
ANG2	1.09709	1.09709	1.09709	1.09709	1.09709	1.09709	1.09709	1.09709	1.09709	4.40411	1.09709	1.09709	1.09709	1.09709	1.09709	2.63397	2.10863	1.09709
ANGEL1	6.51488	6.29279	6.64839	7.95728	6.81049	6.43666	5.15591	5.37198	5.67814	1.09709	1.09709	3.37861	1.09709	2.67473	2.88156	3.99907	5.88201	6.41847
ANGEL2	9.95852	10.3324	10.5653	10.5215	10.7716	11.2834	10.7244	10.6255	10.9332	10.8371	11.4722	10.738	10.279	9.45464	10.1385	8.75102	8.15884	8.58391
ANGPT1	3.38929	3.34874	4.0417	4.21345	3.71704	1.09709	4.53652	5.29088	4.39492	4.19271	1.09709	2.20006	4.95871	2.67473	3.2261	1.89228	1.09709	1.09709
ANGPT2	1.09709	1.91516	3.27396	1.09709	2.78846	3.15622	2.12167	2.12322	3.37388	2.84963	1.09709	4.40079	1.09709	3.62984	4.91219	5.35139	4.81846	6.71296
ANGPT4	1.09709	1.09709	1.09709	1.09709	1.09709	1.99629	1.09709	1.09709	1.09709	1.09709	1.09709	1.09709	1.09709	1.09709	1.09709	1.09709	1.09709	1.09709
ANGPTL1	3.38929	4.4416	1.93022	5.96077	4.65369	4.21907	3.48313	1.09709	2.19743	5.59648	1.94669	7.39496	5.28511	4.73848	7.69041	7.3827	7.87898	8.57662
ANGPTL2	5.14709	1.09709	4.43763	1.99415	2.43508	2.34972	1.82902	2.67424	1.09709	1.09709	3.42276	1.09709	1.09709	4.57597	5.15794	1.89228	1.09709	1.09709
ANGPTL3	1.09709	1.09709	1.09709	1.09709	1.09709	1.09709	1.09709	1.09709	1.09709	1.09709	1.09709	1.09709	1.09709	1.09709	4.81989	5.59019	2.10863	4.82358
ANGPTL4	1.09709	2.67536	1.09709	1.09709	1.09709	3.15622	1.09709	1.09709	1.09709	1.09709	1.09709	2.20006	1.09709	1.09709	1.09709	1.09709	4.0039	1.09709
ANGPTL5	1.09709	1.09709	1.09709	1.09709	1.09709	1.09709	1.09709	1.09709	1.09709	1.09709	1.09709	1.09709	1.09709	1.09709	1.09709	1.09709	1.09709	1.09709
ANGPTL6	4.64108	3.713	4.10557	3.82837	2.9317	4.52115	5.32793	3.93213	3.55135	2.48543	1.09709	3.37861	1.09709	3.62984	1.09709	1.09709	1.09709	1.09709
ANGPTL7	1.09709	1.09709	1.09709	1.09709	1.09709	1.09709	1.09709	1.09709	1.09709	1.09709	1.09709	4.20693	3.92728	2.67473	6.1876	5.17573	6.0821	6.52852
ANK1	1.09709	1.09709	1.09709	3.15188	1.09709	1.09709	2.12167	1.09709	3.16885	1.91879	4.87383	2.20006	1.09709	1.09709	5.43123	1.89228	2.78697	2.91529
ANK2	10.8652	11.0257	10.5192	10.5489	10.706	10.7823	10.9446	10.9031	10.9991	9.91268	11.0813	10.1104	9.45767	9.11594	7.89551	4.88025	6.53856	6.97968
ANK3	9.25731	9.56487	9.34039	8.71789	9.6636	9.68038	9.56726	9.38347	9.99476	8.44545	6.68279	7.67065	3.5551	1.09709	4.08757	7.01737	7.8312	5.9152
ANKFY1	9.24158	9.35988	8.8308	9.57336	9.40091	9.19524	9.16237	9.74304	9.60005	8.16995	9.87129	8.60295	6.7646	7.34309	7.58278	8.53471	8.89275	9.29828
ANKH	4.58476	1.09709	4.28137	3.63829	3.06	2.60965	4.17703	3.23826	3.97646	6.86889	6.82565	6.35151	1.09709	3.93288	4.2391	6.7126	6.53856	5.79441
ANKIB1	9.1337	9.39361	9.96516	9.894	9.94092	9.87491	10.1641	10.1386	10.4702	10.5118	11.4706	10.3322	10.2136	9.58234	9.99365	10.3721	9.74054	10.0751
ANKLE1	1.09709	1.09709	1.09709	1.09709	1.09709	1.09709	1.09709	1.09709	1.09709	3.35729	3.31122	4.98621	1.09709	1.09709	2.39652	1.89228	2.10863	3.76792
ANKLE2	9.46316	9.47176	9.81819	9.96599	9.96298	9.72934	9.08229	8.31296	9.13752	5.20746	7.72758	7.03949	7.54128	7.73602	7.08768	9.80749	9.74791	9.95928
ANKMY1	2.40959	1.09709	1.09709	1.99415	1.09709	1.09709	1.09709	1.09709	1.09709	2.24444	1.09709	3.17328	3.92728	1.09709	3.49791	1.09709	1.09709	2.05014
ANKMY2	7.09772	7.319	7.78065	7.77238	7.53419	7.1885	7.42532	8.21772	7.01806	7.77377	8.10102	8.14212	6.53904	5.78182	6.03246	9.32674	7.89235	8.87613
ANKRA2	8.46024	9.13904	8.68159	9.2421	9.25148	9.35882	7.86549	7.3014	7.56754	7.29946	5.05121	6.20509	6.20708	6.64718	7.21932	7.89205	6.93724	7.41572
ANKRD1	4.33401	1.09709	1.09709	2.60625	5.28783	3.8336	1.09709	1.09709	2.61957	7.23945	7.12307	5.68476	3.81407	3.62984	6.65456	6.7126	4.43255	4.96513
ANKRD10	7.42673	7.52674	7.38437	7.92721	7.82563	5.1312	6.29416	7.42026	4.20123	8.77622	9.59896	7.08205	9.30202	8.34934	7.43586	8.64932	9.59486	8.41826
ANKRD11	8.76695	7.95827	7.57958	8.15612	8.31172	7.15413	8.38332	8.91021	8.64372	8.73095	7.72758	8.75532	8.77469	9.88769	9.77576	8.87704	10.1029	10.0738
ANKRD12	8.46024	9.01647	8.93825	8.5538	8.72492	9.41068	8.43816	8.5223	8.35239	9.93282	9.10188	9.73046	11.7293	10.4444	12.1627	10.717	9.84562	11.0005
ANKRD13A	11.4061	11.0075	11.3172	11.1845	11.4481	11.2809	11.9825	11.9036	11.7935	11.713	12.1096	11.632	9.63327	10.3193	9.36102	9.78805	9.97688	9.41744
ANKRD13B	7.36997	7.63326	5.85153	7.00097	7.46596	7.00782	7.42059	6.00052	7.30696	6.97901	7.02496	6.66327	4.30577	5.85412	5.81159	5.50787	7.19631	6.48238
ANKRD13C	3.63727	4.18237	3.66904	1.99415	3.92339	3.42194	4.08293	4.60916	4.78761	7.5991	5.72958	7.71639	3.2342	3.93288	6.15035	3.653	1.09709	4.7731
ANKRD13D	2.67998	1.09709	3.66904	3.53228	1.09709	3.42194	4.53652	4.60916	5.88386	4.67166	7.11515	3.71334	1.09709	1.09709	5.30108	4.373	5.12184	3.8692
ANKRD16	6.04071	5.87281	6.04043	2.60625	2.43508	4.40795	4.76415	4.57514	4.39492	4.01025	5.05121	6.04209	1.09709	4.18138	4.99888	6.83561	7.58179	6.97968
ANKRD17	14.5852	14.8049	14.7514	14.5769	14.8369	14.9648	15.1317	14.9373	15.3254	14.7446	15.0721	14.7087	13.3641	13.3818	12.8026	11.5512	11.5986	12.207
ANKRD22	1.09709	1.09709	1.09709	1.09709	1.09709	1.09709	1.09709	1.09709	1.09709	1.09709	1.09709	1.09709	1.09709	1.09709	1.09709	4.27593	1.09709	1.09709
ANKRD24	1.09709	1.09709	1.09709	1.09709	1.09709	1.09709	1.09709	1.09709	1.09709	1.09709	1.09709	1.09709	1.09709	1.09709	1.09709	1.09709	1.09709	2.91529
ANKRD26	5.10782	5.04901	5.65521	6.05655	6.46799	6.3931	6.26277	4.82692	7.16973	6.03386	4.98288	6.96564	8.84335	6.83735	9.31552	8.83765	7.5652	8.74882
ANKRD27	7.79641	7.41171	7.37802	8.0298	7.45517	7.96424	7.1447	6.80761	8.5002	7.63577	5.62166	7.86999	8.52476	5.44963	8.54538	9.61614	8.02569	8.95423
ANKRD28	8.99851	9.03602	9.39956	9.77949	9.82628	9.73662	10.1283	9.78517	10.4271	9.52442	9.25035	9.45365	10.6426	9.15933	9.87319	9.51199	9.05605	9.92378
ANKRD29	1.09709	1.09709	1.09709	1.09709	1.88763	1.09709	1.09709	1.09709	1.09709	1.09709	1.09709	1.09709	1.09709	1.09709	1.09709	4.11646	4.19132	3.26457
ANKRD31	8.55056	9.40267	9.39328	9.02512	8.82887	9.70729	8.91079	9.18656	9.2093	8.89116	8.62092	7.28997	8.33198	8.41048	8.18033	6.0193	7.87898	7.99966
ANKRD32	8.20609	8.26038	9.03824	8.95485	9.32591	9.6713	8.7968	7.86296	8.99709	9.27667	7.60843	9.47243	8.66315	9.49472	9.68434	9.35638	9.15085	9.76912
ANKRD33	1.09709	6.58606	2.70248	1.09709	1.09709	1.09709	1.09709	1.09709	1.09709	1.09709	1.09709	1.09709	1.09709	1.09709	1.09709	1.09709	1.09709	1.09709
ANKRD33B	1.09709	1.09709	1.09709	1.09709	1.88763	1.09709	1.09709	1.09709	2.92478	1.09709	1.09709	3.17328	1.09709	2.67473	3.49791	1.09709	1.09709	1.09709
ANKRD34A	5.14709	4.06362	4.0417	3.73662	3.85798	4.0774	6.15291	4.22541	5.20172	4.40411	1.09709	4.40079	1.09709	1.09709	2.39652	3.48565	1.09709	1.09709
ANKRD34C	2.89858	1.09709	4.89703	4.93573	1.09709	3.6433	3.87325	4.73764	1.09709	1.09709	3.42276	5.60905	3.40432	5.24943	2.39652	1.09709	3.8998	3.53964
ANKRD35	4.33401	5.25055	4.22518	1.09709	1.09709	1.09709	1.82902	1.09709	2.92478	8.07397	4.75576	8.23304	8.78207	9.89198	7.74136	2.4426	1.09709	2.42244
ANKRD37	4.64108	3.713	4.16665	1.99415	2.78846	1.09709	1.09709	4.91094	1.09709	3.87382	8.33052	6.68184	3.03839	3.93288	2.88156	3.18717	1.09709	2.05014
ANKRD39	5.93277	6.39328	6.4447	7.25607	6.84397	4.98181	6.33497	4.91094	5.6408	6.12518	3.18932	2.92882	6.04453	4.88434	5.94814	6.11961	7.59002	7.02329
ANKRD40	9.26177	9.83416	9.68441	9.76682	9.86041	9.76678	9.6784	9.61808	9.66648	10.1736	9.9073	9.03704	9.52961	9.76665	9.151	9.2811	9.57635	9.2255
ANKRD43	2.89858	4.48819	4.57834	5.05222	4.49283	6.37828	5.22286	4.08645	5.71454	7.62539	6.21851	5.4445	4.95871	5.35302	2.88156	5.62964	6.0821	6.26338
ANKRD44	8.40077	8.46172	8.86978	8.84392	8.58099	9.06489	8.42642	8.96663	9.25319	8.28324	8.86962	8.40489	5.47977	7.36796	7.97216	6.88528	7.47034	8.03736
ANKRD46	8.24719	8.68864	9.4609	9.17973	9.15144	9.59489	8.76357	9.57069	9.39426	8.79487	10.4685	8.32448	4.38635	5.85412	6.9857	7.35359	7.13014	6.84034
ANKRD49	8.56507	8.94589	9.66368	9.15617	9.73669	9.21621	8.43582	8.02176	8.75257	9.22088	9.43675	9.07264	10.1763	9.70454	8.91067	7.78275	6.52145	7.28748
ANKRD5	2.40959	4.77744	4.53297	2.9955	1.09709	1.09709	3.75517	2.52058	2.19743	1.09709	1.09709	1.09709	1.09709	1.09709	1.09709	1.09709	2.10863	2.05014
ANKRD50	1.09709	1.09709	2.26001	3.15188	4.79818	4.72361	1.09709	1.09709	3.16885	11.4303	9.95802	10.5984	10.4774	8.95289	9.1836	6.78417	7.22828	8.13001
ANKRD52	6.34009	7.74201	6.73044	7.96223	7.49259	6.85571	5.42582	5.75093	7.20847	7.97932	7.06665	5.98337	7.36565	8.48058	8.73956	5.35139	7.94461	6.45078
ANKRD53	3.94082	2.2395	1.09709	2.34682	1.09709	2.99959	1.09709	1.09709	1.09709	4.71173	1.09709	1.09709	2.80632	5.24943	4.61516	1.09709	2.10863	3.53964
ANKRD54	6.34009	6.6279	5.61251	6.60477	5.26322	6.06319	5.74675	3.04218	5.85155	6.87767	6.09491	7.10974	7.35578	7.46339	8.19868	6.69414	6.2158	7.03398
ANKRD55	1.09709	2.47959	2.87196	1.09709	1.09709	1.99629	1.09709	1.09709	1.09709	1.09709	1.09709	2.62305	1.09709	4.39241	4.61516	1.09709	1.09709	1.09709
ANKRD58	1.09709	1.09709	1.09709	1.09709	1.09709	1.09709	1.09709	1.09709	1.09709	1.09709	1.09709	3.55633	1.09709	4.57597	1.09709	1.09709	4.0039	1.09709
ANKRD6	7.76531	8.31901	8.73968	8.22775	8.86803	9.15236	8.70837	8.11281	8.62475	6.75919	8.10902	8.92073	3.2342	6.16948	6.7322	6.80152	6.43271	5.9152
ANKRD60	1.09709	1.09709	1.09709	1.09709	1.09709	1.09709	1.09709	1.09709	1.09709	1.09709	1.09709	1.09709	1.09709	1.09709	1.09709	1.09709	1.09709	1.09709
ANKRD61	1.09709	1.09709	1.09709	1.09709	1.09709	1.09709	1.09709	1.09709	1.09709	1.09709	1.09709	4.09895	2.51764	3.23888	5.76304	2.4426	3.01703	4.28777
ANKRD9	4.11156	2.67536	2.70248	2.60625	1.09709	1.09709	1.09709	1.09709	3.16885	1.09709	1.09709	1.09709	1.09709	3.23888	1.09709	3.57191	3.8998	3.10188
ANKS1A	5.95502	6.7466	6.50423	6.94204	6.75876	6.53346	6.43222	7.45316	7.43226	7.12619	4.21254	6.30434	5.9945	6.33011	7.95067	5.68686	7.55683	7.45605
ANKS1B	7.85075	7.03015	7.96135	7.94732	7.34843	8.47641	6.90159	6.05056	6.14601	4.99725	4.3281	4.64935	3.40432	3.23888	5.71279	3.07027	4.63857	3.10188
ANKS3	5.10782	5.22344	2.70248	4.56862	4.26206	3.42194	4.98633	4.3916	4.64329	4.40411	1.09709	6.07057	4.30577	5.70569	5.43123	4.059	7.22828	4.96513
ANKS4B	3.08388	1.09709	3.38422	2.34682	3.85798	3.2958	5.10948	4.46789	4.64329	1.09709	9.24854	5.98337	1.09709	1.09709	2.88156	1.09709	2.78697	3.53964
ANKS6	4.33401	2.98933	3.58062	5.01444	3.382	1.09709	3.75517	4.54028	5.60246	4.24861	6.21851	5.25862	4.30577	6.42804	2.88156	3.57191	6.93724	6.16942
ANKZF1	6.616	4.85033	6.16374	7.0483	5.49211	4.67563	6.94835	5.01579	5.30094	6.15438	4.38251	6.7885	7.11972	8.6217	8.12386	7.39988	8.17534	8.54331
ANLN	11.5389	11.8588	11.792	11.3304	11.7947	11.9062	11.5208	11.3072	11.9856	12.3236	11.9982	12.829	13.5632	13.1443	13.1017	11.8064	11.3367	11.8817
ANO1	2.0406	1.09709	1.09709	3.15188	1.09709	1.09709	1.09709	3.87663	1.09709	1.09709	1.09709	1.09709	1.09709	1.09709	1.09709	2.20828	1.09709	1.09709
ANO10	7.81475	7.88686	7.92262	8.37977	8.09602	8.46944	7.85501	8.04043	7.62595	7.71624	7.17737	7.05381	8.031	5.24943	5.81159	6.32563	6.69935	6.24507
ANO2	1.09709	1.09709	3.15353	1.09709	1.09709	1.09709	1.09709	1.09709	2.92478	1.09709	1.09709	1.09709	1.09709	1.09709	1.09709	1.09709	1.09709	1.09709
ANO3	4.79779	3.63072	5.0003	3.63829	2.62554	3.42194	3.75517	4.31095	3.84882	4.19271	6.06228	3.37861	1.09709	1.09709	3.2261	2.94146	5.68072	6.33438
ANO4	7.90312	8.58097	8.53524	8.27227	8.5305	7.90864	8.53324	8.59358	8.98227	8.6462	8.13277	7.02502	5.71439	9.08627	5.2313	1.09709	1.09709	1.09709
ANO5	4.74745	5.40327	5.35188	6.62989	6.03245	7.271	7.04987	6.37896	7.01806	5.659	6.37281	7.36081	5.0598	4.39241	6.39286	1.89228	2.10863	4.35834
ANO6	7.35334	8.06489	8.69952	8.41629	8.70229	9.3607	7.98563	9.13826	8.64842	9.02156	8.84588	8.92073	9.42267	8.97734	9.29008	10.7537	9.87115	10.6469
ANO8	1.09709	1.09709	1.09709	1.99415	1.09709	1.09709	1.09709	1.09709	3.16885	5.98592	5.84923	6.85546	5.77495	5.78182	7.23718	4.17165	7.18549	5.51735
ANO9	2.0406	4.81435	4.0417	1.99415	2.43508	1.09709	3.03951	2.52058	1.09709	5.83173	5.26756	5.68476	1.09709	4.73848	2.39652	7.1587	8.66251	8.21707
ANP32A	6.89425	7.62812	7.68104	7.69123	8.57353	7.79614	7.52564	8.95519	7.98694	7.65631	8.66772	8.68345	5.0598	5.54015	5.71279	9.5368	8.56573	8.36418
ANP32B	6.8114	7.14265	7.61779	7.61784	8.43764	7.62477	7.2551	6.62162	7.22116	8.07778	7.26594	9.32376	10.6335	10.9943	10.801	9.23556	8.98297	9.52939
ANP32E	9.05103	9.61642	10.1187	10.3116	10.3722	10.5829	10.5295	10.6167	10.7647	11.2235	11.3863	9.74377	6.73446	8.72158	6.07284	9.44597	8.46646	9.85758
ANPEP	1.09709	4.00024	2.26001	1.99415	1.09709	4.62598	1.09709	1.09709	2.19743	1.09709	1.09709	2.20006	1.09709	3.62984	1.09709	4.9127	2.10863	4.05194
ANTXR1	1.09709	2.2395	1.09709	1.09709	5.38223	5.23382	1.09709	1.09709	1.09709	1.09709	1.09709	1.09709	1.09709	1.09709	6.89859	5.84602	4.35664	6.18871
ANTXR2	6.14112	7.39969	6.02425	7.01056	7.76576	6.84497	6.78127	7.63619	6.92807	6.92076	4.79621	7.81218	3.03839	5.92296	6.85298	1.89228	6.19436	4.21348
ANUBL1	6.55909	6.63818	6.99393	6.1111	7.12837	6.33289	6.30447	6.75579	7.15658	6.33099	7.15435	5.4445	8.17818	6.42804	6.96441	6.74883	5.16669	5.96081
ANXA1	1.09709	1.09709	1.09709	1.09709	1.09709	2.34972	2.12167	1.09709	1.09709	1.09709	1.94669	2.62305	2.51764	5.44963	6.29388	11.0008	9.88459	9.10386
ANXA10	1.09709	1.09709	1.09709	1.09709	1.88763	1.99629	1.09709	1.09709	1.09709	1.09709	1.09709	1.09709	1.09709	1.09709	1.09709	1.09709	1.09709	2.42244
ANXA11	8.21533	7.87822	7.89176	7.47276	7.31897	7.86681	7.50344	7.32699	8.11479	7.51162	5.72958	5.15579	3.69072	7.03671	6.7322	8.92135	9.15363	8.89386
ANXA13	1.09709	1.09709	1.09709	1.09709	1.09709	1.09709	1.09709	1.09709	1.09709	1.09709	1.09709	1.09709	1.09709	1.09709	1.09709	1.09709	1.09709	1.09709
ANXA2	4.74745	5.54129	5.54599	6.76069	6.08943	5.94743	5.10948	3.62914	6.41265	7.42448	3.31122	5.82518	6.25035	9.06361	9.2815	12.1493	11.9715	12.0227
ANXA3	4.33401	6.08309	4.82379	3.91438	6.59142	5.53094	3.32324	2.12322	3.70816	1.09709	5.29596	3.71334	1.09709	1.09709	4.50056	10.143	10.1229	8.74557
ANXA4	4.46493	3.713	5.95762	3.29125	3.06	4.00079	4.67102	3.93213	3.16885	1.09709	5.35113	6.6254	1.09709	5.35302	4.99888	5.94311	4.5046	5.4549
ANXA5	8.2245	8.5676	8.51803	8.39082	8.44037	8.37934	7.92681	8.11868	7.74491	7.21196	7.18496	7.47165	8.54226	8.46913	8.66895	9.45832	9.40043	8.90555
ANXA6	4.74745	5.90723	5.12732	3.99537	5.10601	4.40795	3.75517	2.34155	5.39374	4.35416	1.09709	4.20693	1.09709	6.56347	5.90405	10.7911	10.9234	11.589
ANXA7	7.86842	7.01446	8.41018	8.22775	8.21591	8.32245	8.46137	8.46815	8.66244	8.75495	9.78026	7.74315	3.2342	7.03671	6.48548	8.58065	8.14216	7.87432
ANXA8	2.0406	1.09709	1.09709	1.09709	1.09709	1.09709	1.09709	1.09709	1.09709	1.09709	1.09709	1.09709	1.09709	4.57597	1.09709	11.4521	11.1216	10.4583
ANXA9	3.24552	2.2395	1.09709	1.09709	1.09709	1.09709	1.09709	1.09709	3.16885	2.48543	1.09709	1.09709	1.09709	1.09709	1.09709	1.09709	2.78697	2.69505
AOAH	4.33401	5.0796	6.85454	6.19766	3.98585	4.90082	4.08293	4.3916	4.39492	4.93104	7.47855	4.72339	4.22029	4.18138	5.85856	1.09709	3.01703	1.09709
AOC3	1.09709	1.09709	1.09709	1.09709	1.09709	1.09709	1.09709	1.09709	1.09709	3.12856	1.09709	1.09709	1.09709	1.09709	4.81989	2.94146	2.50105	2.42244
[truncated: 21,024 more rows]

## Sheet: Sheet3
Gene	GV_oocyte_rep1	GV_oocyte_rep2	GV_oocyte_rep3	GV_Oocyte	GV_Oocyte	MII_oocyte_rep1	MII_oocyte_rep2	MII_oocyte_rep3	MII_Oocyte	MII_Oocyte	4-cell_rep1	4-cell_rep2	4-cell_rep3	4-Cell	4-Cell	8-cell_rep1	8-cell_rep2	8-cell_rep3	8-Cell	8-Cell	16-cell_rep1	16-cell_rep2	16-cell_rep3	16-Cell	16-Cell	Blastocyst_rep1	Blastocyst_rep2	Blastocyst_rep3	Blastocyst	Blastocyst
[truncated: 11 more rows]

[truncated: 1 more sheets: Sheet3 (2)]
