# Supplementary material for: Inhibition of Retinoic Acid Receptor Gamma Improves Bovine Embryo Development
Source: Vet Sci. 2025 Sep 24;12(10):924. doi: 10.3390/vetsci12100924 (PMC12567714; doi:10.3390/vetsci12100924)
Supplement: Supplementary file 1 [file vetsci-12-00924-s001.zip › Table S9 Differentially expressed genes between stem cell LY-treated group and DMSO control group.xlsx]

## Sheet: Sheet1
gene_id	LY_2	LY_3	tifx_2	tifx_3	LY	tifx	log2FoldChange	pvalue	padj	gene_name	gene_chr	gene_start	gene_end	gene_strand	gene_length	gene_biotype	gene_description	Family
ENSBTAG00000052987	457.16	986.652	64.6258	113.344	721.906	88.9849	3.01926	4.55664386132484e-09	9.28826284692456e-05	ENSBTAG00000052987	X	89624043	89650379	+	3725	protein_coding	- && sp|A6QLI5|MAGD4_BOVIN Melanoma-associated antigen D4 OS=Bos taurus OX=9913 GN=MAGED4 PE=2 SV=1 && PF01454:MAGE family	-
ENSBTAG00000034496	1029.4	643.8	1692.58	1907.8	836.6	1800.19	-1.10595	0.00096831	0.999999	ENSBTAG00000034496	22	22004736	22004948	-	213	protein_coding	- && sp|Q3ZBR6|SEM1_BOVIN 26S proteasome complex subunit SEM1 OS=Bos taurus OX=9913 GN=SEM1 PE=3 SV=1 && -	-
ENSBTAG00000021958	0	0	12.3097	11.4296	0	11.8697	-6.0078	0.0101065	0.999999	GZMA	20	24009814	24018787	-	1511	protein_coding	- && sp|P12544|GRAA_HUMAN Granzyme A OS=Homo sapiens OX=9606 GN=GZMA PE=1 SV=2 && PF00089:Trypsin	-
ENSBTAG00000001818	35.8971	23.8092	6.15484	4.76235	29.8531	5.4586	2.45226	0.0149556	0.999999	MEF2B	7	4095668	4099712	+	1328	protein_coding	- && sp|Q02080|MEF2B_HUMAN Myocyte-specific enhancer factor 2B OS=Homo sapiens OX=9606 GN=MEF2B PE=1 SV=2 && PF00319:SRF-type transcription factor (DNA-binding and dimerisation domain)	SRF
ENSBTAG00000010174	0	0	9.23226	11.4296	0	10.331	-5.80788	0.0174219	0.999999	SPATA46	3	7117209	7119975	+	931	protein_coding	- && sp|Q2YDE2|SPT46_BOVIN Spermatogenesis-associated protein 46 OS=Bos taurus OX=9913 GN=SPATA46 PE=2 SV=1 && PF17734:Spermatogenesis-associated protein 46	-
ENSBTAG00000030296	1.0558	0.952367	8.20645	20.9544	1.00408	14.5804	-3.86376	0.02461	0.999999	ENSBTAG00000030296	11	106026182	106027931	+	543	protein_coding	- && sp|Q6ZST4|LCNL1_HUMAN Lipocalin-like 1 protein OS=Homo sapiens OX=9606 GN=LCNL1 PE=2 SV=2 && PF00061:Lipocalin / cytosolic fatty-acid binding protein family	-
ENSBTAG00000018090	0	0.952367	5.12903	22.8593	0.476183	13.9942	-4.81687	0.0276794	0.999999	ZNF449	X	18974810	18980914	+	1359	protein_coding	- && sp|A1YFW6|ZN449_PANPA Zinc finger protein 449 OS=Pan paniscus OX=9597 GN=ZNF449 PE=3 SV=1 && PF00096:Zinc finger, C2H2 type	zf-C2H2
ENSBTAG00000049152	5.27898	8.5713	32.8258	27.6216	6.92514	30.2237	-2.12031	0.0278041	0.999999	PCDHA4	7	51905934	51910680	+	2394	protein_coding	- && sp|Q5DRE8|PCDA4_PANTR Protocadherin alpha-4 OS=Pan troglodytes OX=9598 GN=PCDHA4 PE=3 SV=1 && PF08266:Cadherin-like|PF00028:Cadherin domain	-
ENSBTAG00000008661	35.8971	18.095	6.15484	4.76235	26.996	5.4586	2.30622	0.0312938	0.999999	C15H11orf52	15	22251270	22258191	+	1056	protein_coding	- && sp|Q96A22|CK052_HUMAN Uncharacterized protein C11orf52 OS=Homo sapiens OX=9606 GN=C11orf52 PE=1 SV=2 && PF15147:Domain of unknown function (DUF4578)	-
ENSBTAG00000052085	46.455	22.8568	10.2581	7.61976	34.6559	8.93891	1.95489	0.0382308	0.999999	ENSBTAG00000052085	2	25293929	25294171	-	243	protein_coding	- && sp|P62312|LSM6_HUMAN U6 snRNA-associated Sm-like protein LSm6 OS=Homo sapiens OX=9606 GN=LSM6 PE=1 SV=1 && -	-
ENSBTAG00000052508	2313.25	2061.87	1579.74	531.479	2187.56	1055.61	1.05143	0.0395268	0.999999	SEM1	4	14054960	14079935	-	464	protein_coding	- && sp|Q3ZBR6|SEM1_BOVIN 26S proteasome complex subunit SEM1 OS=Bos taurus OX=9913 GN=SEM1 PE=3 SV=1 && PF05160:DSS1/SEM1 family	-
ENSBTAG00000006846	10.558	5.7142	0	0	8.13608	0	5.48262	0.0396262	0.999999	LGALS9	19	19368210	19387215	+	1965	protein_coding	- && sp|Q3MHZ8|LEG9_BOVIN Galectin-9 OS=Bos taurus OX=9913 GN=LGALS9 PE=2 SV=1 && PF00337:Galactoside-binding lectin	-
ENSBTAG00000051978	1.0558	0	7.18065	15.2395	0.527898	11.2101	-4.46592	0.0418664	0.999999	C19orf85	18	62042308	62051276	+	630	protein_coding	- && sp|A0A1B0GUS0|CS085_HUMAN Uncharacterized protein C19orf85 OS=Homo sapiens OX=9606 GN=C19orf85 PE=2 SV=1 && -	-
ENSBTAG00000034645	2.11159	24.7615	0	0.952471	13.4366	0.476235	4.77742	0.0429326	0.999999	PON3	4	12593909	12631421	-	2216	protein_coding	- && sp|Q15166|PON3_HUMAN Serum paraoxonase/lactonase 3 OS=Homo sapiens OX=9606 GN=PON3 PE=1 SV=3 && PF01731:Arylesterase	-
ENSBTAG00000053556	5.27898	3.80947	22.5677	20.0019	4.54422	21.2848	-2.23127	0.046965	0.999999	ENSBTAG00000053556	25	3465598	3467894	-	1244	lncRNA	- && - && -	-
ENSBTAG00000019234	88.6869	72.3799	31.8	41.9087	80.5334	36.8544	1.1259	0.0472897	0.999999	BMP6	23	47503385	47662574	-	2080	protein_coding	- && sp|Q04906|BMP6_RAT Bone morphogenetic protein 6 OS=Rattus norvegicus OX=10116 GN=Bmp6 PE=2 SV=2 && PF00688:TGF-beta propeptide	-
ENSBTAG00000053202	6.33478	7.61893	36.929	19.0494	6.97685	27.9892	-2.00108	0.0493254	0.999999	ENSBTAG00000053202	25	40753689	40755375	-	1687	protein_coding	- && - && -	-
